# Supplementary material for: A penta­nuclear iridium(III) hydride cluster: aggregation of an iridium(I) precatalyst
Source: Acta Crystallogr E Crystallogr Commun. 2025 Sep 16;81(Pt 10):958–63. doi: 10.1107/S2056989025008023 (PMC12498044; doi:10.1107/S2056989025008023)
Supplement: Supplementary file 1 [file e-81-00958-sup1.cif]

##############################################################################
#                                                                            #
# This CIF contains the data in a paper accepted for publication in          #
# Acta Crystallographica Section E. It conforms to the requirements of       #
# Notes for Authors for Acta Crystallographica Section E, and has been       #
# peer reviewed under the auspices of the IUCr Commission on Journals.       #
#                                                                            #
# Full details of the Crystallographic Information File format               #
# are given in the paper "The Crystallographic Information File (CIF):       #
# a New Standard Archive File for Crystallography" by S. R. Hall, F. H.      #
# Allen and I. D. Brown [Acta Cryst. (1991), A47, 655-685].                  #
#                                                                            #
# The current version of the core CIF dictionary is obtainable from          #
# ftp://ftp.iucr.org/pub/cif_core.dic.                                       #
#                                                                            #
# Software is freely available for graphical display of the structure(s)     #
# in this CIF. For information consult the CIF software page                 #
# http://www.iucr.org/resources/cif/software.                                #
#                                                                            #
# This file may be used for bona fide research purposes within the           #
# scientific community so long as proper attribution is given to the journal # 
# article from which it was obtained.                                        #
#                                                                            #
##############################################################################
data_I
_audit_creation_method
;
Olex2 1.5
(compiled 2024.02.16 svn.r378c4104 for OlexSys, GUI svn.r6928)
;
_journal_date_recd_electronic     2025-07-03
_journal_date_accepted     2025-09-08
_journal_name_full     'Acta Crystallographica, Section E'
_journal_year     2025
_journal_volume     81
_journal_issue     10
_journal_page_first     0
_journal_page_last     0
_journal_paper_category     GM
_journal_paper_doi     10.1107/S2056989025008023
_journal_coeditor_code     WM5764
_publ_contact_author_name     'Duckett, Simon B.'
_publ_contact_author_address
;
Centre for Hyperpolarisation in Magnetic Resonance, University of York,
Heslington, YO10 5NY, United Kingdom
;
_publ_contact_author_email     simon.duckett@york.ac.uk
_publ_section_title
;
A pentanuclear iridium(III) hydride cluster: aggregation of an iridium(I)
precatalyst
;
loop_
    _publ_author_name
    _publ_author_footnote
    _publ_author_address
    'Tickner, Ben. J.' .
;
Centre for Hyperpolarisation in Magnetic Resonance, University of York,
Heslington, YO10 5NY, United Kingdom
;
    'Gammons, Richard J.' .
;
Department of Chemistry, University of York, Heslington, YO10 5DD, United Kingdom
;
    'Platas-Iglesias, Carlos' .
;
Centro Interdisciplinar de Qu\'imica e Biolox\'ia (CICA), Facultade de Ciencias,
Universidade da Coru\~na, A Coru\~na, 15001, Spain
;
    'Whitwood, Adrian C.' .
;
Department of Chemistry, University of York, Heslington, YO10 5DD, United Kingdom,
;
    'Duckett, Simon B.' .
;
Centre for Hyperpolarisation in Magnetic Resonance, University of York,
Heslington, YO10 5NY, United Kingdom
;
_publ_section_synopsis
;
The single-crystal X-ray structure analysis of a pentanuclear iridium hydride
cluster containing four N-heterocyclic carbenes and a CO ligand was supported
by DFT-calculations. The pentanuclear iridium core exhibits a
trigonal--bipyramidal structure and the 15 hydride sites show terminal,
\m~2~- and \m~3~-bridging coordination modes.
;
_chemical_name_systematic
;\
Tetrakis[1,3-bis(2,4,6-trimethylphenyl)-1,3-dihydro-2<i>H</i>-imidazol-2-\
ylidene-\k<i>C</i>^2^]carbonyldi-\m~3~-hydrido-tetra-\m~2~-hydrido-\
nonahydridopentairidium(III)
;
_chemical_name_common     ?
_chemical_formula_moiety     'C85 H111 Ir5 N8 O'
_chemical_formula_sum     'C85 H111 Ir5 N8 O'
_chemical_formula_iupac     '[Ir5 H15 (C21 H24 N2)4 (C O)]'
_chemical_formula_weight     2221.81
_chemical_melting_point     ?
_space_group_crystal_system     monoclinic
_space_group_name_H-M_alt     'P 1 21/c 1'
_space_group_name_Hall     '-P 2ybc'
loop_
    _space_group_symop_operation_xyz
    'x, y, z'
    '-x, y+1/2, -z+1/2'
    '-x, -y, -z'
    'x, -y-1/2, z-1/2'
_cell_length_a     16.9589(2)
_cell_length_b     15.7640(2)
_cell_length_c     29.5834(3)
_cell_angle_alpha     90
_cell_angle_beta     94.6020(10)
_cell_angle_gamma     90
_cell_volume     7883.33(16)
_cell_formula_units_Z     4
_cell_measurement_reflns_used     58809
_cell_measurement_theta_min     5.228
_cell_measurement_theta_max     68.251
_cell_measurement_temperature     110.15
_exptl_crystal_description     block
_exptl_crystal_colour     orange
_exptl_crystal_size_max     0.093
_exptl_crystal_size_mid     0.071
_exptl_crystal_size_min     0.05
_exptl_crystal_density_diffrn     1.872
_exptl_crystal_density_meas     ?
_exptl_crystal_density_method     ?
_exptl_crystal_F_000     4280
_exptl_absorpt_coefficient_mu     16.308
_exptl_absorpt_correction_type     gaussian
_exptl_absorpt_process_details
;
(CrysAlis PRO; Rigaku OD, 2020)
;
_exptl_absorpt_correction_T_min     0.918
_exptl_absorpt_correction_T_max     1.000
_diffrn_ambient_temperature     110.15
_diffrn_source     'micro-focus sealed X-ray tube'
_diffrn_radiation_type     CuK\a
_diffrn_radiation_wavelength     1.54184
_diffrn_measurement_device_type     'Oxford Diffraction Supernova'
_diffrn_measurement_method     '\w scans'
_diffrn_detector_area_resol_mean     ?
_diffrn_reflns_number     58807
_diffrn_reflns_av_R_equivalents     0.0342
_diffrn_reflns_av_unetI/netI     0.0280
_diffrn_reflns_theta_min     2.614
_diffrn_reflns_theta_max     68.251
_diffrn_reflns_theta_full     67.684
_diffrn_measured_fraction_theta_max     0.998
_diffrn_measured_fraction_theta_full     0.998
_diffrn_reflns_limit_h_min     -20
_diffrn_reflns_limit_h_max     20
_diffrn_reflns_limit_k_min     -18
_diffrn_reflns_limit_k_max     18
_diffrn_reflns_limit_l_min     -30
_diffrn_reflns_limit_l_max     35
_diffrn_standards_number     0
_diffrn_standards_interval_count     0
_diffrn_standards_interval_time     0
_diffrn_standards_decay_%     0
_refine_special_details
;
Recorded dmax 3.4 and dmin -1.4.
Split methyl group and part imes ligand atoms C30:C31, C29A:C29B, C28A:C28B, C32A:C32B modelled in the ratio of 0.57:0.43.
ADP?s of these equivalence atoms are constrained to be equal.
Then below is the list of DFIX and DANG for the bond length fixes and angle restraints for the hydrides and Iridiums as modelled from your DFT model.
DFIX 1.59 0.01 O1 C86
FLAT 0.01 H HA Ir3 HI HJ
DFIX 1.9 0.01 Ir3 HA Ir1 HA Ir2 HA
DFIX 1.535 0.01 Ir5 HM Ir2 HF
DANG 2.49 0.01 HM C22 HF C65
DANG 2.21 0.01 HN HM
DFIX 1.71 0.01 Ir4 HG Ir4 HK
DFIX 1.9 0.01 Ir5 H Ir3 H Ir1 H
DFIX 1.89 0.01 Ir5 HK Ir2 HG
DFIX 1.6 0.01 Ir3 HJ Ir3 HI
DANG 3.33 0.02 Ir2 HJ HI Ir5
DANG 2.52 0.01 HN C22 HE C65
DANG 2.26 0.02 HJ HI
DANG 2.21 0.01 HE HF
DFIX 1.59 0.01 HE Ir2 HN Ir5
DFIX 1.76 0.01 Ir3 HH
DFIX 1.7 0.01 Ir4 HH
DFIX 1.6 0.01 Ir4 HL
DFIX 1.75 0.01 Ir4 HB Ir1 HB
DFIX 1.57 0.01 Ir1 HC Ir1 HD
DANG 2.22 0.02 HC HD
;
_reflns_number_total     14393
_reflns_number_gt     12837
_reflns_threshold_expression     'I > 2\s(I)'
_refine_ls_structure_factor_coef     Fsqd
_refine_ls_matrix_type     full
_refine_ls_R_factor_all     0.0322
_refine_ls_R_factor_gt     0.0275
_refine_ls_wR_factor_gt     0.0708
_refine_ls_wR_factor_ref     0.0740
_refine_ls_goodness_of_fit_ref     1.042
_refine_ls_restrained_S_all     1.091
_refine_ls_number_reflns     14393
_refine_ls_number_parameters     985
_refine_ls_number_restraints     36
_refine_ls_hydrogen_treatment     mixed
_refine_ls_weighting_scheme     calc
_refine_ls_weighting_details
             'w=1/[\s^2^(Fo^2^)+(0.0387P)^2^+24.9559P] where P=(Fo^2^+2Fc^2^)/3'
_atom_sites_solution_hydrogens     mixed
_atom_sites_solution_primary     ?
_atom_sites_solution_secondary     ?
_refine_ls_shift/su_max     0.002
_refine_ls_shift/su_mean     0.000
_refine_diff_density_max     3.414
_refine_diff_density_min     -1.375
_refine_ls_extinction_method     none
_refine_ls_extinction_coef     .
loop_
    _atom_type_symbol
    _atom_type_description
    _atom_type_scat_dispersion_real
    _atom_type_scat_dispersion_imag
    _atom_type_scat_source
    'C' 'C' 0.0181 0.0091
                         'International Tables Vol C Tables 4.2.6.8 and 6.1.1.4'
    'H' 'H' 0.0000 0.0000
                         'International Tables Vol C Tables 4.2.6.8 and 6.1.1.4'
    'Ir' 'Ir' -4.7710 6.5667
                         'International Tables Vol C Tables 4.2.6.8 and 6.1.1.4'
    'N' 'N' 0.0311 0.0180
                         'International Tables Vol C Tables 4.2.6.8 and 6.1.1.4'
    'O' 'O' 0.0492 0.0322
                         'International Tables Vol C Tables 4.2.6.8 and 6.1.1.4'
_computing_data_collection
;
CrysAlis PRO (Rigaku OD, 2020)
;
_computing_cell_refinement
;
CrysAlis PRO (Rigaku OD, 2020)
;
_computing_data_reduction
;
CrysAlis PRO (Rigaku OD, 2020)
;
_computing_structure_solution
;
<i>SHELXL2018/3</i> (Sheldrick, 2015a)
;
_computing_structure_refinement
;
<i>SHELXL2018/3</i> (Sheldrick, 2015b)
;
_computing_molecular_graphics
;
OLEX2 (Dolomanov <i>et al.</i>,  2009)
;
_computing_publication_material
;
publCIF (Westrip, 2010)
;
loop_
    _atom_site_type_symbol
    _atom_site_label
    _atom_site_fract_x
    _atom_site_fract_y
    _atom_site_fract_z
    _atom_site_U_iso_or_equiv
    _atom_site_adp_type
    _atom_site_calc_flag
    _atom_site_occupancy
    _atom_site_disorder_assembly
    _atom_site_disorder_group
    C C1 0.0515(3) 0.7049(3) 0.38526(17) 0.0250(10) Uani d 1 . .
    C C2 -0.0775(3) 0.7225(4) 0.4013(2) 0.0348(12) Uani d 1 . .
    H H2 -0.122232 0.739184 0.416586 0.042 Uiso calc 1 . .
    C C3 -0.0782(3) 0.6810(4) 0.36205(19) 0.0350(12) Uani d 1 . .
    H H3 -0.123756 0.662574 0.343936 0.042 Uiso calc 1 . .
    C C4 0.0156(3) 0.6212(3) 0.31284(16) 0.0258(10) Uani d 1 . .
    C C5 0.0097(3) 0.6613(3) 0.27085(18) 0.0295(11) Uani d 1 . .
    C C6 -0.0076(4) 0.7551(4) 0.2670(2) 0.0379(13) Uani d 1 . .
    H H6A -0.061374 0.766124 0.275422 0.057 Uiso calc 1 . .
    H H6B -0.003002 0.773636 0.235706 0.057 Uiso calc 1 . .
    H H6C 0.030382 0.786443 0.287400 0.057 Uiso calc 1 . .
    C C7 0.0157(3) 0.6115(3) 0.23237(18) 0.0313(11) Uani d 1 . .
    H H7 0.013928 0.637895 0.203436 0.038 Uiso calc 1 . .
    C C8 0.0243(3) 0.5240(3) 0.23549(17) 0.0302(11) Uani d 1 . .
    C C9 0.0258(4) 0.4708(4) 0.19287(17) 0.0353(12) Uani d 1 . .
    H H9A 0.064850 0.425291 0.197943 0.053 Uiso calc 1 . .
    H H9B 0.040024 0.506652 0.167724 0.053 Uiso calc 1 . .
    H H9C -0.026670 0.446024 0.185400 0.053 Uiso calc 1 . .
    C C10 0.0288(3) 0.4867(3) 0.27802(17) 0.0310(11) Uani d 1 . .
    H H10 0.034839 0.426951 0.280328 0.037 Uiso calc 1 . .
    C C11 0.0247(3) 0.5339(3) 0.31738(16) 0.0278(11) Uani d 1 . .
    C C12 0.0279(4) 0.4917(4) 0.36312(18) 0.0357(12) Uani d 1 . .
    H H12A 0.081911 0.494696 0.377499 0.054 Uiso calc 1 . .
    H H12B 0.012037 0.432148 0.359409 0.054 Uiso calc 1 . .
    H H12C -0.008267 0.520710 0.382239 0.054 Uiso calc 1 . .
    C C13 0.0221(3) 0.7694(3) 0.46061(17) 0.0276(11) Uani d 1 . .
    C C14 0.0123(3) 0.7142(4) 0.49718(19) 0.0335(12) Uani d 1 . .
    C C15 -0.0110(4) 0.6238(4) 0.4892(2) 0.0483(16) Uani d 1 . .
    H H15A 0.028796 0.595361 0.472342 0.072 Uiso calc 1 . .
    H H15B -0.062487 0.621429 0.471712 0.072 Uiso calc 1 . .
    H H15C -0.014550 0.595309 0.518440 0.072 Uiso calc 1 . .
    C C16 0.0265(3) 0.7466(4) 0.54068(19) 0.0362(13) Uani d 1 . .
    H H16 0.018230 0.711015 0.565778 0.043 Uiso calc 1 . .
    C C17 0.0521(3) 0.8279(4) 0.54875(18) 0.0357(13) Uani d 1 . .
    C C18 0.0763(4) 0.8581(5) 0.59661(19) 0.0468(16) Uani d 1 . .
    H H18A 0.053993 0.819948 0.618450 0.070 Uiso calc 1 . .
    H H18B 0.056298 0.915692 0.600621 0.070 Uiso calc 1 . .
    H H18C 0.134085 0.858030 0.601638 0.070 Uiso calc 1 . .
    C C19 0.0580(3) 0.8817(4) 0.51209(18) 0.0331(12) Uani d 1 . .
    H H19 0.073764 0.938906 0.517495 0.040 Uiso calc 1 . .
    C C20 0.0414(3) 0.8540(4) 0.46712(17) 0.0290(11) Uani d 1 . .
    C C21 0.0438(3) 0.9157(3) 0.42840(19) 0.0331(12) Uani d 1 . .
    H H21A 0.097046 0.916438 0.417777 0.050 Uiso calc 1 . .
    H H21B 0.030328 0.972630 0.438716 0.050 Uiso calc 1 . .
    H H21C 0.005562 0.898346 0.403530 0.050 Uiso calc 1 . .
    C C22 0.2909(3) 0.9881(3) 0.35647(17) 0.0265(10) Uani d 1 . .
    C C23 0.3352(3) 1.1233(4) 0.3692(2) 0.0385(13) Uani d 1 . .
    H H23 0.347529 1.175784 0.383859 0.046 Uiso calc 1 . .
    C C24 0.3485(4) 1.1022(4) 0.3268(2) 0.0441(15) Uani d 1 . .
    H H24 0.372351 1.137427 0.305675 0.053 Uiso calc 1 . .
    C C25 0.3145(3) 0.9831(3) 0.27437(18) 0.0337(12) Uani d 1 . .
    C C26 0.2488(4) 1.0052(4) 0.2459(2) 0.0447(15) Uani d 1 . .
    C C27 0.1835(4) 1.0615(5) 0.2617(2) 0.0515(17) Uani d 1 . .
    H H27A 0.142261 1.068985 0.236859 0.077 Uiso calc 1 . .
    H H27B 0.205640 1.116927 0.270792 0.077 Uiso calc 1 . .
    H H27C 0.160703 1.034856 0.287552 0.077 Uiso calc 1 . .
    C C28A 0.2571(13) 0.9858(13) 0.2019(8) 0.042(3) Uani d 0.431(9) A 1
    H H28A 0.220089 1.008416 0.179283 0.050 Uiso calc 0.431(9) A 1
    C C29A 0.3200(10) 0.9322(12) 0.1880(6) 0.041(2) Uani d 0.431(9) A 1
    C C28B 0.2315(10) 0.9601(9) 0.2036(6) 0.042(3) Uani d 0.569(9) A 2
    H H28B 0.182446 0.968267 0.186242 0.050 Uiso calc 0.569(9) A 2
    C C29B 0.2860(8) 0.9061(9) 0.1890(4) 0.041(2) Uani d 0.569(9) A 2
    C C30 0.3220(12) 0.9076(14) 0.1382(5) 0.064(3) Uani d 0.431(9) A 1
    H H30A 0.275569 0.931189 0.120753 0.097 Uiso calc 0.431(9) A 1
    H H30B 0.370204 0.930151 0.126474 0.097 Uiso calc 0.431(9) A 1
    H H30C 0.321549 0.845644 0.135444 0.097 Uiso calc 0.431(9) A 1
    C C31 0.2715(9) 0.8583(10) 0.1456(4) 0.064(3) Uani d 0.569(9) A 2
    H H31A 0.317552 0.822725 0.140907 0.097 Uiso calc 0.569(9) A 2
    H H31B 0.224618 0.822432 0.146946 0.097 Uiso calc 0.569(9) A 2
    H H31C 0.262999 0.898488 0.120377 0.097 Uiso calc 0.569(9) A 2
    C C32A 0.3797(16) 0.906(2) 0.2183(13) 0.039(4) Uani d 0.431(9) A 1
    H H32A 0.422931 0.872828 0.209484 0.047 Uiso calc 0.431(9) A 1
    C C32B 0.3543(10) 0.8900(17) 0.2179(9) 0.039(4) Uani d 0.569(9) A 2
    H H32B 0.391070 0.850081 0.207912 0.047 Uiso calc 0.569(9) A 2
    C C33 0.3730(4) 0.9289(4) 0.26137(18) 0.0355(12) Uani d 1 . .
    C C34 0.4408(3) 0.9035(4) 0.2936(2) 0.0412(14) Uani d 1 . .
    H H34A 0.470117 0.857411 0.280361 0.062 Uiso calc 1 . .
    H H34B 0.420973 0.884173 0.322083 0.062 Uiso calc 1 . .
    H H34C 0.475964 0.952243 0.299646 0.062 Uiso calc 1 . .
    C C35 0.2694(3) 1.0581(3) 0.43181(17) 0.0272(11) Uani d 1 . .
    C C36 0.3177(3) 1.0353(3) 0.46995(18) 0.0302(11) Uani d 1 . .
    C C37 0.3978(3) 0.9976(4) 0.4655(2) 0.0381(13) Uani d 1 . .
    H H37A 0.392125 0.944018 0.448731 0.057 Uiso calc 1 . .
    H H37B 0.423842 0.986915 0.495746 0.057 Uiso calc 1 . .
    H H37C 0.429822 1.037107 0.449124 0.057 Uiso calc 1 . .
    C C38 0.2874(3) 1.0443(3) 0.51201(18) 0.0323(12) Uani d 1 . .
    H H38 0.319741 1.029094 0.538483 0.039 Uiso calc 1 . .
    C C39 0.2126(3) 1.0743(3) 0.51663(18) 0.0302(11) Uani d 1 . .
    C C40 0.1820(4) 1.0829(4) 0.56319(19) 0.0400(13) Uani d 1 . .
    H H40A 0.210017 1.129106 0.579774 0.060 Uiso calc 1 . .
    H H40B 0.190975 1.029682 0.579956 0.060 Uiso calc 1 . .
    H H40C 0.125211 1.095356 0.559916 0.060 Uiso calc 1 . .
    C C41 0.1650(3) 1.0964(3) 0.47757(18) 0.0310(11) Uani d 1 . .
    H H41 0.112839 1.116707 0.480266 0.037 Uiso calc 1 . .
    C C42 0.1932(3) 1.0889(3) 0.43464(18) 0.0295(11) Uani d 1 . .
    C C43 0.1414(3) 1.1116(4) 0.39243(19) 0.0339(12) Uani d 1 . .
    H H43A 0.123630 1.059556 0.376584 0.051 Uiso calc 1 . .
    H H43B 0.171543 1.146294 0.372424 0.051 Uiso calc 1 . .
    H H43C 0.095263 1.143608 0.400923 0.051 Uiso calc 1 . .
    C C44 0.4186(3) 0.7403(3) 0.43611(16) 0.0249(10) Uani d 1 . .
    C C45 0.4670(3) 0.7640(4) 0.50943(18) 0.0323(12) Uani d 1 . .
    H H45 0.469595 0.767666 0.541564 0.039 Uiso calc 1 . .
    C C46 0.5246(3) 0.7837(4) 0.48357(17) 0.0307(11) Uani d 1 . .
    H H46 0.575612 0.804302 0.493659 0.037 Uiso calc 1 . .
    C C47 0.5515(3) 0.7692(4) 0.40386(17) 0.0284(11) Uani d 1 . .
    C C48 0.5750(3) 0.8464(4) 0.38656(17) 0.0302(11) Uani d 1 . .
    C C49 0.5372(3) 0.9280(4) 0.3995(2) 0.0353(12) Uani d 1 . .
    H H49A 0.480655 0.926690 0.389652 0.053 Uiso calc 1 . .
    H H49B 0.562270 0.975604 0.384915 0.053 Uiso calc 1 . .
    H H49C 0.543949 0.935042 0.432544 0.053 Uiso calc 1 . .
    C C50 0.6348(3) 0.8460(4) 0.35646(18) 0.0335(12) Uani d 1 . .
    H H50 0.651323 0.898097 0.344179 0.040 Uiso calc 1 . .
    C C51 0.6706(3) 0.7703(4) 0.34411(18) 0.0352(13) Uani d 1 . .
    C C52 0.7367(4) 0.7711(5) 0.3126(2) 0.0481(16) Uani d 1 . .
    H H52A 0.782948 0.800109 0.327434 0.072 Uiso calc 1 . .
    H H52B 0.719050 0.801057 0.284583 0.072 Uiso calc 1 . .
    H H52C 0.750994 0.712673 0.305418 0.072 Uiso calc 1 . .
    C C53 0.6447(3) 0.6959(4) 0.36180(19) 0.0367(13) Uani d 1 . .
    H H53 0.667933 0.644243 0.353019 0.044 Uiso calc 1 . .
    C C54 0.5859(3) 0.6923(4) 0.39194(18) 0.0314(11) Uani d 1 . .
    C C55 0.5604(3) 0.6094(4) 0.4107(2) 0.0382(13) Uani d 1 . .
    H H55A 0.591511 0.563387 0.398661 0.057 Uiso calc 1 . .
    H H55B 0.504186 0.600264 0.401743 0.057 Uiso calc 1 . .
    H H55C 0.568951 0.610388 0.443807 0.057 Uiso calc 1 . .
    C C56 0.3366(3) 0.6926(3) 0.49852(15) 0.0280(11) Uani d 1 . .
    C C57 0.3376(3) 0.6041(4) 0.49795(17) 0.0332(12) Uani d 1 . .
    C C58 0.4030(4) 0.5570(4) 0.47764(19) 0.0410(14) Uani d 1 . .
    H H58A 0.393846 0.557547 0.444506 0.062 Uiso calc 1 . .
    H H58B 0.404308 0.498275 0.488496 0.062 Uiso calc 1 . .
    H H58C 0.453713 0.584523 0.486623 0.062 Uiso calc 1 . .
    C C59 0.2772(4) 0.5613(4) 0.51666(19) 0.0387(13) Uani d 1 . .
    H H59 0.276242 0.501061 0.515460 0.046 Uiso calc 1 . .
    C C60 0.2179(4) 0.6035(4) 0.5372(2) 0.0416(14) Uani d 1 . .
    C C61 0.1551(4) 0.5535(5) 0.5590(3) 0.061(2) Uani d 1 . .
    H H61A 0.121591 0.523931 0.535461 0.091 Uiso calc 1 . .
    H H61B 0.122482 0.592252 0.575511 0.091 Uiso calc 1 . .
    H H61C 0.180338 0.511979 0.580103 0.091 Uiso calc 1 . .
    C C62 0.2194(3) 0.6918(4) 0.53773(19) 0.0366(13) Uani d 1 . .
    H H62 0.179428 0.721461 0.551998 0.044 Uiso calc 1 . .
    C C63 0.2781(3) 0.7383(4) 0.51787(16) 0.0304(11) Uani d 1 . .
    C C64 0.2771(3) 0.8334(4) 0.51712(18) 0.0333(12) Uani d 1 . .
    H H64A 0.328686 0.855059 0.529260 0.050 Uiso calc 1 . .
    H H64B 0.235911 0.854164 0.535751 0.050 Uiso calc 1 . .
    H H64C 0.266006 0.853203 0.485849 0.050 Uiso calc 1 . .
    C C65 0.3197(3) 0.4845(3) 0.31759(16) 0.0263(10) Uani d 1 . .
    C C66 0.3656(3) 0.3510(4) 0.30284(18) 0.0353(12) Uani d 1 . .
    H H66 0.377530 0.292379 0.306171 0.042 Uiso calc 1 . .
    C C67 0.3817(3) 0.4005(3) 0.26822(18) 0.0333(12) Uani d 1 . .
    H H67 0.407602 0.383677 0.242364 0.040 Uiso calc 1 . .
    C C68 0.3641(3) 0.5491(3) 0.24567(16) 0.0265(10) Uani d 1 . .
    C C69 0.4345(3) 0.5955(4) 0.25012(18) 0.0313(11) Uani d 1 . .
    C C70 0.4907(3) 0.5877(4) 0.29208(19) 0.0397(13) Uani d 1 . .
    H H70A 0.538194 0.621498 0.288313 0.060 Uiso calc 1 . .
    H H70B 0.505539 0.528068 0.296790 0.060 Uiso calc 1 . .
    H H70C 0.464809 0.608424 0.318395 0.060 Uiso calc 1 . .
    C C71 0.3096(3) 0.5586(4) 0.20829(17) 0.0310(11) Uani d 1 . .
    C C72 0.2306(4) 0.5147(4) 0.2060(2) 0.0416(14) Uani d 1 . .
    H H72A 0.194082 0.547189 0.223320 0.062 Uiso calc 1 . .
    H H72B 0.237095 0.457567 0.218853 0.062 Uiso calc 1 . .
    H H72C 0.209197 0.510629 0.174294 0.062 Uiso calc 1 . .
    C C73 0.3298(4) 0.6119(4) 0.17343(18) 0.0386(13) Uani d 1 . .
    H H73 0.293757 0.618552 0.147379 0.046 Uiso calc 1 . .
    C C74 0.4005(4) 0.6550(4) 0.17574(19) 0.0425(14) Uani d 1 . .
    C C75 0.4258(5) 0.7059(5) 0.1357(2) 0.060(2) Uani d 1 . .
    H H75A 0.451698 0.758369 0.146768 0.091 Uiso calc 1 . .
    H H75B 0.379155 0.719867 0.115375 0.091 Uiso calc 1 . .
    H H75C 0.462796 0.672311 0.119293 0.091 Uiso calc 1 . .
    C C76 0.4509(3) 0.6491(4) 0.21507(19) 0.0387(13) Uani d 1 . .
    H H76 0.497646 0.682525 0.217933 0.046 Uiso calc 1 . .
    C C77 0.3062(3) 0.3692(3) 0.37590(17) 0.0266(10) Uani d 1 . .
    C C78 0.2307(3) 0.3381(3) 0.37919(17) 0.0308(11) Uani d 1 . .
    C C79 0.1727(4) 0.3311(4) 0.3384(2) 0.0383(13) Uani d 1 . .
    H H79A 0.160351 0.387840 0.326296 0.057 Uiso calc 1 . .
    H H79B 0.124150 0.303973 0.347019 0.057 Uiso calc 1 . .
    H H79C 0.195760 0.296800 0.315136 0.057 Uiso calc 1 . .
    C C80 0.2102(4) 0.3136(3) 0.4223(2) 0.0354(12) Uani d 1 . .
    H H80 0.158261 0.293268 0.425798 0.043 Uiso calc 1 . .
    C C81 0.2647(4) 0.3185(3) 0.46012(18) 0.0345(12) Uani d 1 . .
    C C82 0.2405(4) 0.2975(4) 0.5071(2) 0.0465(15) Uani d 1 . .
    H H82A 0.275013 0.252858 0.520645 0.070 Uiso calc 1 . .
    H H82B 0.185502 0.277726 0.504922 0.070 Uiso calc 1 . .
    H H82C 0.245260 0.348347 0.526224 0.070 Uiso calc 1 . .
    C C83 0.3412(3) 0.3446(4) 0.45401(18) 0.0344(12) Uani d 1 . .
    H H83 0.379424 0.344475 0.479306 0.041 Uiso calc 1 . .
    C C84 0.3638(3) 0.3708(3) 0.41210(18) 0.0297(11) Uani d 1 . .
    C C85 0.4464(3) 0.4015(4) 0.4058(2) 0.0374(13) Uani d 1 . .
    H H85A 0.477344 0.402619 0.435212 0.056 Uiso calc 1 . .
    H H85B 0.443924 0.458680 0.392818 0.056 Uiso calc 1 . .
    H H85C 0.471522 0.362998 0.385249 0.056 Uiso calc 1 . .
    C C86 0.1777(4) 0.7470(4) 0.2500(2) 0.0428(14) Uani d 1 . .
    Ir Ir1 0.17303(2) 0.70969(2) 0.38949(2) 0.02179(6) Uani d 1 . .
    H H 0.1762(8) 0.7883(6) 0.3419(3) 0.37(14) Uiso d 1 . .
    H HA 0.1851(7) 0.6586(6) 0.3329(3) 0.040 Uiso d 1 . .
    H HB 0.2686(13) 0.727(10) 0.4144(8) 0.22(7) Uiso d 1 . .
    H HC 0.152(4) 0.6189(14) 0.4061(16) 0.053(19) Uiso d 1 . .
    H HD 0.156(3) 0.749(3) 0.4360(9) 0.033(15) Uiso d 1 . .
    Ir Ir2 0.26399(2) 0.57580(2) 0.34597(2) 0.02314(6) Uani d 1 . .
    H HE 0.1818(5) 0.5387(19) 0.3260(13) 0.044(17) Uiso d 1 . .
    H HF 0.260(2) 0.5220(15) 0.3890(6) 0.049(18) Uiso d 1 . .
    H HG 0.3573(14) 0.6226(8) 0.3745(18) 0.040(17) Uiso d 1 . .
    Ir Ir3 0.24045(2) 0.73859(2) 0.29981(2) 0.02245(6) Uani d 1 . .
    H HH 0.3394(7) 0.741(4) 0.3221(4) 0.035(16) Uiso d 1 . .
    H HI 0.2862(9) 0.8138(11) 0.2726(4) 0.36(13) Uiso d 1 . .
    H HJ 0.2947(8) 0.6884(12) 0.2639(4) 0.29(10) Uiso d 1 . .
    Ir Ir4 0.34624(2) 0.72971(2) 0.37927(2) 0.02304(6) Uani d 1 . .
    H HK 0.3429(13) 0.8368(8) 0.386(2) 0.050 Uiso d 1 . .
    H HL 0.431(2) 0.731(5) 0.360(3) 0.08(3) Uiso d 1 . .
    Ir Ir5 0.24133(2) 0.87687(2) 0.36592(2) 0.02145(6) Uani d 1 . .
    H HM 0.223(2) 0.9049(14) 0.4134(5) 0.050 Uiso d 1 . .
    H HN 0.1591(7) 0.9145(13) 0.3454(12) 0.017(12) Uiso d 1 . .
    N N1 -0.0004(2) 0.6698(3) 0.35249(14) 0.0281(9) Uani d 1 . .
    N N2 0.0022(2) 0.7366(3) 0.41563(14) 0.0271(9) Uani d 1 . .
    N N3 0.3284(3) 0.4007(3) 0.33273(14) 0.0272(9) Uani d 1 . .
    N N4 0.3536(3) 0.4812(3) 0.27694(14) 0.0276(9) Uani d 1 . .
    N N5 0.3214(2) 1.0203(3) 0.31892(14) 0.0274(9) Uani d 1 . .
    N N6 0.3001(2) 1.0537(3) 0.38769(14) 0.0272(9) Uani d 1 . .
    N N7 0.4961(2) 0.7684(3) 0.43874(14) 0.0262(9) Uani d 1 . .
    N N8 0.4017(2) 0.7368(3) 0.48128(13) 0.0258(9) Uani d 1 . .
    O O1 0.1418(3) 0.7546(3) 0.20983(13) 0.0525(12) Uani d 1 . .
loop_
    _atom_site_aniso_label
    _atom_site_aniso_U_11
    _atom_site_aniso_U_22
    _atom_site_aniso_U_33
    _atom_site_aniso_U_12
    _atom_site_aniso_U_13
    _atom_site_aniso_U_23
    C1 0.026(2) 0.020(2) 0.029(2) 0.001(2) -0.0019(19) -0.003(2)
    C2 0.023(3) 0.039(3) 0.042(3) 0.003(2) 0.003(2) -0.008(3)
    C3 0.026(3) 0.037(3) 0.041(3) 0.000(2) -0.004(2) -0.011(3)
    C4 0.023(2) 0.028(3) 0.026(2) -0.001(2) -0.0011(19) -0.007(2)
    C5 0.028(3) 0.023(3) 0.035(3) -0.002(2) -0.008(2) -0.003(2)
    C6 0.047(3) 0.026(3) 0.039(3) 0.008(3) -0.009(3) -0.001(2)
    C7 0.035(3) 0.029(3) 0.028(3) -0.006(2) -0.004(2) 0.001(2)
    C8 0.033(3) 0.029(3) 0.028(3) -0.007(2) -0.002(2) -0.006(2)
    C9 0.049(3) 0.030(3) 0.026(3) -0.008(3) 0.002(2) -0.002(2)
    C10 0.037(3) 0.023(3) 0.032(3) -0.004(2) 0.000(2) -0.001(2)
    C11 0.027(2) 0.031(3) 0.026(2) -0.002(2) 0.0003(19) -0.002(2)
    C12 0.044(3) 0.033(3) 0.031(3) -0.003(3) 0.005(2) 0.000(2)
    C13 0.027(2) 0.031(3) 0.025(2) 0.001(2) 0.002(2) -0.007(2)
    C14 0.028(3) 0.037(3) 0.036(3) -0.004(2) 0.006(2) -0.003(2)
    C15 0.053(4) 0.041(4) 0.051(4) -0.008(3) 0.000(3) 0.003(3)
    C16 0.028(3) 0.048(3) 0.034(3) 0.005(3) 0.007(2) 0.001(3)
    C17 0.031(3) 0.047(3) 0.030(3) 0.006(3) 0.008(2) -0.007(3)
    C18 0.043(3) 0.065(4) 0.033(3) 0.009(3) 0.005(2) -0.012(3)
    C19 0.029(3) 0.035(3) 0.036(3) 0.000(2) 0.009(2) -0.010(2)
    C20 0.022(2) 0.034(3) 0.032(3) 0.004(2) 0.008(2) -0.006(2)
    C21 0.033(3) 0.028(3) 0.041(3) -0.003(2) 0.013(2) -0.004(2)
    C22 0.020(2) 0.028(3) 0.031(3) -0.001(2) 0.0039(19) -0.002(2)
    C23 0.042(3) 0.027(3) 0.048(3) -0.014(2) 0.016(3) -0.007(3)
    C24 0.044(3) 0.032(3) 0.059(4) -0.017(3) 0.018(3) 0.000(3)
    C25 0.042(3) 0.025(3) 0.035(3) -0.005(2) 0.011(2) 0.005(2)
    C26 0.056(4) 0.043(4) 0.036(3) 0.009(3) 0.007(3) 0.006(3)
    C27 0.054(4) 0.052(4) 0.049(4) 0.013(3) 0.004(3) 0.010(3)
    C28A 0.058(10) 0.028(9) 0.037(4) -0.009(5) -0.006(6) 0.009(6)
    C29A 0.041(8) 0.053(8) 0.032(4) -0.004(5) 0.004(5) -0.006(5)
    C28B 0.058(10) 0.028(9) 0.037(4) -0.009(5) -0.006(6) 0.009(6)
    C29B 0.041(8) 0.053(8) 0.032(4) -0.004(5) 0.004(5) -0.006(5)
    C30 0.074(8) 0.084(9) 0.035(5) 0.006(6) 0.001(5) -0.005(5)
    C31 0.074(8) 0.084(9) 0.035(5) 0.006(6) 0.001(5) -0.005(5)
    C32A 0.039(12) 0.045(10) 0.036(4) -0.002(8) 0.018(9) 0.003(6)
    C32B 0.039(12) 0.045(10) 0.036(4) -0.002(8) 0.018(9) 0.003(6)
    C33 0.047(3) 0.029(3) 0.032(3) -0.002(2) 0.015(2) 0.002(2)
    C34 0.036(3) 0.041(3) 0.049(3) -0.002(3) 0.013(3) -0.004(3)
    C35 0.026(2) 0.023(3) 0.033(3) -0.003(2) 0.004(2) -0.010(2)
    C36 0.026(2) 0.027(3) 0.038(3) -0.002(2) 0.004(2) -0.014(2)
    C37 0.030(3) 0.045(3) 0.039(3) 0.001(3) 0.002(2) -0.012(3)
    C38 0.030(3) 0.031(3) 0.035(3) -0.001(2) -0.003(2) -0.011(2)
    C39 0.032(3) 0.028(3) 0.031(3) -0.003(2) 0.004(2) -0.010(2)
    C40 0.038(3) 0.046(4) 0.037(3) -0.001(3) 0.005(2) -0.010(3)
    C41 0.026(3) 0.026(3) 0.042(3) 0.000(2) 0.007(2) -0.010(2)
    C42 0.026(2) 0.025(3) 0.037(3) -0.003(2) 0.002(2) -0.006(2)
    C43 0.034(3) 0.028(3) 0.039(3) 0.002(2) 0.000(2) -0.003(2)
    C44 0.030(3) 0.022(2) 0.023(2) 0.006(2) 0.003(2) -0.0015(19)
    C45 0.032(3) 0.036(3) 0.027(3) 0.002(2) -0.008(2) -0.005(2)
    C46 0.029(3) 0.036(3) 0.026(3) 0.003(2) -0.005(2) 0.000(2)
    C47 0.020(2) 0.038(3) 0.026(2) 0.005(2) -0.0031(19) -0.002(2)
    C48 0.023(2) 0.035(3) 0.032(3) 0.001(2) -0.004(2) -0.002(2)
    C49 0.030(3) 0.034(3) 0.042(3) -0.004(2) 0.004(2) -0.001(2)
    C50 0.023(2) 0.042(3) 0.035(3) 0.000(2) -0.001(2) 0.003(2)
    C51 0.030(3) 0.047(4) 0.028(3) 0.007(2) 0.002(2) 0.000(2)
    C52 0.042(3) 0.062(4) 0.041(3) 0.017(3) 0.013(3) 0.007(3)
    C53 0.032(3) 0.042(3) 0.035(3) 0.013(3) -0.002(2) -0.008(3)
    C54 0.026(3) 0.037(3) 0.030(3) 0.007(2) -0.003(2) -0.001(2)
    C55 0.037(3) 0.034(3) 0.044(3) 0.005(2) 0.005(2) 0.001(3)
    C56 0.033(3) 0.034(3) 0.015(2) 0.001(2) -0.0055(19) 0.001(2)
    C57 0.041(3) 0.035(3) 0.022(2) 0.002(2) -0.007(2) 0.004(2)
    C58 0.056(4) 0.032(3) 0.033(3) 0.008(3) -0.003(3) 0.002(2)
    C59 0.049(3) 0.033(3) 0.033(3) -0.001(3) -0.005(2) 0.006(2)
    C60 0.039(3) 0.043(3) 0.041(3) -0.007(3) -0.007(3) 0.012(3)
    C61 0.048(4) 0.056(5) 0.077(5) -0.014(3) 0.003(3) 0.025(4)
    C62 0.034(3) 0.042(3) 0.034(3) -0.003(3) 0.000(2) 0.004(3)
    C63 0.032(3) 0.038(3) 0.020(2) -0.001(2) -0.005(2) 0.002(2)
    C64 0.030(3) 0.037(3) 0.033(3) 0.002(2) 0.004(2) 0.000(2)
    C65 0.029(2) 0.027(3) 0.023(2) 0.004(2) 0.0018(19) 0.001(2)
    C66 0.046(3) 0.024(3) 0.037(3) 0.010(2) 0.008(2) -0.003(2)
    C67 0.042(3) 0.025(3) 0.034(3) 0.010(2) 0.010(2) -0.006(2)
    C68 0.033(3) 0.028(3) 0.019(2) 0.002(2) 0.0069(19) 0.001(2)
    C69 0.034(3) 0.031(3) 0.031(3) 0.003(2) 0.010(2) -0.005(2)
    C70 0.032(3) 0.048(4) 0.039(3) 0.001(3) 0.001(2) -0.004(3)
    C71 0.035(3) 0.036(3) 0.022(2) 0.003(2) 0.005(2) -0.005(2)
    C72 0.039(3) 0.048(4) 0.037(3) -0.001(3) 0.000(2) -0.002(3)
    C73 0.047(3) 0.044(3) 0.025(3) 0.009(3) 0.006(2) 0.003(2)
    C74 0.055(4) 0.043(4) 0.031(3) 0.009(3) 0.019(3) 0.007(3)
    C75 0.073(5) 0.065(5) 0.046(4) 0.000(4) 0.023(3) 0.021(4)
    C76 0.038(3) 0.041(3) 0.041(3) -0.003(3) 0.021(2) -0.004(3)
    C77 0.032(3) 0.019(2) 0.028(3) 0.007(2) 0.002(2) 0.000(2)
    C78 0.040(3) 0.021(3) 0.030(3) 0.003(2) 0.000(2) 0.003(2)
    C79 0.043(3) 0.025(3) 0.045(3) -0.005(2) -0.005(3) 0.004(2)
    C80 0.041(3) 0.023(3) 0.043(3) -0.003(2) 0.006(2) 0.003(2)
    C81 0.049(3) 0.025(3) 0.030(3) 0.001(2) 0.006(2) 0.003(2)
    C82 0.066(4) 0.039(3) 0.036(3) -0.008(3) 0.010(3) 0.002(3)
    C83 0.043(3) 0.030(3) 0.029(3) 0.007(2) -0.003(2) 0.001(2)
    C84 0.037(3) 0.017(2) 0.035(3) 0.003(2) 0.002(2) 0.002(2)
    C85 0.038(3) 0.037(3) 0.038(3) 0.006(3) 0.002(2) -0.006(3)
    C86 0.049(4) 0.031(3) 0.048(4) -0.001(3) 0.002(3) 0.001(3)
    Ir1 0.02286(10) 0.02109(11) 0.02144(10) -0.00026(8) 0.00191(8) -0.00110(8)
    Ir2 0.02937(11) 0.01928(11) 0.02094(10) 0.00278(8) 0.00316(8) -0.00035(8)
    Ir3 0.02822(11) 0.02114(11) 0.01782(10) 0.00049(8) 0.00091(8) 0.00011(8)
    Ir4 0.02503(11) 0.02249(11) 0.02087(10) 0.00218(8) -0.00267(8) -0.00086(8)
    Ir5 0.02289(10) 0.01867(10) 0.02272(10) -0.00042(8) 0.00136(8) -0.00023(8)
    N1 0.025(2) 0.027(2) 0.032(2) -0.0017(18) -0.0015(17) -0.0070(18)
    N2 0.023(2) 0.029(2) 0.029(2) -0.0012(18) 0.0027(17) -0.0064(18)
    N3 0.035(2) 0.019(2) 0.028(2) 0.0023(18) 0.0052(18) -0.0013(17)
    N4 0.034(2) 0.024(2) 0.025(2) 0.0048(18) 0.0077(17) 0.0004(17)
    N5 0.032(2) 0.022(2) 0.030(2) -0.0055(18) 0.0122(17) -0.0014(17)
    N6 0.025(2) 0.025(2) 0.032(2) -0.0049(17) 0.0069(17) -0.0060(18)
    N7 0.027(2) 0.029(2) 0.022(2) 0.0005(18) -0.0013(16) 0.0001(17)
    N8 0.029(2) 0.028(2) 0.020(2) 0.0017(18) -0.0003(16) -0.0003(17)
    O1 0.063(3) 0.062(3) 0.029(2) -0.009(2) -0.014(2) 0.007(2)
_geom_special_details
;
 All esds (except the esd in the dihedral angle between two l.s. planes)
 are estimated using the full covariance matrix.  The cell esds are taken
 into account individually in the estimation of esds in distances, angles
 and torsion angles; correlations between esds in cell parameters are only
 used when they are defined by crystal symmetry.  An approximate (isotropic)
 treatment of cell esds is used for estimating esds involving l.s. planes.
;
loop_
    _geom_bond_atom_site_label_1
    _geom_bond_atom_site_label_2
    _geom_bond_site_symmetry_2
    _geom_bond_distance
    _geom_bond_publ_flag
    C1 Ir1 . 2.056(5) ?
    C1 N1 . 1.372(6) ?
    C1 N2 . 1.371(6) ?
    C2 H2 . 0.9500 ?
    C2 C3 . 1.332(8) ?
    C2 N2 . 1.401(7) ?
    C3 H3 . 0.9500 ?
    C3 N1 . 1.383(7) ?
    C4 C5 . 1.390(7) ?
    C4 C11 . 1.389(7) ?
    C4 N1 . 1.445(6) ?
    C5 C6 . 1.510(7) ?
    C5 C7 . 1.393(8) ?
    C6 H6A . 0.9800 ?
    C6 H6B . 0.9800 ?
    C6 H6C . 0.9800 ?
    C7 H7 . 0.9500 ?
    C7 C8 . 1.389(8) ?
    C8 C9 . 1.516(7) ?
    C8 C10 . 1.385(7) ?
    C9 H9A . 0.9800 ?
    C9 H9B . 0.9800 ?
    C9 H9C . 0.9800 ?
    C10 H10 . 0.9500 ?
    C10 C11 . 1.388(7) ?
    C11 C12 . 1.505(7) ?
    C12 H12A . 0.9800 ?
    C12 H12B . 0.9800 ?
    C12 H12C . 0.9800 ?
    C13 C14 . 1.409(8) ?
    C13 C20 . 1.383(8) ?
    C13 N2 . 1.442(6) ?
    C14 C15 . 1.492(8) ?
    C14 C16 . 1.388(8) ?
    C15 H15A . 0.9800 ?
    C15 H15B . 0.9800 ?
    C15 H15C . 0.9800 ?
    C16 H16 . 0.9500 ?
    C16 C17 . 1.368(9) ?
    C17 C18 . 1.518(8) ?
    C17 C19 . 1.387(8) ?
    C18 H18A . 0.9800 ?
    C18 H18B . 0.9800 ?
    C18 H18C . 0.9800 ?
    C19 H19 . 0.9500 ?
    C19 C20 . 1.407(7) ?
    C20 C21 . 1.506(8) ?
    C21 H21A . 0.9800 ?
    C21 H21B . 0.9800 ?
    C21 H21C . 0.9800 ?
    C22 Ir5 . 1.974(5) ?
    C22 N5 . 1.361(6) ?
    C22 N6 . 1.387(6) ?
    C23 H23 . 0.9500 ?
    C23 C24 . 1.334(9) ?
    C23 N6 . 1.382(7) ?
    C24 H24 . 0.9500 ?
    C24 N5 . 1.384(7) ?
    C25 C26 . 1.387(9) ?
    C25 C33 . 1.387(8) ?
    C25 N5 . 1.439(7) ?
    C26 C27 . 1.520(9) ?
    C26 C28A . 1.35(3) ?
    C26 C28B . 1.449(17) ?
    C27 H27A . 0.9800 ?
    C27 H27B . 0.9800 ?
    C27 H27C . 0.9800 ?
    C28A H28A . 0.9500 ?
    C28A C29A . 1.45(3) ?
    C29A C30 . 1.53(2) ?
    C29A C32A . 1.36(4) ?
    C28B H28B . 0.9500 ?
    C28B C29B . 1.35(2) ?
    C29B C31 . 1.493(17) ?
    C29B C32B . 1.41(3) ?
    C30 H30A . 0.9800 ?
    C30 H30B . 0.9800 ?
    C30 H30C . 0.9800 ?
    C31 H31A . 0.9800 ?
    C31 H31B . 0.9800 ?
    C31 H31C . 0.9800 ?
    C32A H32A . 0.9500 ?
    C32A C33 . 1.34(4) ?
    C32B H32B . 0.9500 ?
    C32B C33 . 1.44(3) ?
    C33 C34 . 1.489(8) ?
    C34 H34A . 0.9800 ?
    C34 H34B . 0.9800 ?
    C34 H34C . 0.9800 ?
    C35 C36 . 1.387(7) ?
    C35 C42 . 1.389(7) ?
    C35 N6 . 1.445(6) ?
    C36 C37 . 1.499(7) ?
    C36 C38 . 1.391(8) ?
    C37 H37A . 0.9800 ?
    C37 H37B . 0.9800 ?
    C37 H37C . 0.9800 ?
    C38 H38 . 0.9500 ?
    C38 C39 . 1.372(8) ?
    C39 C40 . 1.516(8) ?
    C39 C41 . 1.399(8) ?
    C40 H40A . 0.9800 ?
    C40 H40B . 0.9800 ?
    C40 H40C . 0.9800 ?
    C41 H41 . 0.9500 ?
    C41 C42 . 1.398(8) ?
    C42 C43 . 1.511(7) ?
    C43 H43A . 0.9800 ?
    C43 H43B . 0.9800 ?
    C43 H43C . 0.9800 ?
    C44 Ir4 . 2.007(5) ?
    C44 N7 . 1.384(7) ?
    C44 N8 . 1.390(6) ?
    C45 H45 . 0.9500 ?
    C45 C46 . 1.325(8) ?
    C45 N8 . 1.398(7) ?
    C46 H46 . 0.9500 ?
    C46 N7 . 1.395(6) ?
    C47 C48 . 1.391(8) ?
    C47 C54 . 1.402(8) ?
    C47 N7 . 1.450(7) ?
    C48 C49 . 1.502(8) ?
    C48 C50 . 1.402(8) ?
    C49 H49A . 0.9800 ?
    C49 H49B . 0.9800 ?
    C49 H49C . 0.9800 ?
    C50 H50 . 0.9500 ?
    C50 C51 . 1.401(8) ?
    C51 C52 . 1.514(8) ?
    C51 C53 . 1.371(9) ?
    C52 H52A . 0.9800 ?
    C52 H52B . 0.9800 ?
    C52 H52C . 0.9800 ?
    C53 H53 . 0.9500 ?
    C53 C54 . 1.390(8) ?
    C54 C55 . 1.496(8) ?
    C55 H55A . 0.9800 ?
    C55 H55B . 0.9800 ?
    C55 H55C . 0.9800 ?
    C56 C57 . 1.397(8) ?
    C56 C63 . 1.385(8) ?
    C56 N8 . 1.434(7) ?
    C57 C58 . 1.499(8) ?
    C57 C59 . 1.379(8) ?
    C58 H58A . 0.9800 ?
    C58 H58B . 0.9800 ?
    C58 H58C . 0.9800 ?
    C59 H59 . 0.9500 ?
    C59 C60 . 1.386(9) ?
    C60 C61 . 1.511(9) ?
    C60 C62 . 1.392(9) ?
    C61 H61A . 0.9800 ?
    C61 H61B . 0.9800 ?
    C61 H61C . 0.9800 ?
    C62 H62 . 0.9500 ?
    C62 C63 . 1.403(8) ?
    C63 C64 . 1.500(8) ?
    C64 H64A . 0.9800 ?
    C64 H64B . 0.9800 ?
    C64 H64C . 0.9800 ?
    C65 Ir2 . 1.949(5) ?
    C65 N3 . 1.399(6) ?
    C65 N4 . 1.375(6) ?
    C66 H66 . 0.9500 ?
    C66 C67 . 1.333(8) ?
    C66 N3 . 1.371(7) ?
    C67 H67 . 0.9500 ?
    C67 N4 . 1.390(7) ?
    C68 C69 . 1.396(8) ?
    C68 C71 . 1.392(7) ?
    C68 N4 . 1.436(6) ?
    C69 C70 . 1.508(8) ?
    C69 C76 . 1.383(8) ?
    C70 H70A . 0.9800 ?
    C70 H70B . 0.9800 ?
    C70 H70C . 0.9800 ?
    C71 C72 . 1.504(8) ?
    C71 C73 . 1.394(8) ?
    C72 H72A . 0.9800 ?
    C72 H72B . 0.9800 ?
    C72 H72C . 0.9800 ?
    C73 H73 . 0.9500 ?
    C73 C74 . 1.376(9) ?
    C74 C75 . 1.519(8) ?
    C74 C76 . 1.391(9) ?
    C75 H75A . 0.9800 ?
    C75 H75B . 0.9800 ?
    C75 H75C . 0.9800 ?
    C76 H76 . 0.9500 ?
    C77 C78 . 1.381(8) ?
    C77 C84 . 1.390(7) ?
    C77 N3 . 1.448(7) ?
    C78 C79 . 1.499(7) ?
    C78 C80 . 1.404(8) ?
    C79 H79A . 0.9800 ?
    C79 H79B . 0.9800 ?
    C79 H79C . 0.9800 ?
    C80 H80 . 0.9500 ?
    C80 C81 . 1.395(8) ?
    C81 C82 . 1.518(8) ?
    C81 C83 . 1.387(8) ?
    C82 H82A . 0.9800 ?
    C82 H82B . 0.9800 ?
    C82 H82C . 0.9800 ?
    C83 H83 . 0.9500 ?
    C83 C84 . 1.389(8) ?
    C84 C85 . 1.508(8) ?
    C85 H85A . 0.9800 ?
    C85 H85B . 0.9800 ?
    C85 H85C . 0.9800 ?
    C86 Ir3 . 1.752(6) ?
    C86 O1 . 1.297(6) ?
    Ir1 H . 1.879(10) ?
    Ir1 HA . 1.884(10) ?
    Ir1 HB . 1.748(10) ?
    Ir1 HC . 1.564(10) ?
    Ir1 HD . 1.561(10) ?
    Ir1 Ir2 . 2.9683(3) ?
    Ir1 Ir3 . 3.0067(3) ?
    Ir1 Ir4 . 2.9937(3) ?
    Ir1 Ir5 . 2.9838(3) ?
    Ir2 HA . 1.888(10) ?
    Ir2 HE . 1.582(10) ?
    Ir2 HF . 1.535(10) ?
    Ir2 HG . 1.882(10) ?
    Ir2 Ir3 . 2.9193(3) ?
    Ir2 Ir4 . 2.9295(3) ?
    Ir3 H . 1.888(10) ?
    Ir3 HA . 1.891(10) ?
    Ir3 HH . 1.753(10) ?
    Ir3 HI . 1.660(10) ?
    Ir3 HJ . 1.660(10) ?
    Ir3 Ir4 . 2.8438(3) ?
    Ir3 Ir5 . 2.9278(3) ?
    Ir4 HB . 1.742(10) ?
    Ir4 HG . 1.705(10) ?
    Ir4 HH . 1.697(10) ?
    Ir4 HK . 1.702(10) ?
    Ir4 HL . 1.596(10) ?
    Ir4 Ir5 . 2.9310(3) ?
    Ir5 H . 1.884(10) ?
    Ir5 HK . 1.889(10) ?
    Ir5 HM . 1.527(10) ?
    Ir5 HN . 1.590(10) ?
loop_
    _geom_angle_atom_site_label_1
    _geom_angle_atom_site_label_2
    _geom_angle_atom_site_label_3
    _geom_angle_site_symmetry_1
    _geom_angle_site_symmetry_3
    _geom_angle
    _geom_angle_publ_flag
    N1 C1 Ir1 . . 129.8(4) ?
    N2 C1 Ir1 . . 127.5(3) ?
    N2 C1 N1 . . 102.7(4) ?
    C3 C2 H2 . . 126.8 ?
    C3 C2 N2 . . 106.4(5) ?
    N2 C2 H2 . . 126.8 ?
    C2 C3 H3 . . 126.3 ?
    C2 C3 N1 . . 107.5(5) ?
    N1 C3 H3 . . 126.3 ?
    C5 C4 N1 . . 118.6(5) ?
    C11 C4 C5 . . 122.4(5) ?
    C11 C4 N1 . . 118.2(4) ?
    C4 C5 C6 . . 120.8(5) ?
    C4 C5 C7 . . 118.0(5) ?
    C7 C5 C6 . . 121.1(5) ?
    C5 C6 H6A . . 109.5 ?
    C5 C6 H6B . . 109.5 ?
    C5 C6 H6C . . 109.5 ?
    H6A C6 H6B . . 109.5 ?
    H6A C6 H6C . . 109.5 ?
    H6B C6 H6C . . 109.5 ?
    C5 C7 H7 . . 119.4 ?
    C8 C7 C5 . . 121.3(5) ?
    C8 C7 H7 . . 119.4 ?
    C7 C8 C9 . . 120.2(5) ?
    C10 C8 C7 . . 118.6(5) ?
    C10 C8 C9 . . 121.1(5) ?
    C8 C9 H9A . . 109.5 ?
    C8 C9 H9B . . 109.5 ?
    C8 C9 H9C . . 109.5 ?
    H9A C9 H9B . . 109.5 ?
    H9A C9 H9C . . 109.5 ?
    H9B C9 H9C . . 109.5 ?
    C8 C10 H10 . . 118.9 ?
    C8 C10 C11 . . 122.1(5) ?
    C11 C10 H10 . . 118.9 ?
    C4 C11 C12 . . 121.4(5) ?
    C10 C11 C4 . . 117.5(5) ?
    C10 C11 C12 . . 121.1(5) ?
    C11 C12 H12A . . 109.5 ?
    C11 C12 H12B . . 109.5 ?
    C11 C12 H12C . . 109.5 ?
    H12A C12 H12B . . 109.5 ?
    H12A C12 H12C . . 109.5 ?
    H12B C12 H12C . . 109.5 ?
    C14 C13 N2 . . 117.0(5) ?
    C20 C13 C14 . . 122.0(5) ?
    C20 C13 N2 . . 120.6(5) ?
    C13 C14 C15 . . 121.0(5) ?
    C16 C14 C13 . . 117.5(5) ?
    C16 C14 C15 . . 121.5(5) ?
    C14 C15 H15A . . 109.5 ?
    C14 C15 H15B . . 109.5 ?
    C14 C15 H15C . . 109.5 ?
    H15A C15 H15B . . 109.5 ?
    H15A C15 H15C . . 109.5 ?
    H15B C15 H15C . . 109.5 ?
    C14 C16 H16 . . 118.8 ?
    C17 C16 C14 . . 122.4(6) ?
    C17 C16 H16 . . 118.8 ?
    C16 C17 C18 . . 120.9(6) ?
    C16 C17 C19 . . 118.6(5) ?
    C19 C17 C18 . . 120.4(6) ?
    C17 C18 H18A . . 109.5 ?
    C17 C18 H18B . . 109.5 ?
    C17 C18 H18C . . 109.5 ?
    H18A C18 H18B . . 109.5 ?
    H18A C18 H18C . . 109.5 ?
    H18B C18 H18C . . 109.5 ?
    C17 C19 H19 . . 119.1 ?
    C17 C19 C20 . . 121.8(5) ?
    C20 C19 H19 . . 119.1 ?
    C13 C20 C19 . . 117.3(5) ?
    C13 C20 C21 . . 122.5(5) ?
    C19 C20 C21 . . 120.2(5) ?
    C20 C21 H21A . . 109.5 ?
    C20 C21 H21B . . 109.5 ?
    C20 C21 H21C . . 109.5 ?
    H21A C21 H21B . . 109.5 ?
    H21A C21 H21C . . 109.5 ?
    H21B C21 H21C . . 109.5 ?
    N5 C22 Ir5 . . 129.9(4) ?
    N5 C22 N6 . . 103.6(4) ?
    N6 C22 Ir5 . . 126.5(4) ?
    C24 C23 H23 . . 126.7 ?
    C24 C23 N6 . . 106.6(5) ?
    N6 C23 H23 . . 126.7 ?
    C23 C24 H24 . . 125.9 ?
    C23 C24 N5 . . 108.1(5) ?
    N5 C24 H24 . . 125.9 ?
    C26 C25 C33 . . 122.9(5) ?
    C26 C25 N5 . . 117.2(5) ?
    C33 C25 N5 . . 119.8(5) ?
    C25 C26 C27 . . 121.9(6) ?
    C25 C26 C28B . . 119.9(9) ?
    C28A C26 C25 . . 112.7(12) ?
    C28A C26 C27 . . 124.2(12) ?
    C28B C26 C27 . . 116.8(9) ?
    C26 C27 H27A . . 109.5 ?
    C26 C27 H27B . . 109.5 ?
    C26 C27 H27C . . 109.5 ?
    H27A C27 H27B . . 109.5 ?
    H27A C27 H27C . . 109.5 ?
    H27B C27 H27C . . 109.5 ?
    C26 C28A H28A . . 118.6 ?
    C26 C28A C29A . . 122.8(19) ?
    C29A C28A H28A . . 118.6 ?
    C28A C29A C30 . . 119.8(17) ?
    C32A C29A C28A . . 121(2) ?
    C32A C29A C30 . . 119(2) ?
    C26 C28B H28B . . 120.4 ?
    C29B C28B C26 . . 119.2(13) ?
    C29B C28B H28B . . 120.4 ?
    C28B C29B C31 . . 121.5(13) ?
    C28B C29B C32B . . 118.1(16) ?
    C32B C29B C31 . . 120.1(15) ?
    C29A C30 H30A . . 109.5 ?
    C29A C30 H30B . . 109.5 ?
    C29A C30 H30C . . 109.5 ?
    H30A C30 H30B . . 109.5 ?
    H30A C30 H30C . . 109.5 ?
    H30B C30 H30C . . 109.5 ?
    C29B C31 H31A . . 109.5 ?
    C29B C31 H31B . . 109.5 ?
    C29B C31 H31C . . 109.5 ?
    H31A C31 H31B . . 109.5 ?
    H31A C31 H31C . . 109.5 ?
    H31B C31 H31C . . 109.5 ?
    C29A C32A H32A . . 122.4 ?
    C33 C32A C29A . . 115(3) ?
    C33 C32A H32A . . 122.4 ?
    C29B C32B H32B . . 117.3 ?
    C29B C32B C33 . . 125(2) ?
    C33 C32B H32B . . 117.3 ?
    C25 C33 C32B . . 113.6(11) ?
    C25 C33 C34 . . 121.4(5) ?
    C32A C33 C25 . . 123.3(17) ?
    C32A C33 C34 . . 114.6(16) ?
    C32B C33 C34 . . 124.2(12) ?
    C33 C34 H34A . . 109.5 ?
    C33 C34 H34B . . 109.5 ?
    C33 C34 H34C . . 109.5 ?
    H34A C34 H34B . . 109.5 ?
    H34A C34 H34C . . 109.5 ?
    H34B C34 H34C . . 109.5 ?
    C36 C35 C42 . . 122.2(5) ?
    C36 C35 N6 . . 119.4(4) ?
    C42 C35 N6 . . 118.4(5) ?
    C35 C36 C37 . . 120.8(5) ?
    C35 C36 C38 . . 117.8(5) ?
    C38 C36 C37 . . 121.4(5) ?
    C36 C37 H37A . . 109.5 ?
    C36 C37 H37B . . 109.5 ?
    C36 C37 H37C . . 109.5 ?
    H37A C37 H37B . . 109.5 ?
    H37A C37 H37C . . 109.5 ?
    H37B C37 H37C . . 109.5 ?
    C36 C38 H38 . . 118.8 ?
    C39 C38 C36 . . 122.3(5) ?
    C39 C38 H38 . . 118.8 ?
    C38 C39 C40 . . 120.5(5) ?
    C38 C39 C41 . . 118.7(5) ?
    C41 C39 C40 . . 120.8(5) ?
    C39 C40 H40A . . 109.5 ?
    C39 C40 H40B . . 109.5 ?
    C39 C40 H40C . . 109.5 ?
    H40A C40 H40B . . 109.5 ?
    H40A C40 H40C . . 109.5 ?
    H40B C40 H40C . . 109.5 ?
    C39 C41 H41 . . 119.6 ?
    C42 C41 C39 . . 120.8(5) ?
    C42 C41 H41 . . 119.6 ?
    C35 C42 C41 . . 118.2(5) ?
    C35 C42 C43 . . 121.0(5) ?
    C41 C42 C43 . . 120.8(5) ?
    C42 C43 H43A . . 109.5 ?
    C42 C43 H43B . . 109.5 ?
    C42 C43 H43C . . 109.5 ?
    H43A C43 H43B . . 109.5 ?
    H43A C43 H43C . . 109.5 ?
    H43B C43 H43C . . 109.5 ?
    N7 C44 Ir4 . . 126.0(4) ?
    N7 C44 N8 . . 103.1(4) ?
    N8 C44 Ir4 . . 130.0(4) ?
    C46 C45 H45 . . 125.9 ?
    C46 C45 N8 . . 108.2(5) ?
    N8 C45 H45 . . 125.9 ?
    C45 C46 H46 . . 126.5 ?
    C45 C46 N7 . . 107.1(5) ?
    N7 C46 H46 . . 126.5 ?
    C48 C47 C54 . . 121.8(5) ?
    C48 C47 N7 . . 119.3(5) ?
    C54 C47 N7 . . 118.6(5) ?
    C47 C48 C49 . . 121.0(5) ?
    C47 C48 C50 . . 118.2(5) ?
    C50 C48 C49 . . 120.8(5) ?
    C48 C49 H49A . . 109.5 ?
    C48 C49 H49B . . 109.5 ?
    C48 C49 H49C . . 109.5 ?
    H49A C49 H49B . . 109.5 ?
    H49A C49 H49C . . 109.5 ?
    H49B C49 H49C . . 109.5 ?
    C48 C50 H50 . . 119.3 ?
    C51 C50 C48 . . 121.4(5) ?
    C51 C50 H50 . . 119.3 ?
    C50 C51 C52 . . 120.8(6) ?
    C53 C51 C50 . . 118.0(5) ?
    C53 C51 C52 . . 121.2(5) ?
    C51 C52 H52A . . 109.5 ?
    C51 C52 H52B . . 109.5 ?
    C51 C52 H52C . . 109.5 ?
    H52A C52 H52B . . 109.5 ?
    H52A C52 H52C . . 109.5 ?
    H52B C52 H52C . . 109.5 ?
    C51 C53 H53 . . 118.4 ?
    C51 C53 C54 . . 123.2(5) ?
    C54 C53 H53 . . 118.4 ?
    C47 C54 C55 . . 121.5(5) ?
    C53 C54 C47 . . 117.4(5) ?
    C53 C54 C55 . . 121.1(5) ?
    C54 C55 H55A . . 109.5 ?
    C54 C55 H55B . . 109.5 ?
    C54 C55 H55C . . 109.5 ?
    H55A C55 H55B . . 109.5 ?
    H55A C55 H55C . . 109.5 ?
    H55B C55 H55C . . 109.5 ?
    C57 C56 N8 . . 118.0(5) ?
    C63 C56 C57 . . 122.4(5) ?
    C63 C56 N8 . . 119.4(5) ?
    C56 C57 C58 . . 120.7(5) ?
    C59 C57 C56 . . 118.2(5) ?
    C59 C57 C58 . . 121.1(5) ?
    C57 C58 H58A . . 109.5 ?
    C57 C58 H58B . . 109.5 ?
    C57 C58 H58C . . 109.5 ?
    H58A C58 H58B . . 109.5 ?
    H58A C58 H58C . . 109.5 ?
    H58B C58 H58C . . 109.5 ?
    C57 C59 H59 . . 119.0 ?
    C57 C59 C60 . . 122.0(6) ?
    C60 C59 H59 . . 119.0 ?
    C59 C60 C61 . . 119.9(6) ?
    C59 C60 C62 . . 118.2(6) ?
    C62 C60 C61 . . 122.0(6) ?
    C60 C61 H61A . . 109.5 ?
    C60 C61 H61B . . 109.5 ?
    C60 C61 H61C . . 109.5 ?
    H61A C61 H61B . . 109.5 ?
    H61A C61 H61C . . 109.5 ?
    H61B C61 H61C . . 109.5 ?
    C60 C62 H62 . . 119.0 ?
    C60 C62 C63 . . 122.0(6) ?
    C63 C62 H62 . . 119.0 ?
    C56 C63 C62 . . 117.2(5) ?
    C56 C63 C64 . . 121.4(5) ?
    C62 C63 C64 . . 121.4(5) ?
    C63 C64 H64A . . 109.5 ?
    C63 C64 H64B . . 109.5 ?
    C63 C64 H64C . . 109.5 ?
    H64A C64 H64B . . 109.5 ?
    H64A C64 H64C . . 109.5 ?
    H64B C64 H64C . . 109.5 ?
    N3 C65 Ir2 . . 127.0(4) ?
    N4 C65 Ir2 . . 131.0(4) ?
    N4 C65 N3 . . 101.8(4) ?
    C67 C66 H66 . . 126.4 ?
    C67 C66 N3 . . 107.2(5) ?
    N3 C66 H66 . . 126.4 ?
    C66 C67 H67 . . 126.3 ?
    C66 C67 N4 . . 107.3(5) ?
    N4 C67 H67 . . 126.3 ?
    C69 C68 N4 . . 118.6(4) ?
    C71 C68 C69 . . 121.9(5) ?
    C71 C68 N4 . . 118.8(5) ?
    C68 C69 C70 . . 120.9(5) ?
    C76 C69 C68 . . 118.1(5) ?
    C76 C69 C70 . . 121.0(5) ?
    C69 C70 H70A . . 109.5 ?
    C69 C70 H70B . . 109.5 ?
    C69 C70 H70C . . 109.5 ?
    H70A C70 H70B . . 109.5 ?
    H70A C70 H70C . . 109.5 ?
    H70B C70 H70C . . 109.5 ?
    C68 C71 C72 . . 121.3(5) ?
    C68 C71 C73 . . 117.7(5) ?
    C73 C71 C72 . . 121.0(5) ?
    C71 C72 H72A . . 109.5 ?
    C71 C72 H72B . . 109.5 ?
    C71 C72 H72C . . 109.5 ?
    H72A C72 H72B . . 109.5 ?
    H72A C72 H72C . . 109.5 ?
    H72B C72 H72C . . 109.5 ?
    C71 C73 H73 . . 119.1 ?
    C74 C73 C71 . . 121.8(5) ?
    C74 C73 H73 . . 119.1 ?
    C73 C74 C75 . . 121.4(6) ?
    C73 C74 C76 . . 118.9(5) ?
    C76 C74 C75 . . 119.6(6) ?
    C74 C75 H75A . . 109.5 ?
    C74 C75 H75B . . 109.5 ?
    C74 C75 H75C . . 109.5 ?
    H75A C75 H75B . . 109.5 ?
    H75A C75 H75C . . 109.5 ?
    H75B C75 H75C . . 109.5 ?
    C69 C76 C74 . . 121.4(6) ?
    C69 C76 H76 . . 119.3 ?
    C74 C76 H76 . . 119.3 ?
    C78 C77 C84 . . 123.3(5) ?
    C78 C77 N3 . . 119.5(4) ?
    C84 C77 N3 . . 117.2(5) ?
    C77 C78 C79 . . 121.4(5) ?
    C77 C78 C80 . . 117.5(5) ?
    C80 C78 C79 . . 121.1(5) ?
    C78 C79 H79A . . 109.5 ?
    C78 C79 H79B . . 109.5 ?
    C78 C79 H79C . . 109.5 ?
    H79A C79 H79B . . 109.5 ?
    H79A C79 H79C . . 109.5 ?
    H79B C79 H79C . . 109.5 ?
    C78 C80 H80 . . 119.4 ?
    C81 C80 C78 . . 121.1(5) ?
    C81 C80 H80 . . 119.4 ?
    C80 C81 C82 . . 120.8(5) ?
    C83 C81 C80 . . 118.6(5) ?
    C83 C81 C82 . . 120.6(5) ?
    C81 C82 H82A . . 109.5 ?
    C81 C82 H82B . . 109.5 ?
    C81 C82 H82C . . 109.5 ?
    H82A C82 H82B . . 109.5 ?
    H82A C82 H82C . . 109.5 ?
    H82B C82 H82C . . 109.5 ?
    C81 C83 H83 . . 118.9 ?
    C81 C83 C84 . . 122.1(5) ?
    C84 C83 H83 . . 118.9 ?
    C77 C84 C85 . . 120.8(5) ?
    C83 C84 C77 . . 117.1(5) ?
    C83 C84 C85 . . 122.1(5) ?
    C84 C85 H85A . . 109.5 ?
    C84 C85 H85B . . 109.5 ?
    C84 C85 H85C . . 109.5 ?
    H85A C85 H85B . . 109.5 ?
    H85A C85 H85C . . 109.5 ?
    H85B C85 H85C . . 109.5 ?
    O1 C86 Ir3 . . 170.7(6) ?
    C1 Ir1 H . . 93.9(4) ?
    C1 Ir1 HA . . 96.3(4) ?
    C1 Ir1 HB . . 157.3(13) ?
    C1 Ir1 HC . . 74(2) ?
    C1 Ir1 HD . . 79(2) ?
    C1 Ir1 Ir2 . . 120.04(13) ?
    C1 Ir1 Ir3 . . 113.71(14) ?
    C1 Ir1 Ir4 . . 169.92(14) ?
    C1 Ir1 Ir5 . . 115.10(14) ?
    H Ir1 HA . . 66.7(4) ?
    H Ir1 HB . . 97(4) ?
    H Ir1 HC . . 149.3(19) ?
    H Ir1 HD . . 114.5(18) ?
    HA Ir1 HB . . 106.3(19) ?
    HA Ir1 HC . . 86.1(18) ?
    HA Ir1 HD . . 175(2) ?
    HB Ir1 HC . . 104(5) ?
    HB Ir1 HD . . 78(3) ?
    HC Ir1 HD . . 91.5(11) ?
    Ir2 Ir1 H . . 95.5(3) ?
    Ir2 Ir1 HA . . 38.1(3) ?
    Ir2 Ir1 HB . . 78(4) ?
    Ir2 Ir1 HC . . 68(2) ?
    Ir2 Ir1 HD . . 144(2) ?
    Ir2 Ir1 Ir3 . . 58.490(7) ?
    Ir2 Ir1 Ir4 . . 58.859(7) ?
    Ir2 Ir1 Ir5 . . 107.557(8) ?
    Ir3 Ir1 H . . 37.2(3) ?
    Ir3 Ir1 HA . . 37.3(3) ?
    Ir3 Ir1 HB . . 86.7(12) ?
    Ir3 Ir1 HC . . 121.9(18) ?
    Ir3 Ir1 HD . . 145.9(17) ?
    Ir4 Ir1 H . . 76.5(4) ?
    Ir4 Ir1 HA . . 77.2(4) ?
    Ir4 Ir1 HB . . 30.9(4) ?
    Ir4 Ir1 HC . . 112(2) ?
    Ir4 Ir1 HD . . 107(2) ?
    Ir4 Ir1 Ir3 . . 56.578(6) ?
    Ir5 Ir1 H . . 37.6(3) ?
    Ir5 Ir1 HA . . 95.6(3) ?
    Ir5 Ir1 HB . . 66(5) ?
    Ir5 Ir1 HC . . 170(2) ?
    Ir5 Ir1 HD . . 87.4(17) ?
    Ir5 Ir1 Ir3 . . 58.513(7) ?
    Ir5 Ir1 Ir4 . . 58.724(7) ?
    C65 Ir2 Ir1 . . 177.43(15) ?
    C65 Ir2 HA . . 141.5(4) ?
    C65 Ir2 HE . . 90.5(6) ?
    C65 Ir2 HF . . 90.2(6) ?
    C65 Ir2 HG . . 93.6(10) ?
    C65 Ir2 Ir3 . . 120.06(15) ?
    C65 Ir2 Ir4 . . 121.50(15) ?
    Ir1 Ir2 HA . . 38.0(3) ?
    Ir1 Ir2 HE . . 87.3(6) ?
    Ir1 Ir2 HF . . 88.5(6) ?
    Ir1 Ir2 HG . . 88.5(10) ?
    HA Ir2 HE . . 65.8(11) ?
    HA Ir2 HF . . 118.3(9) ?
    HA Ir2 HG . . 112.1(5) ?
    HE Ir2 HF . . 90.5(7) ?
    HE Ir2 HG . . 175(2) ?
    HF Ir2 HG . . 86(2) ?
    Ir3 Ir2 Ir1 . . 61.413(7) ?
    Ir3 Ir2 HA . . 39.5(3) ?
    Ir3 Ir2 HE . . 93.9(15) ?
    Ir3 Ir2 HF . . 149.3(7) ?
    Ir3 Ir2 HG . . 86.7(9) ?
    Ir3 Ir2 Ir4 . . 58.184(7) ?
    Ir4 Ir2 Ir1 . . 61.004(7) ?
    Ir4 Ir2 HA . . 78.9(4) ?
    Ir4 Ir2 HE . . 144.4(9) ?
    Ir4 Ir2 HF . . 103.3(15) ?
    Ir4 Ir2 HG . . 33.3(3) ?
    C86 Ir3 Ir1 . . 120.4(2) ?
    C86 Ir3 H . . 100.4(5) ?
    C86 Ir3 HA . . 101.1(4) ?
    C86 Ir3 Ir2 . . 120.7(2) ?
    C86 Ir3 HH . . 144.3(4) ?
    C86 Ir3 HI . . 79.3(5) ?
    C86 Ir3 HJ . . 80.1(5) ?
    C86 Ir3 Ir4 . . 177.8(2) ?
    C86 Ir3 Ir5 . . 118.4(2) ?
    Ir1 Ir3 H . . 37.0(3) ?
    Ir1 Ir3 HA . . 37.1(3) ?
    Ir1 Ir3 HH . . 95.3(4) ?
    Ir1 Ir3 HI . . 139.6(6) ?
    Ir1 Ir3 HJ . . 139.6(6) ?
    H Ir3 HA . . 66.3(4) ?
    H Ir3 HH . . 109.1(12) ?
    H Ir3 HI . . 109.9(8) ?
    H Ir3 HJ . . 176.0(8) ?
    HA Ir3 HH . . 108.8(13) ?
    HA Ir3 HI . . 176.2(8) ?
    HA Ir3 HJ . . 109.7(8) ?
    Ir2 Ir3 Ir1 . . 60.097(7) ?
    Ir2 Ir3 H . . 96.9(3) ?
    Ir2 Ir3 HA . . 39.4(3) ?
    Ir2 Ir3 HH . . 75.8(17) ?
    Ir2 Ir3 HI . . 143.4(6) ?
    Ir2 Ir3 HJ . . 79.5(6) ?
    Ir2 Ir3 Ir5 . . 110.419(8) ?
    HH Ir3 HI . . 72.2(14) ?
    HH Ir3 HJ . . 71.9(13) ?
    HI Ir3 HJ . . 74.1(7) ?
    Ir4 Ir3 Ir1 . . 61.481(7) ?
    Ir4 Ir3 H . . 80.5(4) ?
    Ir4 Ir3 HA . . 81.1(4) ?
    Ir4 Ir3 Ir2 . . 61.089(7) ?
    Ir4 Ir3 HH . . 33.8(4) ?
    Ir4 Ir3 HI . . 98.5(4) ?
    Ir4 Ir3 HJ . . 99.2(4) ?
    Ir4 Ir3 Ir5 . . 61.019(7) ?
    Ir5 Ir3 Ir1 . . 60.353(7) ?
    Ir5 Ir3 H . . 39.0(3) ?
    Ir5 Ir3 HA . . 97.3(3) ?
    Ir5 Ir3 HH . . 77.2(16) ?
    Ir5 Ir3 HI . . 79.3(6) ?
    Ir5 Ir3 HJ . . 144.0(7) ?
    C44 Ir4 Ir1 . . 117.57(14) ?
    C44 Ir4 HB . . 86.7(6) ?
    C44 Ir4 Ir2 . . 126.36(14) ?
    C44 Ir4 HG . . 95.1(11) ?
    C44 Ir4 Ir3 . . 172.31(14) ?
    C44 Ir4 HH . . 144.6(6) ?
    C44 Ir4 HK . . 80.7(13) ?
    C44 Ir4 HL . . 78(3) ?
    C44 Ir4 Ir5 . . 111.78(14) ?
    Ir1 Ir4 HB . . 31.0(4) ?
    Ir1 Ir4 HG . . 91.1(11) ?
    Ir1 Ir4 HH . . 97.1(4) ?
    Ir1 Ir4 HK . . 92.8(11) ?
    Ir1 Ir4 HL . . 164(3) ?
    HB Ir4 HG . . 97(5) ?
    HB Ir4 HH . . 127.1(16) ?
    HB Ir4 HK . . 85(5) ?
    HB Ir4 HL . . 165(3) ?
    Ir2 Ir4 Ir1 . . 60.137(7) ?
    Ir2 Ir4 HB . . 80(4) ?
    Ir2 Ir4 HG . . 37.3(4) ?
    Ir2 Ir4 HH . . 76.2(17) ?
    Ir2 Ir4 HK . . 147.5(4) ?
    Ir2 Ir4 HL . . 108(3) ?
    Ir2 Ir4 Ir5 . . 110.040(8) ?
    HG Ir4 HH . . 91(3) ?
    HG Ir4 HK . . 175.2(6) ?
    HG Ir4 HL . . 83(3) ?
    Ir3 Ir4 Ir1 . . 61.941(7) ?
    Ir3 Ir4 HB . . 92.1(12) ?
    Ir3 Ir4 Ir2 . . 60.727(7) ?
    Ir3 Ir4 HG . . 92.6(11) ?
    Ir3 Ir4 HH . . 35.1(4) ?
    Ir3 Ir4 HK . . 91.6(12) ?
    Ir3 Ir4 HL . . 103(3) ?
    Ir3 Ir4 Ir5 . . 60.905(7) ?
    HH Ir4 HK . . 91(3) ?
    HH Ir4 HL . . 68(3) ?
    HK Ir4 HL . . 94(3) ?
    Ir5 Ir4 Ir1 . . 60.469(7) ?
    Ir5 Ir4 HB . . 67(5) ?
    Ir5 Ir4 HG . . 147.3(4) ?
    Ir5 Ir4 HH . . 77.8(17) ?
    Ir5 Ir4 HK . . 37.5(4) ?
    Ir5 Ir4 HL . . 120(3) ?
    C22 Ir5 Ir1 . . 174.45(15) ?
    C22 Ir5 H . . 148.0(4) ?
    C22 Ir5 Ir3 . . 123.10(14) ?
    C22 Ir5 Ir4 . . 117.47(14) ?
    C22 Ir5 HK . . 87.4(9) ?
    C22 Ir5 HM . . 89.6(6) ?
    C22 Ir5 HN . . 89.1(6) ?
    Ir1 Ir5 H . . 37.5(3) ?
    Ir1 Ir5 HK . . 89.5(10) ?
    Ir1 Ir5 HM . . 85.9(6) ?
    Ir1 Ir5 HN . . 94.3(6) ?
    H Ir5 HK . . 111.4(5) ?
    H Ir5 HM . . 113.9(8) ?
    H Ir5 HN . . 70.3(9) ?
    Ir3 Ir5 Ir1 . . 61.135(7) ?
    Ir3 Ir5 H . . 39.2(3) ?
    Ir3 Ir5 Ir4 . . 58.076(7) ?
    Ir3 Ir5 HK . . 85.4(11) ?
    Ir3 Ir5 HM . . 147.0(6) ?
    Ir3 Ir5 HN . . 93.7(12) ?
    Ir4 Ir5 Ir1 . . 60.807(7) ?
    Ir4 Ir5 H . . 78.2(4) ?
    Ir4 Ir5 HK . . 33.2(3) ?
    Ir4 Ir5 HM . . 105.8(14) ?
    Ir4 Ir5 HN . . 148.3(9) ?
    HK Ir5 HM . . 93(2) ?
    HK Ir5 HN . . 175(2) ?
    HM Ir5 HN . . 90.4(7) ?
    C1 N1 C3 . . 111.8(4) ?
    C1 N1 C4 . . 129.4(4) ?
    C3 N1 C4 . . 118.6(4) ?
    C1 N2 C2 . . 111.7(4) ?
    C1 N2 C13 . . 128.7(4) ?
    C2 N2 C13 . . 119.0(4) ?
    C65 N3 C77 . . 125.3(4) ?
    C66 N3 C65 . . 112.0(4) ?
    C66 N3 C77 . . 122.6(4) ?
    C65 N4 C67 . . 111.7(4) ?
    C65 N4 C68 . . 128.2(4) ?
    C67 N4 C68 . . 120.1(4) ?
    C22 N5 C24 . . 110.7(4) ?
    C22 N5 C25 . . 125.9(4) ?
    C24 N5 C25 . . 122.4(4) ?
    C22 N6 C35 . . 127.4(4) ?
    C23 N6 C22 . . 111.0(4) ?
    C23 N6 C35 . . 121.1(4) ?
    C44 N7 C46 . . 111.3(4) ?
    C44 N7 C47 . . 129.0(4) ?
    C46 N7 C47 . . 118.7(4) ?
    C44 N8 C45 . . 110.3(4) ?
    C44 N8 C56 . . 125.8(4) ?
    C45 N8 C56 . . 122.2(4) ?
loop_
    _geom_torsion_atom_site_label_1
    _geom_torsion_atom_site_label_2
    _geom_torsion_atom_site_label_3
    _geom_torsion_atom_site_label_4
    _geom_torsion_site_symmetry_1
    _geom_torsion_site_symmetry_2
    _geom_torsion_site_symmetry_3
    _geom_torsion_site_symmetry_4
    _geom_torsion
    _geom_torsion_publ_flag
    C2 C3 N1 C1 . . . . -0.8(7) ?
    C2 C3 N1 C4 . . . . 176.0(5) ?
    C3 C2 N2 C1 . . . . 0.6(7) ?
    C3 C2 N2 C13 . . . . -171.0(5) ?
    C4 C5 C7 C8 . . . . 2.5(8) ?
    C5 C4 C11 C10 . . . . 0.8(8) ?
    C5 C4 C11 C12 . . . . -177.6(5) ?
    C5 C4 N1 C1 . . . . -101.9(6) ?
    C5 C4 N1 C3 . . . . 82.0(6) ?
    C5 C7 C8 C9 . . . . 176.3(5) ?
    C5 C7 C8 C10 . . . . -1.5(8) ?
    C6 C5 C7 C8 . . . . -174.0(5) ?
    C7 C8 C10 C11 . . . . 0.2(8) ?
    C8 C10 C11 C4 . . . . 0.2(8) ?
    C8 C10 C11 C12 . . . . 178.6(5) ?
    C9 C8 C10 C11 . . . . -177.6(5) ?
    C11 C4 C5 C6 . . . . 174.4(5) ?
    C11 C4 C5 C7 . . . . -2.1(8) ?
    C11 C4 N1 C1 . . . . 87.5(7) ?
    C11 C4 N1 C3 . . . . -88.6(6) ?
    C13 C14 C16 C17 . . . . -2.5(8) ?
    C14 C13 C20 C19 . . . . 5.6(7) ?
    C14 C13 C20 C21 . . . . -173.5(5) ?
    C14 C13 N2 C1 . . . . -99.1(6) ?
    C14 C13 N2 C2 . . . . 70.8(6) ?
    C14 C16 C17 C18 . . . . -172.8(5) ?
    C14 C16 C17 C19 . . . . 5.1(8) ?
    C15 C14 C16 C17 . . . . 176.3(6) ?
    C16 C17 C19 C20 . . . . -2.4(8) ?
    C17 C19 C20 C13 . . . . -2.8(8) ?
    C17 C19 C20 C21 . . . . 176.4(5) ?
    C18 C17 C19 C20 . . . . 175.5(5) ?
    C20 C13 C14 C15 . . . . 178.1(5) ?
    C20 C13 C14 C16 . . . . -3.1(8) ?
    C20 C13 N2 C1 . . . . 87.8(7) ?
    C20 C13 N2 C2 . . . . -102.3(6) ?
    C23 C24 N5 C22 . . . . -0.3(7) ?
    C23 C24 N5 C25 . . . . 169.3(5) ?
    C24 C23 N6 C22 . . . . -0.2(7) ?
    C24 C23 N6 C35 . . . . -172.8(5) ?
    C25 C26 C28A C29A . . . . 12.2(18) ?
    C25 C26 C28B C29B . . . . -10.3(15) ?
    C26 C25 C33 C32A . . . . 12.9(15) ?
    C26 C25 C33 C32B . . . . -7.2(12) ?
    C26 C25 C33 C34 . . . . -177.2(6) ?
    C26 C25 N5 C22 . . . . 88.5(7) ?
    C26 C25 N5 C24 . . . . -79.4(7) ?
    C26 C28A C29A C30 . . . . 175.3(16) ?
    C26 C28A C29A C32A . . . . -7(3) ?
    C26 C28B C29B C31 . . . . -179.6(12) ?
    C26 C28B C29B C32B . . . . 6(2) ?
    C27 C26 C28A C29A . . . . 179.8(12) ?
    C27 C26 C28B C29B . . . . -176.9(10) ?
    C28A C29A C32A C33 . . . . 3(3) ?
    C29A C32A C33 C25 . . . . -6(3) ?
    C29A C32A C33 C34 . . . . -176.7(15) ?
    C28B C29B C32B C33 . . . . -3(2) ?
    C29B C32B C33 C25 . . . . 3(2) ?
    C29B C32B C33 C34 . . . . 172.6(13) ?
    C30 C29A C32A C33 . . . . -179.1(18) ?
    C31 C29B C32B C33 . . . . -177.1(14) ?
    C33 C25 C26 C27 . . . . 177.1(6) ?
    C33 C25 C26 C28A . . . . -15.0(12) ?
    C33 C25 C26 C28B . . . . 11.1(11) ?
    C33 C25 N5 C22 . . . . -92.6(7) ?
    C33 C25 N5 C24 . . . . 99.5(6) ?
    C35 C36 C38 C39 . . . . 0.1(8) ?
    C36 C35 C42 C41 . . . . -0.4(8) ?
    C36 C35 C42 C43 . . . . -178.8(5) ?
    C36 C35 N6 C22 . . . . 96.5(6) ?
    C36 C35 N6 C23 . . . . -92.2(6) ?
    C36 C38 C39 C40 . . . . 179.8(5) ?
    C36 C38 C39 C41 . . . . 0.2(8) ?
    C37 C36 C38 C39 . . . . -176.4(5) ?
    C38 C39 C41 C42 . . . . -0.7(8) ?
    C39 C41 C42 C35 . . . . 0.8(8) ?
    C39 C41 C42 C43 . . . . 179.1(5) ?
    C40 C39 C41 C42 . . . . 179.7(5) ?
    C42 C35 C36 C37 . . . . 176.5(5) ?
    C42 C35 C36 C38 . . . . 0.0(8) ?
    C42 C35 N6 C22 . . . . -86.5(7) ?
    C42 C35 N6 C23 . . . . 84.9(6) ?
    C45 C46 N7 C44 . . . . 1.3(6) ?
    C45 C46 N7 C47 . . . . -168.4(5) ?
    C46 C45 N8 C44 . . . . -0.5(6) ?
    C46 C45 N8 C56 . . . . 165.2(5) ?
    C47 C48 C50 C51 . . . . -0.4(7) ?
    C48 C47 C54 C53 . . . . -0.3(7) ?
    C48 C47 C54 C55 . . . . 180.0(5) ?
    C48 C47 N7 C44 . . . . 111.7(6) ?
    C48 C47 N7 C46 . . . . -80.6(6) ?
    C48 C50 C51 C52 . . . . -178.2(5) ?
    C48 C50 C51 C53 . . . . 1.1(8) ?
    C49 C48 C50 C51 . . . . 179.9(5) ?
    C50 C51 C53 C54 . . . . -1.4(8) ?
    C51 C53 C54 C47 . . . . 1.0(8) ?
    C51 C53 C54 C55 . . . . -179.3(5) ?
    C52 C51 C53 C54 . . . . 177.9(5) ?
    C54 C47 C48 C49 . . . . 179.7(5) ?
    C54 C47 C48 C50 . . . . 0.0(7) ?
    C54 C47 N7 C44 . . . . -74.7(7) ?
    C54 C47 N7 C46 . . . . 92.9(6) ?
    C56 C57 C59 C60 . . . . -2.3(8) ?
    C57 C56 C63 C62 . . . . 0.7(7) ?
    C57 C56 C63 C64 . . . . -178.5(5) ?
    C57 C56 N8 C44 . . . . 69.4(6) ?
    C57 C56 N8 C45 . . . . -94.0(6) ?
    C57 C59 C60 C61 . . . . -177.3(6) ?
    C57 C59 C60 C62 . . . . 1.4(8) ?
    C58 C57 C59 C60 . . . . 177.5(5) ?
    C59 C60 C62 C63 . . . . 0.7(8) ?
    C60 C62 C63 C56 . . . . -1.7(8) ?
    C60 C62 C63 C64 . . . . 177.5(5) ?
    C61 C60 C62 C63 . . . . 179.4(5) ?
    C63 C56 C57 C58 . . . . -178.5(5) ?
    C63 C56 C57 C59 . . . . 1.3(7) ?
    C63 C56 N8 C44 . . . . -115.0(5) ?
    C63 C56 N8 C45 . . . . 81.5(6) ?
    C66 C67 N4 C65 . . . . 0.6(6) ?
    C66 C67 N4 C68 . . . . 178.7(5) ?
    C67 C66 N3 C65 . . . . 0.1(6) ?
    C67 C66 N3 C77 . . . . -176.3(5) ?
    C68 C69 C76 C74 . . . . -2.1(8) ?
    C68 C71 C73 C74 . . . . -1.0(8) ?
    C69 C68 C71 C72 . . . . -174.1(5) ?
    C69 C68 C71 C73 . . . . 4.4(8) ?
    C69 C68 N4 C65 . . . . 91.3(6) ?
    C69 C68 N4 C67 . . . . -86.4(6) ?
    C70 C69 C76 C74 . . . . 178.3(5) ?
    C71 C68 C69 C70 . . . . 176.7(5) ?
    C71 C68 C69 C76 . . . . -2.9(8) ?
    C71 C68 N4 C65 . . . . -98.0(6) ?
    C71 C68 N4 C67 . . . . 84.3(6) ?
    C71 C73 C74 C75 . . . . 173.8(6) ?
    C71 C73 C74 C76 . . . . -3.8(9) ?
    C72 C71 C73 C74 . . . . 177.5(6) ?
    C73 C74 C76 C69 . . . . 5.4(9) ?
    C75 C74 C76 C69 . . . . -172.2(6) ?
    C77 C78 C80 C81 . . . . -1.5(8) ?
    C78 C77 C84 C83 . . . . -4.2(8) ?
    C78 C77 C84 C85 . . . . 177.0(5) ?
    C78 C77 N3 C65 . . . . 89.8(6) ?
    C78 C77 N3 C66 . . . . -94.3(6) ?
    C78 C80 C81 C82 . . . . 175.8(5) ?
    C78 C80 C81 C83 . . . . -3.0(8) ?
    C79 C78 C80 C81 . . . . 178.6(5) ?
    C80 C81 C83 C84 . . . . 4.1(8) ?
    C81 C83 C84 C77 . . . . -0.6(8) ?
    C81 C83 C84 C85 . . . . 178.2(5) ?
    C82 C81 C83 C84 . . . . -174.8(5) ?
    C84 C77 C78 C79 . . . . -174.9(5) ?
    C84 C77 C78 C80 . . . . 5.2(8) ?
    C84 C77 N3 C65 . . . . -91.2(6) ?
    C84 C77 N3 C66 . . . . 84.7(6) ?
    Ir1 C1 N1 C3 . . . . -179.3(4) ?
    Ir1 C1 N1 C4 . . . . 4.4(8) ?
    Ir1 C1 N2 C2 . . . . 179.3(4) ?
    Ir1 C1 N2 C13 . . . . -10.1(8) ?
    Ir2 C65 N3 C66 . . . . 175.0(4) ?
    Ir2 C65 N3 C77 . . . . -8.7(7) ?
    Ir2 C65 N4 C67 . . . . -175.0(4) ?
    Ir2 C65 N4 C68 . . . . 7.1(8) ?
    Ir4 C44 N7 C46 . . . . 168.4(4) ?
    Ir4 C44 N7 C47 . . . . -23.2(7) ?
    Ir4 C44 N8 C45 . . . . -168.2(4) ?
    Ir4 C44 N8 C56 . . . . 26.7(7) ?
    Ir5 C22 N5 C24 . . . . 178.3(4) ?
    Ir5 C22 N5 C25 . . . . 9.2(8) ?
    Ir5 C22 N6 C23 . . . . -178.2(4) ?
    Ir5 C22 N6 C35 . . . . -6.2(7) ?
    N1 C1 N2 C2 . . . . -1.1(6) ?
    N1 C1 N2 C13 . . . . 169.5(5) ?
    N1 C4 C5 C6 . . . . 4.2(7) ?
    N1 C4 C5 C7 . . . . -172.3(5) ?
    N1 C4 C11 C10 . . . . 171.0(4) ?
    N1 C4 C11 C12 . . . . -7.4(7) ?
    N2 C1 N1 C3 . . . . 1.1(6) ?
    N2 C1 N1 C4 . . . . -175.2(5) ?
    N2 C2 C3 N1 . . . . 0.1(7) ?
    N2 C13 C14 C15 . . . . 5.1(8) ?
    N2 C13 C14 C16 . . . . -176.1(5) ?
    N2 C13 C20 C19 . . . . 178.3(4) ?
    N2 C13 C20 C21 . . . . -0.8(7) ?
    N3 C65 N4 C67 . . . . -0.5(6) ?
    N3 C65 N4 C68 . . . . -178.4(5) ?
    N3 C66 C67 N4 . . . . -0.4(6) ?
    N3 C77 C78 C79 . . . . 4.0(7) ?
    N3 C77 C78 C80 . . . . -175.8(5) ?
    N3 C77 C84 C83 . . . . 176.8(4) ?
    N3 C77 C84 C85 . . . . -2.0(7) ?
    N4 C65 N3 C66 . . . . 0.3(6) ?
    N4 C65 N3 C77 . . . . 176.5(4) ?
    N4 C68 C69 C70 . . . . -12.9(7) ?
    N4 C68 C69 C76 . . . . 167.6(5) ?
    N4 C68 C71 C72 . . . . 15.5(7) ?
    N4 C68 C71 C73 . . . . -166.0(5) ?
    N5 C22 N6 C23 . . . . 0.0(6) ?
    N5 C22 N6 C35 . . . . 172.1(5) ?
    N5 C25 C26 C27 . . . . -4.1(9) ?
    N5 C25 C26 C28A . . . . 163.8(9) ?
    N5 C25 C26 C28B . . . . -170.1(8) ?
    N5 C25 C33 C32A . . . . -165.9(14) ?
    N5 C25 C33 C32B . . . . 174.0(10) ?
    N5 C25 C33 C34 . . . . 4.0(8) ?
    N6 C22 N5 C24 . . . . 0.2(6) ?
    N6 C22 N5 C25 . . . . -168.9(5) ?
    N6 C23 C24 N5 . . . . 0.3(7) ?
    N6 C35 C36 C37 . . . . -6.6(8) ?
    N6 C35 C36 C38 . . . . 176.9(5) ?
    N6 C35 C42 C41 . . . . -177.4(5) ?
    N6 C35 C42 C43 . . . . 4.3(7) ?
    N7 C44 N8 C45 . . . . 1.3(5) ?
    N7 C44 N8 C56 . . . . -163.8(5) ?
    N7 C47 C48 C49 . . . . -7.0(7) ?
    N7 C47 C48 C50 . . . . 173.4(4) ?
    N7 C47 C54 C53 . . . . -173.7(4) ?
    N7 C47 C54 C55 . . . . 6.6(7) ?
    N8 C44 N7 C46 . . . . -1.5(5) ?
    N8 C44 N7 C47 . . . . 166.8(5) ?
    N8 C45 C46 N7 . . . . -0.4(6) ?
    N8 C56 C57 C58 . . . . -3.1(7) ?
    N8 C56 C57 C59 . . . . 176.7(4) ?
    N8 C56 C63 C62 . . . . -174.6(4) ?
    N8 C56 C63 C64 . . . . 6.1(7) ?
_shelx_space_group_comment
;
The symmetry employed for this shelxl refinement is uniquely defined
by the following loop, which should always be used as a source of
symmetry information in preference to the above space-group names.
They are only intended as comments.
;
_shelx_estimated_absorpt_T_min     0.312
_shelx_estimated_absorpt_T_max     0.496
_shelx_hkl_file
;
   0   0   2 18159.8 564.306   1
   0   0   2 18398.9 565.553  27
   0   0   3 26.4498 26.7209  27
   0   0   3-1.99309 25.5741   1
   0   0   4 160051. 4667.94  27
   0   0   4 156918. 4637.20  13
   0   0   4 152128. 4663.83   1
   0   0   5 14.7704 24.0177  13
   0   0   5 30.2500 44.8526   1
   0   0   6 29809.2 908.761  13
   0   0   6 29269.6 950.765   1
   0   0   7 40.3626 32.3544  13
   0   0   7 91.4797 57.8888   1
   0   0   8 126984. 3759.88  13
   0   0   8 123495. 3823.38   1
   0   0   9 14.9315 30.8270  13
   0   0  10 19785.9 634.413  13
   0   0  11 22.5357 32.9325  13
   0   0  12 88764.5 2674.40  13
   0   0  13 5.87533 31.5502  13
   0   0  14 655.458 76.7647  16
   0   0  14 761.492 78.2414   5
   0   0  15 12.7716 49.7629  16
   0   0  15-38.4325 82.4637   6
   0   0  15-38.5452 51.2783   5
   0   0  16 12486.8 448.772  16
   0   0  16 11942.3 445.968   5
   0   0  16 12300.5 437.185   7
   0   0  17 88.5643 48.2048  12
   0   0  17 40.5664 50.9142  16
   0   0  17-35.6886 56.0754   5
   0   0  17 46.0381 93.2926   6
   0   0  17 35.2526 48.4687   7
   0   0  18 133.771 50.9523  12
   0   0  18 133.564 49.3069   7
   0   0  18 33.3518 91.7521   6
   0   0  18 66.3664 54.9967   5
   0   0  18 121.294 63.9939  16
   0   0  19 10.2853 48.0629   7
   0   0  19-18.0760 111.536   6
   0   0  19-11.9488 60.6407   5
   0   0  19 5.97492 56.5525  16
   0   0  20 5777.68 283.108   5
   0   0  20 6241.16 430.156   6
   0   0  20 6396.69 293.265  21
   0   0  20 6596.23 300.118  22
   0   0  20 6098.25 276.585   7
   0   0  21 14.0842 74.1527  22
   0   0  21 69.1634 72.0892  21
   0   0  21 20.9137 119.184   6
   0   0  21-13.7727 67.9769   5
   0   0  21 52.8801 55.6193   7
   0   0  22 28967.5 1213.27   6
   0   0  22 27735.6 967.642   5
   0   0  22 28148.4 970.367  21
   0   0  22 28945.3 975.943  22
   0   0  22 27923.7 949.856   7
   0   0  23-118.030 134.523   6
   0   0  23-15.5661 66.4023   5
   0   0  23 63.6325 85.0089  22
   0   0  23 23.4865 75.0205  21
   0   0  23-6.52382 61.3608   7
   0   0  24 57.1953 87.3720   5
   0   0  24-24.7105 147.949   6
   0   0  24 115.109 86.1810  21
   0   0  24 41.7744 98.8903  22
   0   0  24 196.320 77.2098   7
   0   0  25-102.577 173.763   6
   0   0  25-8.48823 74.0713   5
   0   0  25 43.4353 96.8525  22
   0   0  25-8.55140 95.7686  21
   0   0  25 55.6508 65.4297   7
   0   0  26 9268.48 436.018   5
   0   0  26 9342.36 632.774   6
   0   0  27-59.5885 114.166   4
   0   0  27-26.7652 126.668   6
   0   0  27 8.92154 87.5544  21
   0   0  28 2632.98 333.739   6
   0   0  28 2626.02 215.019   4
   0   0  28 2625.16 201.477   5
   0   0  28 2846.71 208.611  21
   0   0  29-43.2763 81.4133   5
   0   0  29-26.5486 145.984   6
   0   0  29-17.4808 88.7201  21
   0   0  30 122.926 98.3397   4
   0   0  30-33.6725 97.1842  21
   0   0  31-48.2334 91.2275   4
   0   0  31 15.8633 81.3785  21
   0   0  32 1638.59 150.245   4
   0   0  33 12.3425 78.9185   4
   0   0  33-78.7123 78.8467  21
   0   0  34 194.849 81.5663  21
   0   0  35-43.5809 64.0145  21
   0   1   0 20.2731 14.7829  13
   0   1   1 989.040 52.9052  13
   0   1  -1 891.161 45.2729  13
   0  -1   1 986.947 40.9919   1
   0   1   1 1002.52 40.8954   1
   0  -1   1 936.541 49.2867  29
   0   1   2 386848. 11065.2  13
   0  -1   2 361901. 11055.9   1
   0   1   2 369011. 11055.9   1
   0   1   2 363006. 11068.6  26
   0  -1   2 375960. 11057.7  27
   0   1   2 388844. 11058.1  27
   0  -1  -3 12188.4 386.583  19
   0  -1   3 12487.3 406.513  27
   0   1   3 12514.4 404.840  13
   0   1   3 12591.2 405.072   1
   0  -1   3 12507.6 404.208   1
   0   1   4 15559.7 481.927  13
   0  -1  -4 14392.0 455.657  19
   0   1   4 14784.5 487.477   1
   0  -1   4 14897.5 486.729   1
   0   1   5 1549.65 89.7038  13
   0  -1  -5 1499.81 65.2673  19
   0  -1   5 1413.16 98.8504   1
   0   1   5 1722.40 102.455   1
   0   1   6 110188. 3281.97  13
   0   1   6 108157. 3304.08   1
   0  -1   6 109521. 3305.83   1
   0   1   7 3958.56 170.535  13
   0   1   7 3698.62 193.101   1
   0  -1   7 3692.53 191.658   1
   0  -1   8 14093.1 441.494  13
   0   1   8 14057.2 483.032  13
   0   1   8 14471.2 525.790   1
   0  -1   8 14782.7 525.695   1
   0  -1   9 4088.94 145.701  13
   0   1   9 4343.16 188.583  13
   0  -1  10 56904.2 1624.11  13
   0   1  10 60035.6 1683.86  13
   0   1  11 3566.67 168.113  13
   0  -1  11 3195.91 116.497  13
   0   1  12 13511.3 480.100  13
   0   1  13 4210.89 199.876  13
   0  -1  14 51769.9 1634.02   5
   0   1  14 51645.1 1634.98   5
   0  -1  14 54205.6 1636.81  16
   0   1  14 55134.8 1638.30  16
   0   1  14 51653.2 1650.39  13
   0   1  15 9107.24 470.765   6
   0  -1  15 8843.94 349.536   5
   0  -1  15 9228.50 471.791   6
   0   1  15 9266.78 353.523   5
   0  -1  15 9391.21 353.510  16
   0   1  15 9575.60 352.739  16
   0   1  16 2791.53 155.348   5
   0  -1  16 2822.26 158.634   5
   0   1  16 2760.39 155.027  16
   0  -1  16 2418.08 151.509  16
   0   1  16 2352.81 165.405   3
   0   1  16 2751.17 149.476   7
   0   1  17 1724.13 124.580   5
   0  -1  17 1954.51 131.520   5
   0  -1  17 1954.12 214.751   6
   0   1  17 1963.24 212.258   6
   0   1  17 1930.97 133.429  16
   0  -1  17 1767.65 128.691  16
   0  -1  17 1771.90 113.800  12
   0  -1  17 1608.79 119.812  11
   0   1  17 1762.63 146.992   3
   0  -1  17 1776.92 117.779   7
   0   1  17 2193.53 131.742   7
   0  -1  18 200.848 112.438   6
   0   1  18 250.150 120.084   6
   0   1  18 282.083 72.5752   5
   0  -1  18 243.630 65.7047   5
   0   1  18 363.557 71.5754  16
   0  -1  18 360.296 74.8282  16
   0  -1  18 487.526 66.7048  12
   0   1  18 246.089 81.0639   3
   0   1  18 425.279 79.0744  25
   0   1  18 306.353 66.4447   7
   0  -1  18 310.459 61.0633   7
   0  -1  19 24157.6 832.786   7
   0   1  19 25334.1 849.668   7
   0   1  19 24475.6 882.858   3
   0  -1  19 25798.1 1059.34   6
   0  -1  19 25097.7 859.322   5
   0   1  19 25205.7 1047.26   6
   0   1  19 27388.3 864.395   5
   0   1  19 25560.8 857.645  16
   0  -1  19 25060.3 858.990  16
   0  -1  20 10373.8 584.508   6
   0   1  20 9785.66 413.767   5
   0   1  20 9918.26 577.104   6
   0  -1  20 10685.8 418.729   5
   0   1  20 10276.9 419.801  21
   0  -1  20 10739.8 425.395  21
   0  -1  20 10883.9 425.794  22
   0   1  20 10313.4 421.579  22
   0  -1  20 10182.2 395.811   7
   0   1  20 9905.90 406.864   7
   0  -1  21 190.247 87.0542  22
   0  -1  21 347.310 93.9457  21
   0   1  21 225.362 92.5770  22
   0   1  21 290.085 89.3244  21
   0  -1  21 398.716 152.480   6
   0   1  21 229.712 134.691   6
   0  -1  21 276.353 87.5378   5
   0   1  21 323.184 79.8350   5
   0  -1  21 301.442 72.7096   7
   0   1  21 331.910 82.6804   7
   0   1  22 4048.18 233.210   5
   0   1  22 3805.30 361.183   6
   0  -1  22 4306.24 377.130   6
   0  -1  22 3796.21 224.708   5
   0  -1  22 3805.29 230.757  21
   0   1  22 4124.08 235.509  21
   0   1  22 3873.80 235.166  22
   0  -1  22 3845.69 234.987  22
   0   1  22 3472.08 212.642   7
   0   1  23 10541.5 631.507   6
   0  -1  23 9988.99 438.597   5
   0  -1  23 9987.12 624.796   6
   0   1  23 10353.4 441.994   5
   0   1  23 10130.0 444.532  21
   0  -1  23 10583.9 450.051  21
   0  -1  23 11408.5 456.675  22
   0   1  23 11903.6 464.159  22
   0   1  23 9764.16 423.146   7
   0   1  24 27774.1 1224.41   6
   0  -1  24 27141.2 981.308   5
   0  -1  24 28386.3 1241.46   6
   0   1  24 27745.4 976.522   5
   0   1  24 29051.3 985.194  21
   0  -1  24 29430.0 987.745  21
   0   1  24 29520.2 990.495  22
   0  -1  24 28407.3 985.145  22
   0   1  24 26307.5 956.659   7
   0  -1  25 7070.69 372.839   4
   0  -1  25 7278.26 357.420   5
   0   1  25 7633.82 544.084   6
   0  -1  25 7039.66 533.285   6
   0   1  25 7427.69 355.580   5
   0   1  25 7379.32 357.197  21
   0  -1  25 7750.95 362.966  21
   0  -1  25 7248.58 358.268  22
   0   1  25 7817.34 366.294  22
   0   1  25 7049.51 336.681   7
   0  -1  26 3604.79 229.000  21
   0   1  26 3530.15 229.616  21
   0   1  26 3167.31 357.598   6
   0   1  26 3124.79 216.594   5
   0  -1  26 3493.18 378.627   6
   0  -1  26 3162.22 238.189   4
   0  -1  26 3171.38 220.856   5
   0   1  26 2808.40 198.197   7
   0   1  27 7215.32 361.868  21
   0  -1  27 7539.55 367.156  21
   0  -1  27 6855.11 539.088   6
   0   1  27 6329.83 521.027   6
   0  -1  27 7805.21 383.934   4
   0   1  28 503.268 113.916  21
   0  -1  28 543.656 118.407  21
   0   1  28 315.753 102.801   5
   0  -1  28 161.140 168.565   6
   0  -1  28 385.542 113.756   4
   0   1  28 240.023 181.106   6
   0  -1  28 476.946 106.013   5
   0   1  28 420.371 92.1814   7
   0   1  29 12165.2 509.033  21
   0  -1  29 12179.7 509.211  21
   0  -1  29 12169.1 511.704   5
   0   1  29 12130.5 504.988   5
   0  -1  30 8.40721 102.215  21
   0   1  30-33.2891 104.203  21
   0   1  30 8.80776 96.4125   4
   0  -1  30-8.65284 97.3360   4
   0   1  31 93.9623 84.5756  21
   0  -1  31 189.916 94.8055  21
   0   1  31 72.6319 85.4738   4
   0  -1  31 142.233 91.2861   4
   0  -1  32 49.0807 86.5291   4
   0   1  32-14.3795 85.0644   4
   0   1  33 4264.01 231.301  21
   0  -1  33 4241.29 233.009  21
   0  -1  33 4298.16 227.389   4
   0   1  33 3903.36 221.112   4
   0  -1  34 2594.61 169.439  21
   0   1  34 3047.14 178.130  21
   0  -1  35-4.79345 64.9649  21
   0   1  35-47.3221 70.1126  21
   0   2   0 131245. 3916.84  13
   0   2   1 12193.1 407.486  13
   0   2  -1 12026.1 398.185  13
   0  -2   2 13121.4 436.748  29
   0   2  -2 12758.1 426.611  13
   0   2   2 14055.9 447.269  13
   0   2   3 724.889 69.2362  13
   0   2   3 684.936 77.8649  26
   0  -2   3 658.073 66.6187  29
   0   2   3 600.840 50.1994   1
   0  -2   3 646.944 51.3899   1
   0  -2   4 52188.6 1636.34   1
   0   2   4 53492.5 1637.45   1
   0   2   4 55014.4 1652.90  13
   0   2   4 55156.1 1665.31  26
   0  -2  -5 3233.40 137.947  19
   0  -2   5 3137.23 154.080   1
   0   2   5 3465.06 158.897   1
   0   2   5 3518.09 164.531  13
   0  -2  -6 6514.92 240.008  19
   0  -2   6 7075.42 277.930   1
   0   2   6 7057.65 273.819   1
   0   2   6 6776.82 272.409  13
   0  -2  -7 215.439 40.9554  19
   0   2   7 261.387 64.3980  13
   0   2   8 20273.1 684.516  13
   0   2   9 956.598 95.8671  13
   0   2  10 100282. 2416.10  13
   0   2 -10 74264.7 2305.20  15
   0  -2  11 17.2125 32.8515  19
   0   2  11 84.2916 54.1850  13
   0  -2  12 75713.9 2350.81  19
   0   2  12 84298.7 2424.56  13
   0  -2  13 19734.9 643.626  19
   0   2  13 23962.0 737.920  13
   0   2  14 12591.6 497.346  13
   0   2  14 13048.1 582.639   6
   0  -2  14 12772.6 457.739   5
   0  -2  14 14172.3 589.245   6
   0   2  14 12391.2 457.783   5
   0   2  14 13356.6 459.724  16
   0  -2  14 13788.4 462.550  16
   0  -2  15 30.2757 53.1864   5
   0   2  15 30.1527 53.7492   5
   0  -2  15 4.31309 53.4300  16
   0   2  15 59.8654 52.5840  16
   0   2  15 33.6879 52.8840  13
   0   2  16 30171.8 942.155  16
   0  -2  16 30389.3 942.985  16
   0  -2  16 28884.9 939.670   5
   0   2  16 26952.4 936.081   5
   0   2  16 27411.0 964.360   3
   0   2  17 20879.9 717.913  16
   0  -2  17 22576.2 724.572  16
   0  -2  17 21350.9 715.444  11
   0   2  17 21239.1 718.892   7
   0  -2  17 21020.8 881.811   6
   0  -2  17 20655.1 718.279   5
   0   2  17 20460.6 716.014   5
   0   2  17 21459.2 884.792   6
   0   2  17 20514.2 746.047   3
   0  -2  18 3285.04 297.480   6
   0   2  18 3096.20 281.594   6
   0   2  18 3361.19 182.675   5
   0  -2  18 3161.31 181.615   5
   0   2  18 3001.27 178.250  16
   0  -2  18 2916.41 176.134  16
   0  -2  18 3116.01 173.557  11
   0   2  18 3163.34 179.933  25
   0   2  18 3171.66 176.823   7
   0   2  18 2924.34 194.269   3
   0  -2  19 2055.15 145.775   5
   0  -2  19 1659.99 232.168   6
   0   2  19 2210.15 252.724   6
   0   2  19 1919.71 146.766   5
   0   2  19 2033.87 146.798  16
   0   2  19 2071.68 144.813   7
   0  -2  19 1915.87 137.456  11
   0   2  19 2134.43 167.789   3
   0   2  19 2256.42 151.172  25
   0   2  20 394.828 97.4284  22
   0   2  20 244.867 84.0227  21
   0  -2  20 335.882 91.8657  22
   0  -2  20 182.790 77.7849  21
   0   2  20 493.530 108.411   3
   0  -2  20 274.956 131.766   6
   0  -2  20 284.911 80.1475   5
   0   2  20 282.924 77.2341   5
   0   2  20 585.454 157.545   6
   0   2  20 349.734 84.1026   7
   0   2  21 40936.3 1350.42   7
   0   2  21 42009.4 1356.06   5
   0  -2  21 41050.6 1593.79   6
   0  -2  21 41817.8 1359.25   5
   0   2  21 41759.3 1594.22   6
   0   2  21 42391.1 1357.34  21
   0  -2  21 42910.5 1361.49  21
   0  -2  21 41485.8 1361.32  22
   0   2  21 40253.2 1355.04  22
   0   2  21 39939.6 1382.33   3
   0   2  22 19129.6 703.921   7
   0   2  22 20858.5 727.094  22
   0  -2  22 22375.3 732.548  22
   0  -2  22 19991.3 719.660  21
   0   2  22 20346.5 722.091  21
   0  -2  22 18680.6 914.580   6
   0   2  22 17874.5 701.463   5
   0  -2  22 18884.9 709.109   5
   0  -2  22 18722.4 732.898   4
   0   2  22 19749.6 926.581   6
   0   2  23 4311.32 259.101   7
   0  -2  23 5057.83 278.666  22
   0   2  23 5093.24 275.444  22
   0   2  23 5503.35 283.195  21
   0  -2  23 5036.03 273.896  21
   0   2  23 5359.84 434.281   6
   0  -2  23 4615.46 409.006   6
   0   2  23 5194.02 274.090   5
   0  -2  23 5180.55 294.914   4
   0  -2  23 4876.07 269.216   5
   0   2  24 5187.56 278.877   7
   0   2  24 5909.60 302.728  22
   0  -2  24 5689.96 302.143  22
   0  -2  24 5574.67 297.953  21
   0   2  24 5447.14 289.566  21
   0  -2  24 5239.00 288.708   5
   0  -2  24 5280.43 303.851   4
   0   2  24 5389.38 454.087   6
   0   2  24 5194.47 287.026   5
   0  -2  24 5011.98 442.034   6
   0   2  25 14311.2 587.208   7
   0  -2  25 16296.2 620.081  22
   0   2  25 16420.1 618.836  22
   0  -2  25 16138.3 635.567   4
   0  -2  25 13553.0 805.380   6
   0   2  25 15697.3 608.112   5
   0  -2  25 14985.3 603.870   5
   0   2  25 14697.6 819.341   6
   0  -2  25 15890.4 615.102  21
   0   2  25 15690.6 607.026  21
   0   2  26 5021.66 272.432   7
   0   2  26 4764.76 279.384   5
   0   2  26 5322.14 456.117   6
   0  -2  26 4765.98 279.407   5
   0  -2  26 5083.34 298.864   4
   0  -2  26 4685.44 443.669   6
   0   2  26 5674.80 296.093  21
   0  -2  26 5570.99 300.336  21
   0  -2  27 7533.66 379.060   4
   0  -2  27 6435.63 528.659   6
   0   2  27 6302.78 525.864   6
   0   2  27 8132.79 372.831  21
   0  -2  27 7684.74 374.406  21
   0   2  28 1529.56 143.111   7
   0  -2  28 1441.53 270.731   6
   0   2  28 1535.41 154.444   5
   0   2  28 1342.65 261.236   6
   0  -2  28 1521.36 156.895   5
   0   2  28 1899.68 175.124  21
   0  -2  28 1891.37 172.450  21
   0   2  29 5132.25 271.133   7
   0   2  29 5289.76 289.448  21
   0  -2  29 5627.22 301.357  21
   0  -2  29 5349.23 302.882   4
   0   2  29 5307.81 289.246   5
   0   2  30 430.284 109.242  21
   0  -2  30 405.955 110.054  21
   0  -2  30 701.040 126.238   4
   0   2  30 420.927 113.009   4
   0   2  31 5954.42 306.753  21
   0  -2  31 6259.75 314.263  21
   0  -2  31 6223.39 311.507   4
   0   2  31 6128.68 312.481   4
   0  -2  32 6730.54 336.025  21
   0   2  32 7202.86 335.424  21
   0   2  32 7606.28 341.103   4
   0  -2  32 7875.63 341.882   4
   0   2  33 880.366 113.845  21
   0  -2  33 957.939 120.692  21
   0   2  33 1168.85 121.782   4
   0   2  34 2613.17 160.018  21
   0  -2  34 2089.09 152.617  21
   0  -2  35 3172.11 176.090  21
   0   2  35 3603.28 179.212  21
   0   3   0 14.5721 43.9571  13
   0   3   1 20152.3 665.277  13
   0   3  -1 19996.7 656.485  13
   0   3   2 57474.4 1731.69  13
   0   3  -2 56084.9 1713.04  13
   0  -3   2 55210.1 1673.35   6
   0   3   2 55790.5 1675.39   6
   0  -3   2 56923.9 1717.62  29
   0   3  -3 99.9747 44.6710  13
   0   3   3 114.226 59.6368  13
   0  -3   3 97.4727 57.3195  29
   0   3   3 155.455 73.6177  26
   0  -3   3 127.519 36.7011   6
   0   3   4 1024.84 112.735  26
   0   3   4 1083.64 97.8452  13
   0  -3   4 987.491 93.6054  29
   0   3   5 3081.91 188.850  26
   0   3   5 3387.67 177.712  13
   0  -3  -6 6058.79 238.637  19
   0   3   6 5668.74 262.275  13
   0  -3  -7 4804.67 204.143  19
   0   3   7 4990.68 241.646  13
   0  -3  -8 128363. 3892.22  19
   0   3   8 132338. 3942.77  13
   0  -3  -9 17236.3 578.378  19
   0   3   9 17943.6 633.752  13
   0   3  10 16890.8 617.711  13
   0   3  11 7033.28 322.853  13
   0   3  12 105398. 3160.10  13
   0  -3  12 100788. 3098.42  19
   0  -3  12 101140. 3197.09   6
   0   3  13 14384.1 530.243  13
   0   3  13 12658.4 558.129   6
   0  -3  13 14247.7 574.595   6
   0  -3  13 12113.7 458.006  19
   0   3  14 48011.4 1578.52  13
   0   3  14 48985.5 1645.86   6
   0  -3  14 46627.9 1500.92   5
   0  -3  14 51623.5 1663.93   6
   0   3  14 47985.6 1500.68   5
   0   3  14 47998.5 1500.27  16
   0  -3  14 49634.5 1503.53  16
   0   3  15 3172.12 166.150   5
   0  -3  15 3340.78 170.169   5
   0   3  15 3293.09 211.685  13
   0  -3  15 3025.84 173.215  14
   0   3  15 2905.97 188.052   3
   0  -3  15 3397.16 169.406  16
   0   3  15 3239.23 166.985  16
   0   3  16 17080.9 638.932   3
   0  -3  16 18198.5 610.720  16
   0   3  16 18910.7 613.411  16
   0  -3  16 16243.0 624.120   4
   0  -3  16 17076.3 605.967   5
   0   3  16 17888.3 607.958   5
   0  -3  16 16982.8 607.341  11
   0   3  16 18991.9 682.310  13
   0  -3  16 17371.7 618.158  14
   0   3  17 5619.46 284.326   3
   0  -3  17 5695.98 257.933   5
   0  -3  17 6381.61 391.933   6
   0   3  17 6076.44 261.240   5
   0  -3  17 5664.31 280.871   4
   0   3  17 5770.69 376.310   6
   0   3  17 6053.55 261.821  16
   0  -3  17 6090.37 262.577  16
   0   3  17 5697.49 260.577   7
   0  -3  17 5810.42 260.795  11
   0  -3  17 5497.10 266.014  14
   0  -3  18 8350.53 380.668   4
   0   3  18 8972.79 505.617   6
   0  -3  18 8903.21 363.944   5
   0   3  18 9145.21 364.079   5
   0  -3  18 8868.17 505.158   6
   0   3  18 9077.01 362.899  16
   0  -3  18 8859.04 361.928  11
   0   3  18 8227.57 387.368   3
   0   3  18 9837.01 368.827  25
   0   3  18 9379.11 370.215   7
   0   3  19 9188.84 369.612   7
   0   3  19 9149.76 399.393   3
   0  -3  19 8806.61 358.427  11
   0   3  19 7519.68 347.726  25
   0  -3  19 8674.04 387.627   4
   0   3  19 9256.64 526.612   6
   0  -3  19 9322.72 532.756   6
   0  -3  19 8688.77 364.668   5
   0   3  19 9164.14 368.169   5
   0   3  20 14953.3 560.940  23
   0   3  20 14722.5 563.995  22
   0  -3  20 16419.6 571.960  22
   0   3  20 15632.9 567.638   7
   0  -3  20 15117.3 753.548   6
   0  -3  20 15174.6 564.346   5
   0  -3  20 13585.6 576.458   4
   0   3  20 15382.9 562.271   5
   0   3  20 14919.8 742.672   6
   0  -3  20 15593.8 568.701  21
   0   3  20 14885.1 561.699  21
   0   3  20 14752.8 555.821  25
   0   3  20 14421.2 589.104   3
   0  -3  21 2706.43 183.335  21
   0   3  21 2763.08 181.796  21
   0  -3  21 2294.87 169.679   5
   0   3  21 2478.06 173.493   5
   0  -3  21 2658.87 289.118   6
   0  -3  21 2385.83 196.422   4
   0   3  21 2600.76 287.039   6
   0   3  21 2638.35 180.035  23
   0   3  21 2834.89 187.474  22
   0  -3  21 2780.09 185.923  22
   0   3  21 2373.18 193.883   3
   0   3  21 2556.48 173.978   7
   0   3  22 309.061 151.739   6
   0  -3  22 448.330 162.946   6
   0  -3  22 303.808 90.3254   5
   0  -3  22 293.144 105.173   4
   0   3  22 284.946 91.7230   5
   0   3  22 468.111 113.419   3
   0  -3  22 209.789 95.3594  22
   0   3  22 462.175 104.364  21
   0  -3  22 412.102 98.2849  21
   0   3  22 269.856 98.0063  22
   0   3  22 443.237 95.3271   7
   0  -3  23 9297.99 407.017  21
   0   3  23 9177.08 403.509  21
   0   3  23 9400.24 403.168   5
   0   3  23 9760.84 600.780   6
   0  -3  23 8536.97 395.126   5
   0  -3  23 8284.32 413.917   4
   0  -3  23 9048.43 587.325   6
   0  -3  23 9683.97 414.249  22
   0   3  23 9068.90 404.348  22
   0   3  23 9602.06 433.398   3
   0   3  23 9055.96 401.405   7
   0  -3  24 17475.4 712.504   4
   0  -3  24 16964.9 904.486   6
   0   3  24 18836.8 922.250   6
   0   3  24 19691.8 700.835   5
   0  -3  24 17258.0 689.375   5
   0   3  24 18814.4 700.718  22
   0  -3  24 18762.5 702.004  22
   0  -3  24 18896.2 703.547  21
   0   3  24 19680.5 701.678  21
   0   3  24 19197.0 697.433   7
   0   3  25 10158.2 447.752   5
   0   3  25 9936.70 639.481   6
   0  -3  25 10170.6 473.522   4
   0  -3  25 10443.8 663.426   6
   0  -3  25 10505.5 456.979   5
   0  -3  25 10895.7 465.999  21
   0   3  25 11441.4 465.398  21
   0   3  25 10744.4 456.741   7
   0  -3  26 3697.21 391.279   6
   0   3  26 4983.06 265.430   5
   0   3  26 3805.71 392.169   6
   0  -3  26 4220.32 258.286   5
   0  -3  26 4390.43 274.030   4
   0  -3  26 4394.10 266.008  21
   0   3  26 4376.79 258.852  21
   0   3  26 4244.88 253.241   7
   0   3  27 4930.93 436.580   6
   0  -3  27 4620.85 433.072   6
   0  -3  27 4846.73 291.602   4
   0  -3  27 4938.45 285.272  21
   0   3  27 4526.44 267.650  21
   0  -3  28-104.965 166.614   6
   0   3  28-51.4262 178.429   6
   0  -3  28 8.56633 76.9205   5
   0   3  28-33.5691 83.7829   5
   0   3  28-84.4177 99.4771  21
   0  -3  28-17.3613 97.6497  21
   0   3  28 79.1467 73.0167   7
   0  -3  29 449.297 119.150   4
   0   3  29 368.858 100.243  21
   0  -3  29 354.438 101.219  21
   0   3  29 331.340 87.2375   7
   0   3  30 670.982 99.2584   7
   0  -3  30 409.579 110.028  21
   0   3  30 514.203 112.412  21
   0  -3  31 2401.50 181.397   4
   0   3  31 1914.16 168.655   4
   0   3  32 400.732 96.6773  21
   0  -3  32 475.352 102.415  21
   0   3  32 630.471 107.740   4
   0  -3  33 132.042 76.1023  21
   0   3  33 168.099 79.6500  21
   0   3  33 189.677 78.7402   4
   0   3  34 7538.09 311.419  21
   0  -3  34 7397.13 312.961  21
   0  -3  35 2742.66 154.346  21
   0   3  35 2688.81 149.637  21
   0   4   0 21897.7 738.751  13
   0   4  -1 4902.32 227.601  13
   0   4   1 5171.29 237.161  13
   0  -4   2 5657.43 240.743  29
   0   4  -2 5303.75 230.386  13
   0   4   2 5453.49 251.394  13
   0   4   2 5006.16 172.318   6
   0  -4   3 15458.4 529.139  29
   0   4  -3 15054.1 518.539  13
   0   4   3 15387.8 542.550  13
   0  -4   3 14308.5 470.035   6
   0   4   3 14719.2 473.200   6
   0   4   4 14080.2 510.289  13
   0  -4   4 13664.9 493.438  29
   0   4   4 13675.7 516.074  26
   0  -4   4 12877.8 447.605   6
   0   4   4 13899.7 452.831   6
   0  -4   5 104.086 47.0785   6
   0   4   5 39.2762 44.7702   6
   0   4   5 133.982 79.6104  26
   0   4   5 88.4547 64.1741  13
   0   4   6 11802.5 457.690  13
   0  -4   6 11055.6 415.400   6
   0  -4  -6 12043.8 432.164  19
   0   4   6 11370.7 464.727  26
   0  -4  -7 51443.8 1596.06  19
   0  -4   7 50081.0 1598.86   6
   0   4   7 51316.3 1635.41  13
   0  -4  -8 5065.16 226.305  19
   0  -4   8 4531.23 232.332   6
   0   4   8 4819.69 254.615  13
   0  -4  -9 6313.16 268.810  19
   0  -4   9 6297.22 298.197   6
   0   4   9 6114.53 308.017  13
   0  -4 -10 79027.8 2449.71  19
   0   4  10 80915.3 2510.47   6
   0  -4  10 79277.9 2510.20   6
   0   4  10 81771.9 2519.11  13
   0  -4 -11 79773.5 2535.87  19
   0  -4  11 86619.0 2623.77   6
   0   4  11 84513.5 2622.10   6
   0   4  11 85403.3 2620.64  13
   0  -4  12 21626.0 738.743  19
   0  -4  12 21168.9 798.160   6
   0   4  12 20689.0 792.530   6
   0   4  12 20444.3 777.626  13
   0  -4  13 949.309 103.230  19
   0   4  13 970.065 125.856  13
   0  -4  13 750.408 129.491   6
   0   4  13 1020.69 142.880   6
   0   4  14 20224.9 789.236   6
   0   4  14 19396.5 650.659   5
   0  -4  14 19072.0 648.407   5
   0  -4  14 19718.8 780.570   6
   0   4  14 19472.2 745.242  13
   0  -4  14 18897.7 661.799  14
   0   4  14 19766.7 651.422  16
   0  -4  14 19664.3 651.856  16
   0   4  15 26022.0 910.518   3
   0  -4  15 28050.3 876.239   5
   0   4  15 26495.2 869.967   5
   0  -4  15 25281.7 892.962   4
   0  -4  15 25560.9 879.161  11
   0  -4  15 26056.3 884.293  14
   0   4  15 26978.4 973.588  13
   0   4  15 28506.3 874.303  16
   0  -4  15 26785.7 872.728  16
   0   4  16 7213.75 345.582   3
   0   4  16 8399.24 319.706  16
   0  -4  16 7843.99 323.941  11
   0   4  16 7740.09 390.744  13
   0  -4  16 8130.19 332.859  14
   0  -4  16 7700.31 314.191   5
   0  -4  16 8263.82 448.959   6
   0  -4  16 7179.02 333.160   4
   0   4  16 7751.75 434.738   6
   0   4  16 7772.29 314.211   5
   0   4  17 1898.15 140.252   7
   0  -4  17 1948.66 139.507  11
   0   4  17 2002.70 162.005   3
   0  -4  17 2050.90 146.662  14
   0   4  17 1855.90 133.267   5
   0  -4  17 1733.44 152.375   4
   0  -4  17 1988.22 136.321   5
   0  -4  17 1671.69 212.064   6
   0   4  17 2016.98 223.010   6
   0  -4  18 5449.67 283.552   4
   0   4  18 5747.83 264.981   5
   0  -4  18 5656.03 389.876   6
   0  -4  18 5816.13 269.157   5
   0   4  18 6407.66 407.109   6
   0   4  18 6199.69 278.043   7
   0  -4  18 5957.29 272.265  11
   0   4  18 5633.17 296.352   3
   0   4  18 5490.88 258.242  25
   0  -4  18 5816.23 278.620  14
   0  -4  19 10795.9 472.174   4
   0   4  19 11741.3 612.469   6
   0  -4  19 11492.4 450.495   5
   0  -4  19 11166.7 610.555   6
   0   4  19 11719.4 450.087   5
   0   4  19 12424.4 464.682   7
   0   4  19 10523.3 437.449  25
   0   4  19 12407.2 461.643  23
   0  -4  19 11675.2 450.168  11
   0   4  19 11601.5 488.693   3
   0   4  20 1871.58 239.038   6
   0   4  20 2112.13 151.481   5
   0  -4  20 2190.11 178.268   4
   0  -4  20 1660.53 236.693   6
   0  -4  20 1856.51 149.028   5
   0   4  20 1965.34 156.272   7
   0  -4  20 2127.03 159.620  21
   0   4  20 1838.40 151.125  21
   0   4  20 1979.35 156.885  22
   0  -4  20 2023.75 158.311  22
   0   4  20 2168.17 158.659  23
   0   4  20 1851.57 145.538  25
   0   4  20 2455.29 186.186   3
   0   4  21 59.2695 70.5602   7
   0  -4  21 42.1559 124.189   6
   0   4  21 20.7556 131.784   6
   0   4  21-20.6189 70.8895   5
   0  -4  21-68.7211 109.083   4
   0  -4  21 20.9854 71.3859   5
   0   4  21-21.1619 89.2641  22
   0  -4  21 21.2760 75.4232  21
   0   4  21 6.91768 77.8172  21
   0  -4  21-42.2933 85.7005  22
   0   4  21 42.8709 74.0837  23
   0   4  21 9.30623 82.3946   3
   0   4  22 39477.6 1291.61   7
   0   4  22 40282.9 1537.23   6
   0  -4  22 39120.1 1282.06   5
   0   4  22 38942.7 1280.95   5
   0  -4  22 36351.9 1300.61   4
   0  -4  22 39916.5 1531.76   6
   0   4  22 39481.9 1281.19  21
   0  -4  22 37672.3 1283.20  21
   0  -4  22 40664.0 1288.50  22
   0   4  22 37340.4 1277.36  22
   0   4  22 39358.6 1285.87  23
   0   4  22 37140.5 1317.88   3
   0   4  23 89.4249 90.4496   3
   0   4  23 46.9244 93.9976  22
   0  -4  23 156.368 97.5436  22
   0  -4  23-31.5817 89.9869  21
   0   4  23-30.6796 87.7925  21
   0   4  23-91.8858 147.865   6
   0  -4  23 18.5686 101.629   4
   0  -4  23-23.3804 137.755   6
   0  -4  23 15.5582 82.7304   5
   0   4  23-30.4753 79.8134   5
   0   4  23-32.2587 76.8076   7
   0   4  24 1066.43 144.980   3
   0  -4  24 894.907 134.349  21
   0   4  24 1035.25 133.960  21
   0  -4  24 703.621 119.940   5
   0   4  24 894.528 121.917   5
   0   4  24 881.667 219.948   6
   0  -4  24 1102.53 153.793   4
   0  -4  24 728.828 199.207   6
   0   4  24 771.853 117.151   7
   0  -4  25-50.6632 108.339  21
   0   4  25-32.7093 93.2027  21
   0  -4  25-16.6446 85.8415   5
   0  -4  25 19.2086 109.937   4
   0   4  25-24.5498 164.308   6
   0   4  25 8.12529 79.2760   5
   0  -4  25-150.835 172.407   6
   0   4  25 16.8520 79.7552   7
   0   4  26 14752.4 576.096  21
   0  -4  26 15189.3 587.902  21
   0  -4  26 14561.3 597.562   4
   0  -4  26 13396.2 777.858   6
   0   4  26 13134.1 770.563   6
   0  -4  27 252.900 116.152   4
   0   4  27 223.066 93.9223  21
   0  -4  27 128.382 94.2902  21
   0  -4  27 128.992 156.929   6
   0   4  27 150.641 143.185   6
   0   4  27 148.048 82.3015   5
   0  -4  27 185.632 88.1195   5
   0   4  27 266.799 87.9651   7
   0   4  28 2033.87 176.402  21
   0  -4  28 1807.19 174.454  21
   0   4  28 2355.16 179.173   7
   0   4  29 46.7191 93.3141  21
   0  -4  29 56.6530 100.694  21
   0   4  29 114.711 75.1608   7
   0   4  30 1349.27 137.706  21
   0  -4  30 1236.84 142.211  21
   0   4  30 1494.62 135.724   7
   0   4  31 4676.16 254.341  21
   0   4  31 5087.35 252.145   7
   0   4  32 1386.69 131.372  21
   0  -4  32 1355.33 134.178  21
   0   4  32 1361.51 133.895   4
   0   4  33 3833.65 203.362  21
   0  -4  33 3732.81 205.836  21
   0   4  33 4284.77 215.688   4
   0  -4  34 6445.18 274.134  21
   0   5   0 19.1493 61.9104  13
   0   5  -1 53587.1 1687.51  13
   0   5   1 52679.7 1691.41  13
   0  -5   2 82674.2 2544.63  29
   0   5   2 82383.5 2560.37  13
   0   5  -2 82036.8 2542.79  13
   0  -5   3 17951.8 630.188  29
   0   5   3 18870.8 656.335  13
   0   5  -3 18068.0 624.867  13
   0   5   3 17072.2 545.404   6
   0   5   4 6121.91 303.246  13
   0   5   4 6212.38 231.883   6
   0  -5   4 6529.38 230.739   6
   0  -5   4 6395.76 293.304  29
   0   5   4 5910.29 305.234  26
   0   5   5 49576.2 1561.39  13
   0   5   5 47665.6 1476.38   6
   0  -5   5 46224.4 1471.15   6
   0  -5   5 49088.2 1538.72  29
   0   5   5 49187.9 1564.68  26
   0  -5  -6 825.757 97.3849  19
   0   5   6 822.359 81.0887   6
   0  -5   6 683.185 75.4979   6
   0   5   6 832.721 123.058  26
   0   5   6 870.605 118.441  13
   0  -5   7 1334.92 112.083   6
   0   5   7 1642.48 122.378   6
   0   5   7 1692.38 154.483  13
   0   5   7 1437.47 151.614  26
   0  -5  -8 3855.76 209.797  19
   0  -5   8 3364.08 194.833   6
   0   5   8 3729.36 201.467   6
   0   5   8 3949.60 243.140  13
   0  -5  -9 83561.3 2588.84  19
   0  -5   9 79953.5 2591.68   6
   0   5   9 85330.7 2602.53   6
   0   5   9 86864.7 2648.99  13
   0  -5 -10 146.434 62.5650  19
   0   5  10 204.602 89.3485  13
   0  -5  10 62.5335 69.2836   6
   0   5  10 70.9944 65.8095   6
   0   5  11 2927.08 213.458  13
   0  -5  11 2557.88 140.013  10
   0   5  11 2492.00 192.410   6
   0  -5  11 2521.11 192.795   6
   0  -5 -11 2588.42 166.865  19
   0  -5  12 16604.4 572.635  14
   0   5  12 16923.1 673.151  13
   0  -5  12 15917.8 624.600  19
   0  -5  12 16547.7 565.942  10
   0   5  12 17347.2 664.203   6
   0  -5  12 15966.6 652.157   6
   0   5  13 51495.0 1707.22   3
   0  -5  13 53030.9 1738.90  19
   0   5  13 55271.9 1662.68   5
   0  -5  13 55663.5 1802.91   6
   0   5  13 55888.2 1800.07   6
   0  -5  13 52397.4 1680.34  14
   0   5  13 55018.8 1803.18  13
   0   5  14 2711.88 183.400   3
   0  -5  14 2696.84 189.627  19
   0   5  14 2951.99 228.307  13
   0  -5  14 3277.79 177.056  14
   0  -5  14 3288.61 243.878   6
   0   5  14 2708.57 149.052   5
   0  -5  14 2823.46 176.320   4
   0  -5  14 2846.81 151.725   5
   0   5  14 3005.71 236.412   6
   0  -5  15 13545.9 468.093   5
   0   5  15 13315.4 464.722   5
   0  -5  15 12600.0 489.951   4
   0  -5  15 13157.0 487.594  14
   0   5  15 12139.5 505.272   3
   0  -5  15 12447.1 479.073  11
   0  -5  16 102.242 97.8259   6
   0  -5  16 194.363 60.0811   5
   0  -5  16 171.583 80.9264   4
   0   5  16 101.032 53.7680   5
   0   5  16 57.9545 84.0602   6
   0   5  16 76.8841 69.6142   3
   0  -5  16 122.424 67.1083  14
   0  -5  16 151.973 65.8575  11
   0  -5  17 20230.9 738.838   4
   0   5  17 20707.9 709.386   5
   0  -5  17 20106.9 710.537   5
   0  -5  17 20247.8 878.029   6
   0   5  17 22223.7 887.077   6
   0   5  17 21994.7 733.118   7
   0   5  17 21294.2 711.671  25
   0   5  17 20248.6 756.485   3
   0  -5  17 20173.0 722.468  11
   0  -5  17 21084.0 735.375  14
   0  -5  18 5442.13 277.573  14
   0   5  18 5650.81 302.935   3
   0  -5  18 5814.05 294.645   4
   0   5  18 5667.09 262.163   5
   0  -5  18 5885.29 394.496   6
   0   5  18 5913.24 392.504   6
   0  -5  18 5331.84 259.506   5
   0   5  18 5510.03 274.415   7
   0   5  18 6342.43 267.439  25
   0  -5  18 5406.76 268.681  11
   0   5  18 5813.89 273.639  23
   0   5  19 2599.76 171.066  22
   0   5  19 2240.06 165.895  23
   0  -5  19 2508.74 166.800  22
   0  -5  19 2310.62 165.501  21
   0   5  19 2359.18 165.696  21
   0   5  19 2346.03 256.603   6
   0  -5  19 2214.76 246.590   6
   0  -5  19 2127.97 180.221   4
   0  -5  19 2384.27 160.204   5
   0   5  19 2261.82 157.617   5
   0   5  19 2375.78 168.562   7
   0   5  19 2333.84 155.714  25
   0   5  19 2246.39 192.149   3
   0  -5  19 2285.41 172.011  14
   0  -5  19 2291.82 160.436  11
   0  -5  20 17557.9 652.267   5
   0  -5  20 17265.0 680.380   4
   0   5  20 18669.6 852.541   6
   0   5  20 17538.9 650.840   5
   0  -5  20 18214.1 850.535   6
   0   5  20 18569.2 673.784   7
   0  -5  20 17874.9 659.111  21
   0   5  20 17604.0 653.307  21
   0  -5  20 19079.9 664.060  22
   0   5  20 18432.9 660.600  22
   0   5  20 18659.6 667.233  23
   0   5  20 18623.3 705.306   3
   0   5  20 18218.7 648.956  25
   0   5  21 3667.04 226.495   7
   0   5  21 3590.81 214.332   5
   0   5  21 3801.13 347.756   6
   0  -5  21 3420.93 210.594   5
   0  -5  21 3530.58 242.333   4
   0  -5  21 3452.30 334.242   6
   0  -5  21 3954.37 229.446  21
   0   5  21 3876.29 223.545  21
   0   5  21 3841.83 251.005   3
   0   5  21 3776.36 223.966  22
   0  -5  21 3876.55 227.572  22
   0   5  21 4127.70 232.554  23
   0   5  22 2681.44 191.823  23
   0  -5  22 2637.43 185.930  21
   0   5  22 2387.00 179.818  21
   0  -5  22 2282.37 171.020  20
   0   5  22 2432.14 175.803   5
   0  -5  22 2260.63 175.611   5
   0  -5  22 2160.11 291.152   6
   0   5  22 2138.04 279.168   6
   0  -5  22 2886.48 217.948   4
   0   5  22 2633.75 212.689   3
   0   5  22 2677.92 192.282   7
   0  -5  23 111.765 113.237   4
   0   5  23-10.1905 102.872   3
   0   5  23-37.8269 98.7031  21
   0  -5  23-101.890 107.503  21
   0  -5  23-46.1585 89.5515   5
   0   5  23 22.5015 78.9749   5
   0   5  23 22.5019 148.706   6
   0   5  23 16.7695 80.3484   7
   0   5  24 39344.4 1323.71   3
   0  -5  24 40144.4 1286.02  21
   0   5  24 39242.0 1277.38  21
   0   5  24 36760.7 1512.16   6
   0  -5  24 37173.6 1300.58   4
   0   5  24 37049.3 1268.86   5
   0  -5  24 37534.0 1272.62   5
   0  -5  24 36992.8 1526.56   6
   0   5  24 38060.1 1290.40   7
   0   5  25 320.122 102.519   3
   0  -5  25 303.433 119.158   4
   0  -5  25-98.8173 181.125   6
   0  -5  25 16.2413 85.9436   5
   0   5  25-23.6994 82.7667   5
   0   5  25-47.9032 152.081   6
   0   5  25 23.8010 90.0415  21
   0  -5  25 8.25215 92.8374  21
   0   5  26 9888.87 620.283   6
   0  -5  26 9936.98 443.111   4
   0  -5  26 9569.29 427.402  21
   0   5  26 9402.14 420.629  21
   0   5  27-168.465 185.409   6
   0  -5  27-49.6186 192.927   6
   0   5  27-47.1883 114.118  21
   0  -5  27-16.4298 109.276  21
   0   5  27 16.8506 85.5238   7
   0   5  28 7155.62 342.285  21
   0  -5  28 7470.19 352.987  21
   0   5  28 6922.73 339.436   7
   0   5  29 5973.22 296.359  21
   0  -5  29 5493.26 295.036  21
   0   5  29 6096.48 300.503   7
   0   5  30 3817.64 220.822   7
   0  -5  31 523.833 104.205  21
   0   5  31 550.897 101.162  21
   0   5  31 695.097 103.325   7
   0   5  32 1726.90 143.228   4
   0  -5  32 1829.02 140.397  21
   0   5  32 1782.20 132.564   7
   0   5  33 6996.69 288.388   4
   0  -5  33 6028.47 272.583  21
   0  -5  34 67.2783 56.6657  21
   0   6   0 164624. 5012.11  13
   0   6   1 96385.7 2985.31  13
   0   6  -1 95373.6 2972.94  13
   0  -6   2 6312.79 303.473  29
   0   6   2 5669.23 304.992  13
   0   6  -2 6419.14 307.630  13
   0  -6   3 57069.0 1839.14  29
   0   6   3 58407.6 1869.43  13
   0   6  -3 57656.6 1838.18  13
   0   6   4 8765.57 407.098  13
   0   6   4 8864.35 416.352  26
   0  -6   4 9051.25 393.620  29
   0  -6   5 65186.8 2021.85  29
   0   6   5 61445.1 1925.87   6
   0  -6   5 61897.8 1921.86   6
   0   6   5 68624.1 2063.00  13
   0  -6  -5 68230.7 2037.24  19
   0   6   5 64471.8 2058.05  26
   0   6   6 3855.83 180.773   6
   0  -6   6 4014.98 180.399   6
   0   6   6 3893.30 256.069  13
   0  -6  -6 4118.79 238.282  19
   0   6   6 3780.91 259.714  26
   0  -6   7 51063.3 1670.99   6
   0   6   7 53725.9 1679.76   6
   0   6   7 56549.6 1792.75  26
   0  -6  -7 56404.3 1745.67  19
   0   6   7 54574.3 1780.65  13
   0   6   8 10.5966 74.3867  13
   0  -6   8 82.3411 55.7374  10
   0  -6   8 57.7993 50.7212   9
   0  -6  -8-32.5962 66.8019  19
   0   6   8 44.9606 98.0881  26
   0   6   8 11.7395 53.7989   6
   0  -6   8 17.0461 45.7994   6
   0  -6   9 19781.4 651.550   9
   0  -6   9 19498.2 652.404  10
   0   6   9 19613.6 703.698   6
   0   6   9 20754.4 778.157  13
   0  -6  -9 21490.9 736.347  19
   0  -6  10 1937.94 120.240  10
   0   6  10 1801.44 151.792   6
   0  -6  10 1701.52 149.096   6
   0   6  10 1794.95 186.911  13
   0  -6 -10 1834.48 155.443  19
   0  -6  11 39092.5 1234.22  10
   0   6  11 39666.1 1316.75   6
   0  -6  11 38025.3 1307.97   6
   0   6  11 38604.6 1369.69  13
   0  -6 -11 38873.5 1298.09  19
   0  -6  12 1385.43 110.511  10
   0   6  12 1040.64 134.455   6
   0  -6  12 1297.32 147.295   6
   0  -6  12 1520.07 118.926  14
   0  -6  12 1135.55 140.719  19
   0  -6  13 15521.0 544.549  10
   0  -6  13 15783.4 554.989  14
   0  -6  13 14779.6 632.282   6
   0  -6  13 15166.1 557.940   4
   0   6  13 15156.3 636.602   6
   0   6  13 15228.2 522.185   5
   0  -6  13 15300.4 624.745  19
   0  -6  14 3691.83 203.296  14
   0   6  14 4197.10 232.402   3
   0  -6  14 4121.40 218.554   4
   0  -6  14 3406.13 176.074   5
   0  -6  14 3390.66 262.021   6
   0   6  14 3793.17 180.663   5
   0  -6  14 3754.99 248.823  19
   0   6  15 14836.6 582.441   3
   0  -6  15 15116.8 563.401   4
   0  -6  15 14925.0 526.169   5
   0   6  15 14823.6 524.879   5
   0   6  15 15404.5 673.131  13
   0  -6  15 15279.8 556.958  14
   0   6  16 200.327 69.3531   7
   0  -6  16 153.057 71.9979  14
   0  -6  16 236.303 99.0800   4
   0   6  16 215.212 85.9757   3
   0   6  16 67.8611 51.5495   5
   0  -6  16 277.511 100.298   6
   0   6  16 144.866 85.5073   6
   0  -6  16 200.434 60.1033   5
   0  -6  16 242.664 74.2037  11
   0   6  16 188.287 101.796  13
   0  -6  17 2433.83 152.933   5
   0   6  17 2484.00 150.519   5
   0   6  17 1900.84 220.816   6
   0  -6  17 2262.37 233.894   6
   0  -6  17 2619.78 190.097   4
   0   6  17 2468.80 170.139   7
   0   6  17 2421.88 166.609  23
   0   6  17 2488.76 189.860   3
   0   6  17 2398.83 229.298  13
   0  -6  17 2404.66 172.620  14
   0  -6  17 2458.23 168.455  11
   0   6  18 422.422 133.244   6
   0   6  18 360.640 75.8432   5
   0  -6  18 341.033 121.744   6
   0  -6  18 486.403 79.3308   5
   0   6  18 401.668 82.3826   7
   0   6  18 393.675 88.6374  23
   0   6  18 529.017 113.311   3
   0  -6  18 600.780 118.357   4
   0  -6  18 434.920 90.7159  14
   0   6  18 487.858 124.603  13
   0  -6  18 493.735 88.9407  11
   0  -6  19 546.292 98.1126  22
   0  -6  19 402.767 90.0660  21
   0   6  19 457.139 94.4062  21
   0  -6  19 368.337 80.6578   5
   0   6  19 566.391 83.7085   5
   0   6  19 523.302 146.172   6
   0  -6  19 402.048 133.398   6
   0   6  19 661.572 99.3490   7
   0   6  19 565.882 97.5993  23
   0  -6  19 468.019 120.673   4
   0   6  19 484.822 112.987   3
   0  -6  19 480.240 97.5609  14
   0  -6  19 610.967 99.6864  11
   0  -6  20 8235.90 513.313   6
   0  -6  20 8874.78 404.185   4
   0  -6  20 8679.85 364.641   5
   0   6  20 8126.84 357.528   5
   0   6  20 8197.94 509.720   6
   0   6  20 7665.82 376.074   7
   0   6  20 9462.36 391.299  23
   0   6  20 9073.50 416.706   3
   0  -6  20 8020.69 382.543  14
   0  -6  20 8512.72 367.298  21
   0   6  20 8822.18 367.666  21
   0   6  21 1987.85 164.373   7
   0  -6  21 1748.10 154.163  21
   0   6  21 1392.09 141.962  21
   0   6  21 1776.75 159.873  23
   0   6  21 2055.25 191.142   3
   0  -6  21 1880.52 151.551   5
   0   6  21 1916.87 147.187   5
   0  -6  21 1869.16 250.363   6
   0   6  21 1312.04 211.577   6
   0  -6  21 2159.18 193.561   4
   0  -6  22 29441.4 999.655  20
   0   6  22 29677.9 1023.24   7
   0   6  22 28694.6 999.967  21
   0  -6  22 31191.8 1014.75  21
   0   6  22 29473.7 1017.68  23
   0   6  22 28877.5 1051.88   3
   0  -6  22 29298.7 1234.72   6
   0   6  22 30271.3 1232.07   6
   0   6  22 28826.9 996.620   5
   0  -6  22 28754.9 1000.65   5
   0  -6  23 5932.91 293.497  20
   0   6  23 6120.18 314.623   7
   0   6  23 5084.69 434.285   6
   0  -6  23 6138.72 301.102   5
   0   6  23 5731.85 293.546   5
   0  -6  23 5413.65 442.441   6
   0  -6  23 5567.20 300.629  21
   0   6  23 6122.25 302.383  21
   0   6  23 6685.42 320.618  23
   0   6  23 6326.68 339.541   3
   0   6  24 1617.68 169.257   3
   0   6  24 932.267 133.387  21
   0  -6  24 863.434 129.929  21
   0  -6  24 868.865 219.119   6
   0   6  24 1045.47 221.566   6
   0   6  24 1225.90 131.004   5
   0   6  24 1330.74 146.369   7
   0   6  25 578.040 123.229   3
   0   6  25 378.350 107.244  21
   0  -6  25 316.937 104.443  21
   0   6  25 461.117 160.463   6
   0  -6  25 452.174 176.719   6
   0   6  26 5781.57 293.997  21
   0  -6  26 5954.02 305.462  21
   0   6  26 5195.11 441.851   6
   0   6  26 5898.91 306.888   7
   0  -6  27 199.556 96.6331  21
   0   6  27 189.397 91.7335  21
   0   6  27 226.140 91.0211   7
   0   6  28 10597.9 438.839  21
   0  -6  28 10350.1 443.305  21
   0   6  28 10956.0 453.587   7
   0   6  29-22.4049 76.6259   7
   0  -6  30-156.003 103.603  21
   0   6  30-34.1380 66.2699   7
   0  -6  31 963.354 112.365  21
   0   6  31 1175.64 114.540   7
   0  -6  32 608.013 90.1875  21
   0   6  32 734.865 90.7036   7
   0   6  33 1171.38 107.521   4
   0   6  33 1117.93 96.1659   7
   0   7   0 19.2927 91.8731  13
   0   7  -1 89787.5 2803.54  13
   0   7   1 88046.0 2812.75  13
   0   7   2 55116.6 1810.87  13
   0   7  -2 54710.3 1792.85  13
   0  -7   2 54799.4 1785.93  29
   0   7   3 93610.0 2949.04  13
   0  -7   3 92555.4 2913.80  29
   0   7   4 8094.76 406.005  13
   0  -7  -4 8335.12 404.686  19
   0   7   4 7656.29 405.686  26
   0  -7   4 8580.41 394.287  29
   0  -7   5 15394.7 519.225  10
   0  -7   5 15151.1 517.328   9
   0   7   5 15028.5 633.181  13
   0  -7  -5 14857.4 617.029  19
   0  -7   5 15138.0 608.632  29
   0   7   5 15128.2 638.611  26
   0   7   6 127.687 91.9732  13
   0  -7   6 61.0160 53.7757   9
   0  -7   6 146.522 56.6164  10
   0   7   6 153.436 105.286  26
   0  -7  -6 69.5884 75.1893  19
   0   7   7 49416.2 1651.05  26
   0  -7  -7 47972.0 1601.04  19
   0  -7   7 46870.9 1493.38  10
   0  -7   7 48018.3 1493.57   9
   0   7   7 50076.7 1650.98  13
   0  -7   8 356.119 67.6182   9
   0  -7   8 486.449 70.9074  10
   0   7   8 517.512 136.843  26
   0  -7  -8 500.536 101.889  19
   0  -7  -9 18292.9 721.476  19
   0  -7   9 18703.6 634.137  10
   0  -7 -10 7541.16 373.509  19
   0  -7  10 7224.91 301.426  10
   0  -7 -11 6838.13 350.088  19
   0  -7  11 6457.55 362.690  19
   0   7  11 6391.63 388.236  13
   0  -7  11 6636.42 281.613  10
   0   7  12 463.140 121.169  13
   0  -7  12 433.060 110.870  19
   0  -7  12 362.350 72.0716  10
   0  -7  13 12064.4 460.889  10
   0  -7  13 12553.2 470.640  14
   0   7  13 11445.4 581.587  13
   0   7  14 32050.7 1043.81   7
   0   7  14 30840.9 1201.01  13
   0  -7  14 31368.8 1052.91  14
   0   7  15 1160.06 115.362  23
   0   7  15 1136.82 115.209   7
   0   7  15 940.703 126.609   3
   0   7  15 913.751 169.164  13
   0  -7  15 1075.87 116.888  14
   0   7  16 15215.6 564.141   7
   0   7  16 14706.2 596.904   3
   0   7  16 15082.8 704.472  13
   0  -7  16 14782.7 570.077  14
   0   7  16 15507.5 563.163  23
   0   7  16 14658.0 552.858  30
   0   7  17 42.4926 62.7062   7
   0   7  17-27.4472 72.9778  23
   0   7  17 83.7206 88.5971   3
   0   7  17-16.9204 98.0743  13
   0  -7  17 64.9848 67.9170  11
   0  -7  17 7.67904 71.7707  14
   0   7  18 171.559 75.0089   7
   0   7  18 137.231 75.7885  23
   0   7  18 145.130 95.5985   3
   0  -7  18 155.350 69.2742  11
   0  -7  18 120.844 84.0771  14
   0   7  19 7542.59 342.136   7
   0   7  19 7327.06 339.100  23
   0   7  19 6738.63 362.257   3
   0  -7  19 6830.98 329.917  11
   0  -7  19 7040.25 346.588  14
   0   7  20 1120.66 151.079   3
   0   7  20 1028.17 130.675   7
   0   7  20 1364.62 139.173  23
   0  -7  20 912.373 133.362  14
   0   7  21 2588.49 217.834   3
   0   7  21 2576.11 191.624   7
   0   7  21 2567.36 194.549  23
   0  -7  21 2671.79 202.125  14
   0  -7  22 357.081 96.1998  20
   0   7  22 293.956 97.6752  23
   0   7  22 539.516 125.220   3
   0   7  22 494.081 108.405   7
   0  -7  23 9278.87 406.405  20
   0   7  23 9882.25 424.445  23
   0   7  23 8989.14 421.724   7
   0   7  23 9229.88 446.186   3
   0  -7  24 1651.45 154.530  20
   0   7  24 1986.36 184.954   3
   0  -7  25 7756.52 356.004  20
   0   7  25 8363.74 385.170   7
   0   7  26 10343.4 450.835   7
   0   7  27 1711.53 157.403   7
   0   7  28 2417.98 177.993   7
   0   7  29 1127.73 125.341   7
   0   7  30 1274.77 124.230   7
   0   7  31 85.5440 63.9176   7
   0   7  32 684.155 83.4970   7
   0   7  33-66.4254 53.1492   7
   0   8   0 38848.1 1355.50  13
   0  -8   1 49440.5 1517.51   9
   0  -8   1 48005.0 1643.50  29
   0   8  -1 48939.8 1654.04  13
   0   8   1 49134.5 1664.33  13
   0  -8  -2 10867.0 520.899  19
   0  -8   2 11809.0 410.431   9
   0  -8   2 11509.8 513.064  29
   0   8   2 11103.7 530.788  13
   0  -8   3 23197.9 758.262   9
   0  -8   3 23441.5 870.964  29
   0  -8  -3 22711.2 890.141  19
   0   8   4 144.471 105.905  26
   0  -8   4 97.5226 55.1790   9
   0  -8   4 153.030 60.2857  10
   0  -8   4 84.1562 90.5046  29
   0  -8  -4 119.232 87.4861  19
   0   8   5 28504.6 1092.35  26
   0  -8   5 28634.4 940.588   9
   0  -8   5 29211.4 945.851  10
   0  -8   5 30728.5 1061.09  29
   0  -8  -5 29202.7 1070.80  19
   0  -8   6 136.999 53.5855   9
   0  -8   6 36.8314 49.0273  10
   0   8   6 41.3287 99.9753  26
   0  -8  -6 131.686 83.1107  19
   0   8   7 13785.5 638.554  26
   0  -8  -7 13868.4 606.107  19
   0   8   7 13234.4 620.081  13
   0  -8   7 13530.3 488.257   9
   0  -8   7 13712.6 491.014  10
   0   8   8 508.835 127.719  13
   0  -8  -8 530.878 113.005  19
   0  -8   8 485.377 72.7525  10
   0   8   9 1066.58 163.588  13
   0  -8   9 1093.50 102.559  10
   0  -8  -9 1003.64 144.779  19
   0  -8  10 8937.01 360.986  10
   0   8  10 9083.79 490.622  13
   0  -8 -10 8981.58 452.739  19
   0  -8  11 28476.6 930.173  10
   0  -8  11 27041.2 1058.60  19
   0  -8 -11 27724.0 1031.97  19
   0   8  11 26478.4 1092.12  13
   0  -8  12 41965.4 1348.68  10
   0   8  12 42501.6 1532.15  13
   0   8  12 41361.2 1340.27   7
   0  -8  12 41767.0 1491.15  19
   0  -8  13 819.684 149.560  19
   0   8  13 1340.75 119.074   7
   0  -8  13 1138.12 115.261  10
   0   8  13 1078.34 180.441  13
   0  -8  13 1038.08 115.261  14
   0  -8  14 3758.39 291.359  19
   0   8  14 4070.32 219.443   7
   0  -8  14 4177.22 230.165  14
   0   8  14 3827.03 327.610  13
   0   8  14 3663.18 209.755  23
   0   8  14 3905.02 214.976  30
   0   8  15 5648.62 288.424   7
   0   8  15 6275.58 329.240   3
   0   8  15 6383.57 425.267  13
   0  -8  15 6432.24 308.164  14
   0   8  15 6490.36 296.056  23
   0   8  15 5910.85 287.159  30
   0   8  16 25146.5 848.957   7
   0   8  16 24127.2 887.374   3
   0  -8  16 23212.8 854.014  14
   0   8  16 23906.9 1021.98  13
   0   8  16 24464.0 844.957  23
   0   8  16 23966.0 838.675  30
   0   8  17 771.433 113.132   7
   0   8  17 948.966 122.216  23
   0   8  17 1062.69 149.785   3
   0  -8  17 718.155 111.409  11
   0  -8  17 1063.66 133.284  14
   0   8  18 22734.4 813.199   7
   0   8  18 23595.0 809.542  23
   0   8  18 22571.6 849.941   3
   0  -8  18 21727.5 805.613  11
   0  -8  18 22148.9 820.284  14
   0   8  19 1730.08 162.145   7
   0   8  19 2338.26 175.983  23
   0   8  19 1888.73 187.432   3
   0  -8  19 1801.46 160.860  11
   0  -8  19 2098.34 177.075  14
   0   8  20 4984.50 301.638   3
   0   8  20 5027.14 279.213   7
   0   8  20 4952.41 274.936  23
   0  -8  20 4487.70 274.671  14
   0   8  21 18103.3 734.956   3
   0   8  21 18714.0 706.356   7
   0   8  21 19291.4 706.479  23
   0  -8  21 18636.6 716.564  14
   0   8  22 7607.07 369.271   7
   0   8  22 7481.03 365.572  23
   0  -8  22 7728.11 359.997  20
   0   8  22 8143.77 403.758   3
   0   8  23 11447.2 487.261  23
   0  -8  23 11718.8 480.180  20
   0   8  23 11011.5 508.049   3
   0   8  24 8758.42 406.000   7
   0  -8  24 8891.62 392.746  20
   0   8  25 6069.28 314.927   7
   0  -8  25 6049.77 302.259  20
   0   8  26 9727.05 442.179   3
   0   8  26 9618.87 423.755   7
   0   8  27 10546.0 445.809   7
   0   8  28 4493.40 248.004   7
   0   8  29 1110.93 121.247   7
   0   8  30 11219.5 437.136   7
   0   8  31 397.584 75.2378   7
   0   8  32 657.954 79.4976   7
   0  -9   0 152.195 104.832  29
   0  -9   0 24.2746 46.9185   9
   0  -9   1 6720.53 408.504  19
   0  -9  -1 7297.16 280.030   9
   0  -9   1 7067.24 284.329   9
   0  -9   1 6558.14 383.592  29
   0  -9   2 58.0762 94.8943  19
   0  -9   2 261.379 58.7882   9
   0  -9  -2 206.124 52.3434   9
   0  -9   2 170.822 56.6492  10
   0  -9   2 220.869 105.653  29
   0   9   2 214.673 102.884  13
   0  -9   3 1012.24 163.030  19
   0  -9   3 1010.60 92.8943  10
   0  -9   3 1017.77 91.1436   9
   0  -9  -3 920.623 78.9743   9
   0  -9   3 731.669 137.026  29
   0   9   3 996.074 162.053  13
   0  -9   4 727.162 146.076  19
   0   9   4 690.828 137.162  13
   0  -9   4 714.158 80.6639   9
   0  -9  -4 619.545 65.0888   9
   0  -9   4 665.911 82.6652  10
   0  -9   4 597.180 117.680  29
   0  -9   5 3021.03 258.840  19
   0   9   5 3253.02 271.614  13
   0  -9   5 3047.79 168.081   9
   0  -9   5 3242.10 174.127  10
   0  -9   5 3141.05 247.648  29
   0  -9   6 6307.63 379.852  19
   0   9   6 5388.96 234.262   7
   0  -9   6 5374.56 251.317  10
   0   9   6 6147.26 386.093  13
   0  -9  -7 12341.0 582.117  19
   0  -9   7 11905.5 595.613  19
   0   9   7 11033.8 597.972  26
   0   9   7 11952.3 438.775   7
   0  -9   7 12776.5 463.543  10
   0   9   7 12401.3 608.804  13
   0  -9   8 1758.35 208.716  19
   0  -9  -8 1885.48 210.692  19
   0   9   8 2164.77 241.571  26
   0   9   8 1894.93 220.479  13
   0   9   8 1823.63 126.413   7
   0  -9   8 2145.09 142.619  10
   0   9   9 44581.4 1441.80   7
   0  -9   9 46908.1 1640.33  19
   0  -9  -9 45209.6 1603.81  19
   0   9   9 45993.0 1657.47  13
   0  -9   9 46554.9 1461.28  10
   0   9  10 1699.30 126.227   7
   0  -9  10 1861.60 141.958  10
   0  -9  10 1648.37 212.050  19
   0  -9 -10 1517.42 189.904  19
   0   9  10 1759.66 223.531  13
   0   9  11 8821.91 372.106   7
   0  -9  11 9415.42 388.390  10
   0   9  11 9568.84 540.075  13
   0   9  11 9905.24 390.904  30
   0  -9  11 9330.43 514.076  19
   0   9  12 688.534 95.7719  23
   0  -9  12 678.684 154.737  19
   0   9  12 358.553 83.2690   7
   0  -9  12 669.398 99.9643  10
   0   9  12 602.393 152.751  13
   0   9  12 800.281 107.289  30
   0  -9  13 39240.1 1280.62  10
   0  -9  13 38781.7 1437.88  19
   0   9  13 39000.3 1479.59  13
   0  -9  13 38704.5 1285.89  14
   0   9  13 38616.0 1263.79   7
   0   9  13 38781.4 1268.99  30
   0   9  13 38269.6 1262.58  23
   0  -9  14 30055.8 1173.93  19
   0   9  14 29910.6 1013.99   7
   0   9  14 29643.4 1221.17  13
   0  -9  14 30668.1 1037.86  14
   0   9  14 29701.4 1011.81  23
   0   9  14 30092.5 1019.26  30
   0   9  15 7.15276 81.1796   7
   0   9  15 59.3230 91.8186   3
   0  -9  15 99.3883 84.0753  14
   0   9  15 56.4969 79.8019  23
   0   9  15 14.3664 77.5289  30
   0   9  16 12937.0 507.802   7
   0   9  16 12267.3 541.054   3
   0  -9  16 12787.6 520.993  14
   0   9  16 12774.1 504.746  23
   0   9  16 12237.6 502.349  30
   0   9  17 12009.6 531.355   3
   0   9  17 11664.4 487.503  23
   0   9  17 11958.7 491.038   7
   0  -9  17 12640.3 513.997  14
   0   9  18 8343.83 380.975   7
   0   9  18 8080.49 372.647  23
   0   9  18 8707.46 417.873   3
   0  -9  18 7599.08 372.334  11
   0  -9  18 8339.85 393.658  14
   0   9  19 4505.26 294.140   3
   0   9  19 5398.16 279.642  23
   0  -9  19 4807.80 285.323  14
   0   9  19 4780.76 273.692   7
   0   9  20 12676.1 549.554   3
   0   9  20 12596.6 510.966  23
   0  -9  20 11743.9 517.479  14
   0   9  20 12046.1 510.489   7
   0   9  21 9134.95 404.974  23
   0   9  21 8509.08 426.804   3
   0  -9  21 8435.90 396.270  20
   0   9  22 4098.06 248.731  23
   0   9  22 4207.44 273.905   3
   0  -9  22 3578.35 246.692  14
   0  -9  22 4102.32 245.829  20
   0  -9  23 5315.94 286.077  20
   0   9  23 5232.15 290.064   7
   0  -9  24 2178.05 174.868  20
   0   9  24 1874.75 182.736   3
   0   9  24 2192.77 178.405   7
   0  -9  25 10629.5 441.704  20
   0   9  25 10492.8 469.263   3
   0   9  25 10512.4 449.480   7
   0   9  26 6431.76 328.929   3
   0   9  26 6251.03 311.324   7
   0   9  27 721.611 116.269   3
   0   9  27 558.479 98.2279   7
   0   9  28 9776.97 405.401   7
   0   9  29 750.685 99.0932   7
   0   9  30 316.446 75.2514   7
   0   9  31 2271.31 138.054   7
   0 -10   0-10.0660 44.8776  10
   0 -10   0 33.4734 84.9392  19
   0 -10   1 10.3443 52.2124  10
   0 -10   1 67.2897 95.8658  19
   0 -10  -1-33.2935 93.2147  19
   0 -10   2 3210.51 177.399  10
   0 -10   2 2933.99 272.851  19
   0 -10  -2 3303.62 288.303  19
   0 -10   3 219.571 62.0020  10
   0 -10   3 273.903 117.679  19
   0 -10  -3 430.437 124.141  19
   0  10   3 352.380 137.247  26
   0 -10   4 8344.62 347.092  10
   0 -10   4 9339.56 508.548  19
   0 -10  -4 7701.28 472.523  19
   0  10   4 8955.56 514.360  26
   0 -10  -5 10943.7 576.288  19
   0 -10   5 11368.8 598.533  19
   0  10   5 11901.7 605.597  13
   0  10   5 11470.6 603.147  26
   0 -10   5 11312.8 439.929  10
   0  10   6 1130.02 188.848  13
   0  10   6 804.948 177.272  26
   0 -10   6 1244.20 114.893  10
   0 -10   6 939.550 178.987  19
   0 -10  -6 1227.64 181.142  19
   0 -10  -7 9551.28 512.495  19
   0 -10   7 9402.71 526.523  19
   0  10   7 9253.19 533.626  26
   0  10   7 8258.62 506.755  13
   0 -10   7 8838.99 370.149  10
   0  10   7 8824.16 370.696  30
   0 -10   8 9692.25 555.733  19
   0 -10  -8 11283.4 571.882  19
   0  10   8 9906.44 393.464   7
   0  10   8 10957.4 596.714  26
   0  10   8 10095.7 570.582  13
   0  10   8 10621.2 420.720  30
   0 -10   8 10484.0 420.172  10
   0  10   9 25499.7 880.160   7
   0 -10   9 26233.5 904.706  10
   0  10   9 26695.1 1114.63  13
   0  10   9 27217.3 902.992  30
   0 -10  -9 26376.9 1068.86  19
   0 -10   9 28050.8 1103.11  19
   0  10  10 535.089 94.0301  23
   0  10  10 276.770 75.6322   7
   0 -10  10 558.637 158.190  19
   0 -10 -10 463.953 137.577  19
   0 -10  10 459.752 93.5860  10
   0  10  10 523.516 159.991  13
   0  10  10 550.797 98.0864  30
   0 -10  11 54735.0 1761.73  10
   0 -10  11 56566.0 1973.30  19
   0  10  11 54036.2 1743.65  23
   0  10  11 56955.6 1763.75  30
   0  10  11 54496.6 1741.91   7
   0 -10  12 3594.55 214.678  10
   0  10  12 3037.86 192.599   7
   0 -10  12 3179.46 310.313  19
   0  10  12 3163.16 196.233  23
   0  10  12 3404.30 210.777  30
   0 -10  13 4840.11 262.590  10
   0 -10  13 4210.15 360.472  19
   0 -10  13 4826.48 269.932  14
   0  10  13 4720.47 250.654   7
   0  10  13 4811.41 258.781  30
   0  10  13 4553.35 246.076  23
   0 -10  14 2799.72 282.690  19
   0  10  14 2653.48 182.099   7
   0 -10  14 2937.62 202.611  14
   0  10  14 2192.44 175.154  23
   0  10  14 2562.75 189.829  30
   0  10  15 35897.5 1209.20   7
   0  10  15 35489.7 1257.12   3
   0 -10  15 35708.8 1231.26  14
   0  10  15 36634.0 1210.69  23
   0  10  15 36978.5 1216.83  30
   0  10  16 558.775 111.567   7
   0  10  16 777.215 138.922   3
   0 -10  16 628.255 115.403  14
   0  10  16 984.199 119.498  23
   0  10  16 944.903 127.213  30
   0  10  17 274.470 109.153   3
   0  10  17 166.386 81.5127  23
   0 -10  17 217.824 95.7932  14
   0  10  17 192.791 86.8989   7
   0  10  18 8864.43 396.698   7
   0  10  18 8932.96 395.477  23
   0  10  18 8872.67 434.163   3
   0 -10  18 8543.23 399.291  11
   0 -10  18 8490.73 414.042  14
   0  10  19 8268.05 430.547   3
   0  10  19 8661.86 401.908   7
   0 -10  19 9311.91 426.612  14
   0  10  19 9453.93 408.599  23
   0  10  20 384.321 101.128  23
   0  10  20 439.240 124.104   3
   0 -10  21 3265.51 222.364  20
   0  10  21 3188.42 241.595   3
   0  10  21 3261.30 220.312  23
   0 -10  21 3303.11 233.968  14
   0  10  21 3388.48 220.350   7
   0 -10  22 1269.17 145.316  20
   0  10  22 906.463 124.461   7
   0  10  22 968.897 128.389  23
   0 -10  22 805.490 131.288  14
   0  10  23 10535.2 487.206   3
   0  10  23 11137.2 465.615   7
   0 -10  23 11292.4 468.495  20
   0  10  24 2535.38 198.489   3
   0  10  24 2234.74 174.311   7
   0 -10  24 1868.53 166.908  20
   0  10  25 333.071 98.1256   3
   0  10  25 278.847 84.1161   7
   0  10  26 128.230 80.5146   3
   0  10  26 84.7450 68.9668   7
   0  10  27 2883.89 193.195   3
   0  10  27 3002.87 185.777   7
   0  10  28 7789.77 332.546   7
   0  10  29 191.950 63.8012   7
   0  10  30 385.444 67.9202   7
   0 -11   0-40.1556 57.5947  10
   0 -11   0 32.9220 96.9898  29
   0 -11   0-38.7290 98.2785  19
   0 -11   1 500.776 85.9805  10
   0 -11  -1 597.780 84.6471  10
   0 -11  -1 742.875 156.651  29
   0 -11  -1 539.357 150.723  19
   0 -11   1 526.138 153.842  19
   0 -11   2 290.688 74.8148  10
   0 -11  -2 196.053 57.7996  10
   0  11   2 260.973 147.359  26
   0 -11  -2 399.486 136.504  29
   0 -11  -2 134.520 130.416  19
   0 -11   2 333.024 131.310  19
   0 -11  -3 127.375 59.4125  10
   0 -11   3 205.324 72.3243  10
   0  11   3 281.850 144.591  26
   0 -11  -3 250.896 132.859  29
   0 -11  -3 153.312 118.371  19
   0 -11   3 256.769 127.250  19
   0  11   4 14482.4 749.580  26
   0 -11  -4 14926.0 540.537  10
   0 -11   4 15344.1 562.824  10
   0 -11  -4 15253.0 744.468  19
   0 -11   4 15939.9 763.110  19
   0  11   5 304.912 149.455  26
   0 -11  -5 337.327 66.4271  10
   0 -11   5 389.046 83.3246  10
   0 -11   5 544.117 149.702  19
   0 -11  -5 515.320 147.466  19
   0 -11   6 21806.4 764.067  10
   0  11   6 21353.7 966.229  26
   0  11   6 22073.3 763.267  30
   0 -11  -6 20454.0 935.869  19
   0 -11   6 21179.8 956.953  19
   0 -11   7 8696.05 377.570  10
   0  11   7 9046.60 380.037  30
   0  11   7 8151.22 536.344  26
   0 -11   7 8503.04 529.191  19
   0 -11  -7 8403.00 514.589  19
   0  11   8 1923.64 147.336  23
   0 -11   8 2366.15 167.390  10
   0  11   8 2461.73 173.854  30
   0  11   8 1628.92 246.310  26
   0 -11   8 2117.64 270.298  19
   0 -11  -8 2415.27 270.734  19
   0 -11   9 14604.5 566.733  10
   0 -11  -9 14438.7 724.768  19
   0 -11   9 15148.8 761.095  19
   0  11   9 14866.2 546.019  23
   0  11   9 14561.2 563.510  30
   0 -11  10 10257.0 431.817  10
   0 -11  10 9878.68 587.845  19
   0 -11 -10 8822.28 547.709  19
   0  11  10 10284.8 411.051  23
   0  11  10 10659.7 429.699  30
   0  11  10 9719.98 401.093   7
   0 -11  11 4144.26 244.703  10
   0  11  11 4009.18 225.860   7
   0 -11  11 4103.08 365.997  19
   0  11  11 4540.72 236.929  23
   0  11  11 4428.77 247.895  30
   0 -11  12 4114.40 248.120  10
   0 -11  12 4402.17 377.068  19
   0 -11  12 4060.50 254.838  14
   0  11  12 4423.12 233.552   7
   0  11  12 3951.15 240.893  30
   0  11  12 3938.96 229.717  23
   0 -11  13 32235.4 1285.31  19
   0 -11  13 32278.0 1090.36  14
   0  11  13 29224.2 1044.12   7
   0  11  13 32309.5 1071.50  30
   0  11  13 31080.1 1052.93  23
   0 -11  14 5623.04 426.645  19
   0  11  14 5861.32 291.286   7
   0 -11  14 5522.11 309.632  14
   0  11  14 5918.09 300.131  30
   0  11  14 5574.83 287.687  23
   0  11  15 1912.52 168.662   7
   0  11  15 2330.32 206.460   3
   0 -11  15 2697.35 203.471  14
   0  11  15 2258.04 178.594  30
   0  11  15 2387.51 179.103  23
   0  11  16 3920.06 241.031   7
   0  11  16 4199.75 281.998   3
   0 -11  16 4224.89 263.671  14
   0  11  16 4128.67 247.649  30
   0  11  16 4144.56 243.330  23
   0  11  17 4698.08 304.032   3
   0 -11  17 5022.60 291.888  14
   0  11  17 4447.48 262.833   7
   0  11  17 5094.90 269.857  23
   0  11  18 8556.88 380.062  23
   0  11  18 7733.05 412.469   3
   0  11  19 441.662 99.1248   7
   0 -11  19 352.866 107.548  14
   0  11  19 428.429 120.922   3
   0 -11  19 470.315 111.046  20
   0  11  19 462.966 98.4490  23
   0  11  20-8.13752 94.7239   7
   0 -11  20 38.3978 84.3811  14
   0 -11  20-34.9017 85.6271  20
   0  11  20 8.09400 88.5992  23
   0  11  21 6883.08 336.146   7
   0 -11  21 7026.54 355.273  14
   0  11  21 6615.51 361.202   3
   0 -11  21 7071.69 347.002  20
   0  11  21 7266.10 343.371  23
   0  11  22 690.188 127.721   3
   0 -11  22 684.992 122.367  20
   0  11  22 821.291 116.968   7
   0 -11  22 916.294 130.003  14
   0  11  23 2685.89 202.922   3
   0  11  23 2342.16 174.822   7
   0 -11  23 2473.59 189.919  20
   0  11  24 7873.44 365.833   3
   0  11  24 7217.10 339.970   7
   0  11  25 6766.38 322.969   3
   0  11  25 6989.17 312.221   7
   0 -11  25 6108.81 299.601  20
   0  11  26 3377.05 198.582   7
   0  11  26 3844.21 217.369   3
   0  11  27 228.227 72.4579   7
   0  11  28 387.381 73.3556   7
   0  12   0 90.6848 151.782  26
   0 -12   0 110.017 121.051  19
   0 -12   0 146.920 70.3557  10
   0  12   1 25145.7 1128.69  26
   0 -12  -1 24767.6 1119.45  19
   0 -12   1 25055.0 1123.09  19
   0 -12   1 26679.4 894.072  10
   0 -12  -1 26556.2 889.556  10
   0  12   2 7613.37 518.644  26
   0 -12   2 7351.15 508.475  19
   0 -12  -2 7279.23 493.026  19
   0 -12  -2 7146.04 319.786  10
   0 -12   2 7365.85 330.102  10
   0  12   3 1100.14 225.645  26
   0 -12  -3 1107.23 204.653  19
   0 -12   3 1099.03 216.500  19
   0 -12   3 1278.32 125.208  10
   0 -12  -3 1198.54 115.507  10
   0 -12  -4 15837.2 798.962  19
   0 -12   4 17186.0 837.157  19
   0  12   4 15252.6 801.497  26
   0 -12  -4 14994.2 773.168  29
   0  12   4 15967.3 599.303  30
   0 -12  -4 15892.6 575.650  10
   0 -12   4 16305.9 602.326  10
   0 -12  -5 7713.06 516.542  19
   0 -12   5 8754.69 550.682  19
   0  12   5 7608.69 534.337  26
   0  12   5 8642.22 370.701  30
   0 -12   5 8080.06 363.681  10
   0 -12  -6 5173.70 412.059  19
   0 -12   6 5813.82 441.489  19
   0  12   6 5290.66 434.452  26
   0  12   6 5225.58 275.348  30
   0 -12   6 5382.64 275.800  10
   0 -12  -7 918.950 198.683  19
   0 -12   7 828.865 196.462  19
   0  12   7 922.003 121.145  30
   0  12   7 684.279 190.116  26
   0 -12   7 785.367 114.396  10
   0 -12   8 28219.4 979.499  10
   0  12   8 27509.0 945.488  23
   0  12   8 29277.7 981.530  30
   0 -12   8 27983.9 1208.21  19
   0 -12  -8 28698.2 1194.86  19
   0 -12   9 146.274 88.5495  10
   0  12   9-25.3621 69.4221  23
   0  12   9 125.778 87.2617  30
   0 -12   9 46.4579 125.350  19
   0 -12  -9 41.9811 115.430  19
   0 -12  10 4243.64 246.707  10
   0  12  10 3993.31 221.967  23
   0  12  10 3871.81 238.033  30
   0 -12 -10 3597.66 338.092  19
   0 -12  10 4066.87 376.005  19
   0 -12  11 6877.98 345.483  10
   0 -12  11 6446.81 482.014  19
   0  12  11 7453.16 331.126  23
   0  12  11 7538.39 353.801  30
   0 -12  12 5577.52 447.166  19
   0  12  12 6603.56 308.271  23
   0  12  12 6636.65 325.053  30
   0 -12  12 6326.49 337.573  14
   0 -12  13 6105.17 471.101  19
   0 -12  13 6825.29 351.022  14
   0  12  13 6724.38 318.350  23
   0  12  13 6953.89 338.921  30
   0 -12  14 4174.33 378.435  19
   0  12  14 4642.20 254.061   7
   0  12  14 4820.71 257.753  23
   0  12  14 4790.15 267.938  30
   0 -12  14 4891.58 285.599  14
   0  12  15 56.3015 99.1435   3
   0  12  15 237.740 89.1288  30
   0  12  15 250.350 85.5281  23
   0  12  16 9479.88 468.666   3
   0  12  16 10072.4 423.312  23
   0  12  17 336.884 91.8512   7
   0  12  17 426.053 106.718  23
   0  12  17 243.902 109.882   3
   0 -12  17 306.883 104.184  14
   0 -12  17 367.096 99.4225  11
   0 -12  18 1183.18 144.690  20
   0  12  18 827.276 116.663   7
   0  12  18 1177.32 133.380  23
   0 -12  18 1102.76 144.331  14
   0 -12  18 1168.09 136.004  11
   0  12  19-91.2589 81.2773   7
   0 -12  19 28.5393 81.1621  14
   0  12  19 63.1123 91.1119   3
   0 -12  19-8.71956 97.2145  20
   0  12  19 38.4051 79.2239  23
   0  12  20 6857.40 328.258   7
   0 -12  20 6973.24 352.886  14
   0  12  20 6178.69 351.600   3
   0 -12  20 7833.11 358.700  20
   0  12  20 7303.81 336.280  23
   0  12  21 1965.60 180.003   3
   0 -12  21 1719.62 164.372  20
   0  12  21 1782.90 151.987   7
   0 -12  21 1540.06 160.781  14
   0  12  22 6419.37 335.265   3
   0  12  22 6682.52 311.106   7
   0  12  23 8080.04 368.075   3
   0  12  23 7813.77 341.607   7
   0 -12  23 7381.80 347.861  20
   0  12  24 306.400 91.6942   3
   0  12  24 177.605 72.6472   7
   0 -12  24 71.2237 91.0506  20
   0  12  25 206.671 76.8144   3
   0  12  25 129.269 68.5323   7
   0 -12  25 212.431 80.7718  20
   0  12  26 3140.29 177.174   7
   0  12  26 3399.17 191.313   3
   0  12  27 6071.80 256.735   7
   0  13   0-99.2663 211.743  26
   0 -13   0 24.3810 150.465  19
   0 -13   0-124.579 106.673  10
   0  13  -1 15552.6 835.529  26
   0  13   1 14371.5 803.839  26
   0 -13  -1 16026.2 828.479  19
   0 -13   1 14919.3 814.168  19
   0 -13  -1 15526.9 576.543  10
   0 -13   1 15304.4 579.903  10
   0 -13   2 11945.7 694.230  19
   0 -13  -2 11788.1 684.617  19
   0  13   2 10584.3 678.072  26
   0  13   2 11068.1 471.816  30
   0 -13   2 12817.9 486.019  10
   0 -13  -2 11863.2 466.183  10
   0 -13  -3 48281.2 1842.85  19
   0 -13   3 50555.3 1874.42  19
   0  13   3 44623.3 1829.96  26
   0  13   3 48760.2 1573.25  30
   0 -13  -3 47882.9 1547.64  10
   0 -13   3 49298.3 1572.54  10
   0 -13   4 2511.78 318.481  19
   0 -13  -4 2314.11 296.676  19
   0  13   4 2597.04 327.739  26
   0  13   4 2666.42 187.036  30
   0 -13   4 2206.78 178.296  10
   0 -13  -5-23.6832 146.136  19
   0 -13   5-124.822 151.760  19
   0  13   5 72.7778 140.610  26
   0  13   5 31.2598 77.1388  30
   0 -13   5-47.1272 88.3575  10
   0 -13  -6 17417.5 857.480  19
   0 -13   6 18124.7 882.831  19
   0  13   6 15431.7 836.380  26
   0 -13   6 17419.8 641.019  10
   0  13   6 15678.0 625.249  30
   0 -13   7 12995.6 526.839  10
   0  13   7 13138.7 526.450  30
   0 -13  -7 12232.1 703.318  19
   0 -13   7 13145.3 738.604  19
   0 -13   8 336.614 94.7677  10
   0  13   8 302.861 95.7992  30
   0 -13   8 325.928 157.274  19
   0 -13  -8 434.929 155.425  19
   0 -13   9 1064.76 131.621  10
   0  13   9 1584.58 154.311  30
   0 -13  -9 1235.57 227.165  19
   0 -13   9 975.608 208.211  19
   0 -13  10 7787.06 548.221  19
   0  13  10 7424.55 339.756  23
   0  13  10 8277.10 374.908  30
   0 -13  11 10655.6 642.243  19
   0  13  11 10072.7 421.983  23
   0  13  11 10333.8 450.744  30
   0 -13  11 10856.9 476.711  14
   0 -13  12 1137.92 215.880  19
   0  13  12 826.276 122.629  30
   0  13  12 830.523 112.326  23
   0 -13  13 945.222 200.488  19
   0  13  13 861.086 114.584  23
   0  13  13 1118.20 136.337  30
   0 -13  14 91.4989 121.041  19
   0 -13  14-19.8696 86.7056  14
   0  13  14-78.3039 93.9683   3
   0  13  14 128.818 79.4411  23
   0  13  14 110.584 88.2097  30
   0 -13  15 11023.6 478.447  20
   0 -13  15 11190.6 491.899  14
   0  13  15 11114.9 455.333  23
   0 -13  16 7070.71 349.967  20
   0  13  16 6448.68 314.375  23
   0 -13  16 6939.48 355.307  14
   0 -13  17 1654.91 167.066  14
   0  13  17 1694.56 174.679   3
   0  13  17 2020.13 153.831   7
   0 -13  17 1753.46 168.590  20
   0  13  17 1667.10 147.836  23
   0 -13  17 1565.12 155.458  11
   0 -13  18 1515.68 161.126  20
   0 -13  18 1334.38 153.170  14
   0  13  18 1220.64 128.617   7
   0  13  18 1163.58 155.002   3
   0  13  18 1267.30 134.163  23
   0  13  19 93.1501 70.7838   7
   0  13  19 67.4440 91.7799   3
   0 -13  19-32.9260 88.4227  20
   0 -13  19 115.329 85.5474  14
   0  13  20 870.044 127.594   3
   0  13  20 770.900 103.086   7
   0 -13  20 769.897 121.757  14
   0  13  21 303.310 96.3487   3
   0  13  21 392.044 83.3873   7
   0 -13  21 131.054 79.0651  14
   0 -13  22 61.7767 78.9671  20
   0  13  22 97.9633 61.9688   7
   0  13  22 177.591 84.5791   3
   0 -13  23 981.032 119.729  20
   0  13  23 1060.50 106.205   7
   0  13  23 1017.53 121.133   3
   0 -13  24 155.666 75.2574  20
   0  13  24 173.954 63.4225   7
   0  13  24 142.198 71.8224   3
   0 -13  25 6942.51 297.752  20
   0  13  25 6999.76 290.529   7
   0  14   0 5102.02 276.424  30
   0 -14   0 5587.78 463.273  19
   0  14   0 4946.52 463.206  26
   0 -14   0 6002.03 286.810  10
   0  14  -1 16376.8 619.668  30
   0  14   1 16372.4 624.396  30
   0 -14   1 16194.2 863.214  19
   0 -14  -1 17025.3 874.055  19
   0  14   1 15352.8 854.586  26
   0  14  -1 16465.2 883.739  26
   0 -14   1 16873.1 622.071  10
   0 -14  -1 16420.7 613.163  10
   0  14   2 660.146 115.979  30
   0  14  -2 627.462 109.755  30
   0 -14  -2 747.298 204.748  19
   0 -14   2 764.377 209.396  19
   0  14   2 304.925 166.602  26
   0  14  -2 476.731 202.796  26
   0 -14   2 600.742 111.015  10
   0 -14  -2 473.494 94.8165  10
   0  14   3 1159.00 132.812  30
   0  14  -3 1050.51 124.844  30
   0 -14   3 1061.09 126.471  20
   0 -14  -3 996.367 223.545  19
   0 -14   3 819.679 219.036  19
   0  14   3 1670.38 285.198  26
   0  14  -3 1148.63 253.232  26
   0 -14   3 997.544 130.326  10
   0  14  -4 16319.9 629.950  30
   0  14   4 17101.3 652.438  30
   0 -14   4 17771.3 913.638  19
   0 -14  -4 17307.8 892.191  19
   0 -14   4 17750.4 647.102  20
   0  14   4 15439.3 869.667  26
   0 -14   4 18640.1 662.137  10
   0  14   5 11608.8 479.989  30
   0  14  -5 11030.8 455.845  30
   0 -14   5 11231.0 688.769  19
   0 -14  -5 11698.6 689.645  19
   0  14   5 11483.3 691.067  26
   0 -14   5 11966.5 484.870  10
   0  14  -6 84.1034 71.4759  30
   0  14   6-8.20290 77.6405  30
   0 -14   6-26.4408 142.671  19
   0 -14  -6-123.165 137.934  19
   0  14   7 58.0328 83.6989  30
   0 -14  -7 24.2027 128.065  19
   0 -14   7 26.3321 127.700  19
   0  14   8 8537.44 382.964  30
   0 -14  -8 7312.96 530.614  19
   0 -14   8 8733.13 587.436  19
   0  14   9 3094.38 212.470  30
   0 -14  -9 3158.45 330.983  19
   0 -14   9 2561.13 323.189  19
   0 -14  10 862.700 135.054  14
   0  14  10 978.698 124.706  30
   0 -14  10 1171.82 222.471  19
   0 -14  11 3097.73 228.168  14
   0  14  11 3296.79 216.266  30
   0 -14  11 3128.97 216.116  20
   0 -14  11 2743.04 326.593  19
   0 -14  12 596.583 120.198  14
   0  14  12 512.006 104.929  30
   0 -14  12 362.919 106.013  20
   0 -14  13 12021.2 529.371  14
   0  14  13 13235.4 519.356  30
   0  14  13 12095.5 485.059  23
   0 -14  13 12978.2 525.982  20
   0 -14  14 1090.89 142.923  20
   0  14  14 894.604 142.981   3
   0  14  14 1174.99 121.809  23
   0 -14  14 1102.24 147.269  14
   0 -14  15-67.8426 101.532  20
   0  14  15 82.8152 103.926   3
   0  14  15 64.6567 70.1140  23
   0 -14  15 9.41272 87.9733  14
   0 -14  16 2160.89 186.639  20
   0  14  16 2493.40 207.785   3
   0 -14  16 2391.38 193.057  14
   0 -14  17 11090.3 471.209  20
   0  14  17 12347.0 504.696   3
   0 -14  17 10690.3 476.368  14
   0  14  18 7511.14 369.549   3
   0 -14  18 7630.37 360.618  14
   0 -14  19 818.845 125.889  20
   0  14  19 839.406 122.042   3
   0 -14  19 857.280 118.537  14
   0  14  20 452.540 80.8338   7
   0 -14  20 380.652 100.041  20
   0  14  20 449.000 97.2287   3
   0 -14  20 613.387 102.253  14
   0 -14  21 211.336 84.2907  20
   0  14  21 303.007 87.7820   3
   0  14  21 142.783 56.7050   7
   0 -14  22 5188.00 247.209  20
   0  14  22 5312.18 253.842   3
   0  14  22 4489.97 214.867   7
   0  14  23 2513.69 158.753   3
   0 -14  23 2439.35 156.177  20
   0  14  24 1820.80 126.882   3
   0 -14  24 1748.78 125.375  20
   0  15   0 51.1051 135.201  26
   0 -15   0 53.2768 119.597  19
   0 -15   0-21.3430 66.9150  10
   0  15   0-14.9198 79.7275  30
   0  15  -1 568.065 190.088  26
   0  15   1 354.663 176.631  26
   0 -15   1 509.061 168.615  19
   0 -15  -1 714.357 196.739  19
   0 -15  -1 625.457 96.1046  10
   0 -15   1 681.838 103.486  10
   0  15  -1 562.744 100.226  30
   0  15   1 532.243 102.906  30
   0  15   2 2782.44 333.296  26
   0  15  -2 2767.41 348.394  26
   0 -15  -2 2619.82 329.142  19
   0 -15   2 2875.41 347.658  19
   0 -15   2 3224.02 201.248  10
   0  15  -2 2959.48 195.236  30
   0  15   2 2974.70 199.345  30
   0  15  -3 4041.34 400.005  26
   0 -15  -3 3471.91 372.374  19
   0 -15   3 4572.74 423.338  19
   0 -15   3 3834.76 227.713  10
   0  15  -3 3910.96 223.496  30
   0  15   3 3825.86 233.716  30
   0  15  -4 1969.15 297.797  26
   0 -15   4 2309.72 311.011  19
   0 -15  -4 2374.89 306.037  19
   0 -15   4 2072.74 168.908  10
   0  15   4 2221.91 172.387  30
   0  15  -4 1960.60 156.158  30
   0  15  -5 133.798 160.332  26
   0 -15   5 147.318 84.5852  20
   0 -15  -5 275.945 150.322  19
   0 -15   5 294.233 149.933  19
   0  15  -5 271.528 79.4840  30
   0  15   5 264.450 89.1989  30
   0  15  -6 3892.28 403.153  26
   0 -15   6 3807.73 230.587  20
   0 -15  -6 3562.86 360.861  19
   0 -15   6 3662.54 381.799  19
   0  15   6 4254.39 242.476  30
   0 -15   7 735.489 195.725  19
   0 -15   7 774.198 114.602  20
   0  15   7 656.792 110.581  30
   0 -15   8 66.3708 88.0511  14
   0 -15   8-47.2786 89.4276  20
   0  15   8 97.4774 73.9544  30
   0 -15   9 4466.55 268.246  14
   0 -15   9 4157.12 252.183  20
   0  15   9 4239.42 248.476  30
   0 -15  10 37.6367 89.6208  14
   0 -15  10 80.3894 88.0050  20
   0  15  10 16.1191 74.8497  30
   0 -15  11 2031.81 180.163  14
   0 -15  11 2005.86 172.138  20
   0  15  11 1961.50 167.432  30
   0 -15  12 570.394 115.576  14
   0 -15  12 561.945 114.245  20
   0  15  12 564.983 107.641  30
   0 -15  13 7256.28 352.311  20
   0 -15  13 7759.32 367.915  14
   0  15  13 7104.64 371.554   3
   0 -15  14 4658.91 271.738  14
   0  15  14 4709.46 281.344   3
   0 -15  15 14574.4 588.598  14
   0  15  15 15545.0 608.746   3
   0 -15  16 10663.3 443.741  20
   0 -15  16 10660.2 453.288  14
   0  15  16 10499.2 459.350   3
   0 -15  17-7.02773 94.1027  20
   0 -15  17 176.621 84.8772  14
   0  15  17 80.8700 88.1433   3
   0 -15  18 1217.11 133.287  20
   0 -15  18 1257.00 132.764  14
   0  15  18 1520.47 143.144   3
   0 -15  19 5743.35 280.869  20
   0 -15  19 5614.81 279.843  14
   0  15  20 10465.8 418.586   3
   0 -15  20 10574.8 413.742  20
   0  15  21 239.375 71.2465   3
   0 -15  21 180.413 70.3398  20
   0  16   0 801.713 108.491  30
   0  16  -1 122.339 70.5871  30
   0  16   1 156.654 76.9516  30
   0  16   2 651.859 105.926  30
   0  16  -2 718.785 100.749  30
   0  16   3 2188.29 166.996  30
   0  16  -3 1756.42 146.102  30
   0  16  -4-91.3935 75.2351  30
   0  16   4-81.5604 89.4977  30
   0  16   5 3074.99 200.555  30
   0 -16   6 2676.80 200.476  14
   0  16   6 2304.65 179.578  30
   0 -16   7 26.3482 88.6596  14
   0  16   7-22.4281 75.8821  30
   0 -16   8-17.4692 87.2045  14
   0  16   8-44.6249 84.4070  30
   0 -16   9 4178.77 254.731  14
   0  16   9 4262.80 238.695  30
   0 -16  10 3334.44 225.197  14
   0 -16  11 8887.60 393.106  20
   0 -16  11 9358.37 414.271  14
   0  16  11 9477.10 425.481   3
   0 -16  12 83.0774 92.5159  20
   0 -16  12 228.314 93.8671  14
   0  16  12 203.235 92.2308   3
   0 -16  13 2305.34 173.929  20
   0 -16  13 2179.96 176.751  14
   0 -16  14 8532.35 369.174  20
   0 -16  14 8912.71 384.965  14
   0  16  14 8311.99 385.115   3
   0 -16  15 1944.64 157.183  20
   0 -16  15 1916.25 160.291  14
   0  16  15 2230.05 170.995   3
   0 -16  16-36.1600 83.1561  20
   0 -16  16-20.1710 73.2581  14
   0  16  16 153.331 82.1317   3
   0 -16  17 9481.23 385.114  20
   0 -16  17 9515.65 391.963  14
   0  16  17 9959.48 398.394   3
   0 -16  18 9948.64 384.425  20
   0 -16  18 9425.58 382.975  14
   0  16  18 9884.33 390.529   3
   0  16  19 91.7593 60.3409   3
   0 -16  19 28.6802 65.1981  20
   0  17   0-17.9965 63.4831  30
   0  17  -1 516.446 87.6891  30
   0  17   1 406.455 88.0084  30
   0  17  -2 1654.08 128.992  30
   0  17   2 1533.16 138.092  30
   0 -17   3 214.601 85.7215  14
   0  17  -3 253.666 72.3748  30
   0  17   3 216.730 79.8204  30
   0 -17   4 4897.91 258.937  14
   0  17   4 4303.62 237.541  30
   0 -17   5 6658.52 319.901  14
   0  17   5 6248.86 299.377  30
   0 -17   6 192.011 81.8226  14
   0  17   6 135.356 80.8480  30
   0 -17   7 5671.52 286.626  14
   0  17   7 6029.68 275.047  30
   0 -17   8 6134.59 282.617  20
   0 -17   8 6484.39 312.578  14
   0 -17   9-44.4801 77.1650  20
   0 -17   9 88.8480 76.7683  14
   0  17  10 631.783 108.033   3
   0 -17  10 494.406 91.3552  20
   0 -17  10 657.469 106.223  14
   0  17  11 857.176 115.696   3
   0 -17  11 851.701 106.510  20
   0 -17  11 988.641 120.696  14
   0  17  12 5228.89 267.909   3
   0 -17  12 4993.42 243.806  20
   0 -17  12 5290.63 262.508  14
   0  17  13 1212.56 124.583   3
   0 -17  13 1312.96 121.752  20
   0 -17  13 1434.01 128.695  14
   0  17  14 1682.38 136.492   3
   0 -17  14 1491.79 124.843  20
   0 -17  14 1443.73 127.839  14
   0  17  15 2528.27 156.836   3
   0 -17  15 2185.75 143.184  20
   0 -17  15 2117.65 147.859  14
   0 -18   0 77.0926 63.7293  14
   0 -18   1 642.647 93.2080  14
   0 -18  -1 593.835 92.9126  14
   0 -18  -2 689.500 90.6130  14
   0 -18   2 830.832 102.259  14
   0 -18  -3 3573.41 194.364  14
   0 -18   3 3781.02 207.356  14
   0 -18   4 1081.02 114.250  14
   0 -18  -4 805.071 94.2771  14
   0 -18   5-6.23780 64.6789  14
   0 -18  -5 42.2561 58.5806  14
   0 -18   6 1015.30 111.367  14
   0 -18  -6 1058.33 94.6793  14
   0  18   7 7725.19 343.440   3
   0 -18   7 7925.38 336.526  14
   0  18   8 3129.98 194.252   3
   0 -18   8 3466.59 196.293  14
   0  18   9 2283.52 160.985   3
   0 -18   9 2394.90 158.419  14
   0  18  10 456.845 84.9019   3
   0 -18  10 424.313 80.3184  14
   0  18  11 173.123 66.4119   3
   0 -18  11 121.915 62.6097  14
  -1   0  35-39.3842 59.8653  21
  -1   0  34 209.476 75.6664  21
  -1   0  33-112.957 83.2627  21
  -1   0  32 6426.44 305.485   4
  -1   0  31-45.8483 91.8567   4
  -1   0  31-63.9460 88.7296  21
  -1   0  30 3595.39 232.340   4
  -1   0  30 3280.19 223.971   5
  -1   0  30 3858.89 239.136  21
  -1   0  29-69.4671 89.1019   5
  -1   0  29 26.4348 131.217   6
  -1   0  29-52.4909 91.6593  21
  -1   0  28 363.172 108.589   4
  -1   0  28 293.825 167.352   6
  -1   0  28 212.429 97.1035   5
  -1   0  28 88.9493 94.3498  21
  -1   0  27-26.8367 123.803   6
  -1   0  27-114.133 116.957   4
  -1   0  27-44.4485 84.1617  21
  -1   0  26 1377.41 254.531   6
  -1   0  26 1562.59 156.386   5
  -1   0  26 1453.66 161.692  21
  -1   0  25 8.48968 70.7429   5
  -1   0  25 25.8349 159.413   6
  -1   0  25 42.5702 82.0851  21
  -1   0  24 17461.9 895.463   6
  -1   0  24 17395.0 670.964   5
  -1   0  24 17493.7 648.267   7
  -1   0  24 19123.6 681.765  21
  -1   0  23 71.1081 122.880   6
  -1   0  23-46.6316 69.7882   5
  -1   0  23 55.4047 86.6409  22
  -1   0  23 7.77097 71.6915  21
  -1   0  23 45.4381 60.2779   7
  -1   0  22 58.7394 71.6521   5
  -1   0  22-22.3499 135.874   6
  -1   0  22 134.589 83.3777  22
  -1   0  22 139.246 80.9838  21
  -1   0  22-30.9501 78.3472   7
  -1   0  22 80.9344 73.0563  16
  -1   0  21 41.8415 101.452   6
  -1   0  21 20.7155 61.1362   5
  -1   0  21 5.84587 53.5740   7
  -1   0  21 13.7454 65.4555  21
  -1   0  21-7.00610 75.2436  22
  -1   0  21-41.3009 69.1043  16
  -1   0  20 450.415 94.9034  22
  -1   0  20 384.756 88.1873  21
  -1   0  20 427.809 78.3678   7
  -1   0  20 428.885 139.033   6
  -1   0  20 373.889 80.6703   5
  -1   0  20 627.135 83.0857  12
  -1   0  20 455.203 84.1635  16
  -1   0  19 158.594 55.2222   7
  -1   0  19-5.98378 57.7003   5
  -1   0  19 18.0697 97.5089   6
  -1   0  19 25.3357 49.7400  12
  -1   0  19-5.95323 58.7722  16
  -1   0  18 114.075 55.6361   7
  -1   0  18 66.6720 86.4611   6
  -1   0  18 99.7034 56.3005   5
  -1   0  18 82.5146 59.1538  16
  -1   0  18 118.997 59.0311  12
  -1   0  17 35.6927 50.6209   5
  -1   0  17 15.1970 50.8586  16
  -1   0  17 13.3884 50.2059  12
  -1   0  16 3079.04 164.788   5
  -1   0  16 2926.58 154.631  12
  -1   0  16 3003.00 162.980  16
  -1   0  15 85.0506 55.1718  16
  -1   0  14 35056.5 1157.59  13
  -1   0  14 37976.7 1154.96  16
  -1   0  13 17.4755 40.8344  13
  -1   0  12 576.002 70.4897  13
  -1   0  11 52.4417 41.6361  13
  -1   0  10 56202.5 1832.61  27
  -1   0  10 57952.7 1766.07  13
  -1   0   9 6.57839 70.9926  27
  -1   0   8 1657.71 130.944  27
  -1   0   7 10.0479 62.0005  27
  -1   0   6 97895.2 2970.09  27
  -1   0   5 3.62084 51.1210  27
   1   0  -5 10.3950 25.6310  15
  -1   0   4 58344.3 1745.97  27
   1   0  -4 56643.3 1717.77  15
   1   0  -3 9.74066 24.5386  15
  -1   0   3 7.08636 31.9142  27
   1   0  -2 457942. 13535.8  15
   1   0  -1 13.2945 22.1780  15
   1   0   0 5134.51 165.143  29
   1   0   0 4774.92 176.558  15
   1   0   1 35.0325 23.2450  15
   1   0   1 27.5153 20.4814   6
   1   0   1 30.5129 21.9144  18
   1   0   2 514580. 15031.5   6
   1   0   2 542395. 15035.4  18
   1   0   3 27.6028 32.3085   6
   1   0   3 10.3351 24.8564  15
   1   0   4 17418.3 550.388  15
   1   0   4 18798.1 587.805   6
   1   0   5 52.6176 49.5177   1
   1   0   5 23.0209 48.0428   6
   1   0   5 6.62681 21.0098  15
   1   0   6 168352. 5119.67   1
   1   0   6 173085. 5122.74   6
   1   0   7 20.7647 59.1665   1
   1   0   7-37.2207 68.9145   6
   1   0   8 5365.04 252.614   1
   1   0   8 4961.68 249.820   6
   1   0   9 53.8567 64.9204   1
   1   0   9 48.6155 66.1618   6
   1   0  10 48149.6 1576.43   1
   1   0  10 49175.3 1587.10   6
   1   0  11 42.2387 75.3263   1
   1   0  11-34.9990 70.5158   6
   1   0  12 583.442 109.534   1
   1   0  12 583.725 112.681   6
   1   0  13 20.8448 81.7945   1
   1   0  13-32.3357 86.1142   6
   1   0  14 58352.2 1951.47   6
   1   0  14 57587.2 1803.76   5
   1   0  14 59733.7 1806.79  16
   1   0  15 34.7747 50.6045   5
   1   0  15 17.4255 48.1356  16
   1   0  16 461.364 67.4671   7
   1   0  16 503.428 79.6043   5
   1   0  17 13.5278 48.4288   7
   1   0  17-31.1357 94.6372   6
   1   0  17 10.3315 53.5606   5
   1   0  18 165.670 55.3216   7
   1   0  18 135.406 98.2535   6
   1   0  18 184.755 62.3742   5
   1   0  18 247.358 75.7377  25
   1   0  19 73.3965 54.6460   7
   1   0  19-36.5849 107.780   6
   1   0  19 6.05645 66.6098   5
   1   0  19 31.1131 67.8007  25
   1   0  20 12753.9 663.815   6
   1   0  20 13085.4 485.938   5
   1   0  20 12202.2 484.644  22
   1   0  20 12056.7 463.594   7
   1   0  20 11880.6 479.731  21
   1   0  21-6.98129 65.6635   5
   1   0  21-42.1423 130.018   6
   1   0  21 11.9322 55.0390   7
   1   0  21-7.05462 71.6048  21
   1   0  21 7.16376 76.5624  22
   1   0  22 1412.57 232.615   6
   1   0  22 1396.99 134.680   5
   1   0  22 1456.12 148.742  22
   1   0  22 1243.51 121.028   7
   1   0  22 1728.27 152.896  21
   1   0  23 54.9840 77.0907   5
   1   0  23 23.5734 111.566   6
   1   0  23 52.9783 60.6984   7
   1   0  23 32.2217 79.9726  22
   1   0  23-7.94191 84.8854  21
   1   0  24 58143.3 2161.78   6
   1   0  24 58081.1 1879.77   5
   1   0  24 60023.1 1887.44  22
   1   0  24 55718.3 1850.51   7
   1   0  24 61191.4 1892.75  21
   1   0  25-103.043 146.801   6
   1   0  25 17.0902 74.5670   5
   1   0  25 7.01744 63.0115   7
   1   0  25-8.63940 86.7321  21
   1   0  25 35.0178 89.3397  22
   1   0  26 8861.62 406.283  21
   1   0  26 8891.03 599.237   6
   1   0  26 8275.60 397.073   5
   1   0  26 9096.65 415.061  22
   1   0  27-40.8716 115.450   4
   1   0  27 26.9546 121.018   6
   1   0  27-9.06057 87.8779  22
   1   0  27-35.7948 86.7930  21
   1   0  28 5686.93 478.241   6
   1   0  28 5641.86 305.630  21
   1   0  29-17.3718 80.1320  21
   1   0  30-80.9405 106.408   4
   1   0  30 8.32213 91.5270  21
   1   0  31-82.3175 106.691   4
   1   0  31 23.4264 81.8077  21
   1   0  32 1224.66 136.557   4
   1   0  33-6.34265 75.9380   4
   1   0  33 38.4223 72.9869  21
   1   0  34 4282.22 217.660   4
   1   0  34 4227.69 220.214  21
   1   0  35-14.0297 63.1838  21
  -1  -1  35 2130.41 138.806  21
  -1   1  35 1925.35 135.474  21
  -1   1  34 382.549 88.9007  21
  -1  -1  34 271.580 83.0408  21
  -1   1  33-150.339 93.1376  21
  -1  -1  33-112.392 92.3659  21
  -1   1  32 519.714 102.595   4
  -1  -1  32 582.143 109.874   4
  -1  -1  31 3942.58 236.403   4
  -1   1  31 3702.02 232.652   4
  -1  -1  31 3892.35 240.014  21
  -1   1  31 4127.51 239.530  21
  -1  -1  30 5581.30 293.974   4
  -1   1  30 5129.11 284.818   5
  -1   1  30 5335.28 293.514   4
  -1  -1  30 5265.52 286.230   5
  -1  -1  30 5254.91 294.828  21
  -1   1  30 5159.41 288.766  21
  -1   1  29 734.058 208.652   6
  -1   1  29 714.499 121.279   5
  -1  -1  29 450.262 191.236   6
  -1  -1  29 632.860 117.546   5
  -1  -1  29 804.774 129.951  21
  -1   1  29 796.798 124.719  21
  -1   1  28 2015.41 299.717   6
  -1   1  28 2073.14 176.154   5
  -1  -1  28 2094.99 181.778   5
  -1  -1  28 1903.55 182.015   4
  -1  -1  28 1735.81 295.056   6
  -1   1  28 1648.68 168.665  21
  -1  -1  28 1949.51 176.264  21
  -1   1  27 6560.79 531.522   6
  -1  -1  27 6310.55 514.638   6
  -1  -1  27 7166.68 358.341   4
  -1   1  27 7037.00 351.294  21
  -1  -1  27 6773.15 348.549  21
  -1   1  26 210.794 152.932   6
  -1  -1  26 253.264 98.5649   5
  -1  -1  26 132.046 106.866   4
  -1   1  26 156.289 89.9116   5
  -1  -1  26 318.307 158.988   6
  -1   1  26 231.671 81.4294   7
  -1   1  26 548.020 114.881  21
  -1  -1  26 456.428 107.818  21
  -1   1  25 4496.43 265.059   5
  -1  -1  25 4567.61 264.018   5
  -1   1  25 4527.07 424.872   6
  -1  -1  25 4349.28 277.633   4
  -1  -1  25 4750.77 426.318   6
  -1   1  25 4510.99 250.026   7
  -1  -1  25 4833.38 273.887  21
  -1   1  25 4723.72 268.230  21
  -1  -1  24 1897.55 162.046   5
  -1   1  24 1634.05 158.156   5
  -1   1  24 1534.56 256.613   6
  -1  -1  24 2191.57 293.395   6
  -1   1  24 1609.02 150.183   7
  -1  -1  24 2106.04 178.012  21
  -1   1  24 1706.44 162.018  21
  -1   1  23 3748.71 362.723   6
  -1  -1  23 4193.50 242.279   5
  -1  -1  23 3604.79 368.064   6
  -1   1  23 3913.66 237.013   5
  -1   1  23 3939.20 242.647  21
  -1  -1  23 4143.15 246.508  21
  -1   1  23 4428.50 251.704  22
  -1  -1  23 4319.11 254.256  22
  -1   1  23 4068.64 229.955   7
  -1   1  22 14630.1 754.862   6
  -1   1  22 13729.9 546.909   5
  -1  -1  22 13849.0 549.511   5
  -1  -1  22 14285.6 754.785   6
  -1   1  22 14215.8 552.055  16
  -1  -1  22 14392.2 553.062  16
  -1   1  22 14818.9 559.953  21
  -1  -1  22 14236.4 555.358  21
  -1   1  22 15069.1 564.620  22
  -1  -1  22 15088.6 563.754  22
  -1   1  22 13337.8 536.052   7
  -1  -1  21 24252.3 1089.96   6
  -1   1  21 26473.2 889.702   5
  -1  -1  21 25896.5 889.348   5
  -1   1  21 25818.1 1102.66   6
  -1   1  21 26271.8 889.643  16
  -1  -1  21 26025.5 889.613  16
  -1  -1  21 26849.2 894.418  21
  -1   1  21 26774.7 895.164  21
  -1  -1  21 25419.7 861.425  12
  -1  -1  21 26417.9 893.707  22
  -1   1  21 26914.7 896.154  22
  -1  -1  21 23725.6 854.859   7
  -1   1  21 24538.5 872.309   7
  -1   1  20 1706.56 137.374   5
  -1   1  20 1517.55 222.877   6
  -1  -1  20 1192.58 203.905   6
  -1  -1  20 1539.97 132.225   5
  -1  -1  20 1700.54 137.066  16
  -1   1  20 1567.67 135.249  16
  -1  -1  20 1598.37 140.484  21
  -1   1  20 1714.49 144.085  21
  -1  -1  20 1522.24 136.884  22
  -1   1  20 1554.49 142.495  22
  -1  -1  20 1596.10 120.848   7
  -1   1  20 1534.64 126.915   7
  -1  -1  20 1651.47 121.909  12
  -1   1  19 72.4561 69.4419   3
  -1  -1  19 24.0274 66.3753   5
  -1   1  19 18.0600 113.071   6
  -1   1  19 17.9419 62.3431   5
  -1  -1  19 18.1412 105.155   6
  -1   1  19 47.5527 68.0488  16
  -1  -1  19-41.8752 69.6452  16
  -1  -1  19 47.4743 56.4050   7
  -1   1  19 43.8268 59.9796   7
  -1  -1  19 133.808 53.7522  12
  -1   1  18 2780.39 179.904   3
  -1  -1  18 2677.90 161.532   5
  -1   1  18 2678.29 162.303   5
  -1  -1  18 2878.32 266.451   6
  -1   1  18 2733.23 262.505   6
  -1  -1  18 2509.84 157.686  16
  -1   1  18 2445.11 156.625  16
  -1  -1  18 2554.17 144.132   7
  -1  -1  18 2434.30 158.644  11
  -1   1  18 2608.45 154.380  12
  -1  -1  18 2467.76 147.987  12
  -1   1  17 24109.0 875.444   3
  -1  -1  17 27115.2 863.583  16
  -1   1  17 26487.0 862.591  16
  -1  -1  17 25221.5 845.525  12
  -1   1  17 27537.3 857.019  12
  -1  -1  17 25712.6 862.473  11
  -1   1  17 25650.2 859.790   5
  -1  -1  17 26848.4 863.102   5
  -1  -1  17 24764.6 837.544   7
  -1   1  16 10343.6 400.659   5
  -1  -1  16 10433.0 400.303   5
  -1   1  16 11875.8 411.110  16
  -1  -1  16 11404.4 406.266  16
  -1  -1  16 10364.1 404.001  11
  -1   1  16 10491.9 396.362  12
  -1  -1  16 10698.7 394.284  12
  -1   1  15 5032.78 250.157  13
  -1  -1  15 5661.86 236.089  16
  -1   1  15 5304.96 233.983  16
  -1   1  14 1531.53 121.986  13
  -1  -1  14 1425.80 104.031  16
  -1   1  14 1418.77 105.456  16
  -1   1  13 15740.0 458.117  13
  -1  -1  13 15294.1 402.068  13
  -1   1  12 68236.9 2081.07  13
  -1  -1  12 66320.6 2037.61  13
  -1   1  11 3726.47 191.276  13
  -1   1  10 13314.7 510.215  27
  -1  -1  10 12556.1 502.616  27
  -1   1  10 12277.7 457.629  13
  -1   1   9 1383.56 129.691  27
  -1  -1   9 1531.77 133.229  27
  -1   1   9 1458.79 107.910  13
   1   1  -8 29442.5 928.865  15
  -1  -1   8 32374.4 1012.26  27
  -1   1   8 30942.9 1009.30  27
  -1   1   8 31120.4 977.295  13
  -1  -1   7 1138.43 105.950  27
  -1   1   7 1123.83 105.919  27
   1   1  -7 1124.92 71.1403  15
  -1   1   6 10227.7 365.126  27
  -1  -1   6 10018.9 366.394  27
   1   1  -6 9082.11 322.083  15
  -1  -1   5 9295.53 320.185  27
  -1   1   5 9246.24 317.789  27
  -1   1   4 97378.8 2958.05  27
  -1  -1   4 99385.0 2960.88  27
  -1   1   3 547.122 52.9459  27
  -1  -1   3 413.876 53.5504  27
   1  -1  -2 18502.5 582.150  19
   1  -1  -1 7532.31 256.630  19
   1  -1   0 353903. 10470.5  19
   1  -1   1 3309.97 137.879  29
   1  -1   1 3245.78 128.589  18
   1  -1   1 3492.07 132.762  19
   1   1   1 3514.72 130.711  18
   1   1   2 17710.1 567.675   6
   1  -1   2 17279.3 566.818   6
   1  -1   2 18280.6 564.268  19
   1   1   2 18427.2 569.913  18
   1  -1   2 17919.9 569.171  18
   1   1   2 17881.0 581.576  26
   1  -1   2 18602.7 581.290  29
   1  -1   3 4046.38 152.669  19
   1   1   3 4144.46 165.876   6
   1  -1   3 4099.95 165.837   6
   1   1   3 4094.59 159.246  13
   1  -1   4 34004.4 1035.45  19
   1   1   4 34532.2 1046.08  13
   1  -1   4 33017.4 1062.37   6
   1   1   4 34090.2 1062.79   6
   1  -1   5 6633.99 230.571  19
   1   1   5 6543.28 243.661  13
   1  -1   5 7032.43 268.746   1
   1   1   5 6706.83 266.775   1
   1   1   5 7071.47 271.630   6
   1  -1   5 6635.40 267.245   6
   1  -1   6 2605.19 105.309  19
   1   1   6 2335.07 117.377  13
   1  -1   6 2745.63 150.918   1
   1   1   6 2272.81 140.273   1
   1   1   6 2319.47 145.147   6
   1  -1   6 2181.02 141.438   6
   1  -1   7 11384.1 381.104  19
   1   1   7 12154.9 445.612   1
   1  -1   7 11653.3 444.293   1
   1   1   7 12472.5 407.386  13
   1   1   7 11807.7 446.376   6
   1  -1   7 12612.8 452.022   6
   1  -1   8 42590.7 1362.18  19
   1   1   8 43837.5 1370.05  15
   1   1   8 50292.5 1459.88   1
   1  -1   8 50268.6 1461.76   1
   1  -1   8 47858.6 1455.72   6
   1   1   8 46731.6 1455.38   6
   1   1   8 47013.9 1397.18  13
   1   1   9 2211.48 101.539  15
   1   1   9 2909.93 180.858   1
   1  -1   9 2965.69 182.141   1
   1  -1   9 2801.69 183.718   6
   1   1   9 2797.67 180.003   6
   1   1   9 2701.67 132.032  13
   1  -1  10 34031.3 1110.44   1
   1   1  10 34245.1 1110.65   1
   1   1  10 33777.0 1115.30   6
   1  -1  10 31977.2 1106.12   6
   1   1  10 31406.9 1030.99  13
   1  -1  11 5697.51 300.644   1
   1   1  11 5622.72 298.340   1
   1  -1  11 5573.04 304.641   6
   1   1  11 5675.96 308.677   6
   1   1  11 5832.14 235.310  13
   1   1  12 100509. 3078.83   1
   1  -1  12 101551. 3079.84   1
   1  -1  12 101869. 3086.43   6
   1   1  12 98491.4 3081.40   6
   1   1  12 94589.3 2967.85  13
   1   1  13 4840.11 297.620   1
   1  -1  13 5532.54 313.031   1
   1  -1  13 5087.75 303.439   6
   1   1  13 4795.56 299.295   6
   1   1  14 1536.08 170.678   6
   1  -1  14 1705.01 178.627   6
   1   1  14 1638.76 107.863   5
   1  -1  14 1740.18 111.920   5
   1  -1  14 1527.00 107.161  16
   1   1  14 1359.14 106.132  16
   1  -1  15 3636.33 183.651   5
   1   1  15 3604.41 186.223   5
   1  -1  15 4002.25 188.276  16
   1   1  15 3957.33 188.237  16
   1   1  15 3918.76 184.721   7
   1  -1  16 14622.5 503.198   7
   1   1  16 14553.5 513.964   7
   1   1  16 14236.5 544.108   3
   1  -1  16 14416.7 520.362   5
   1   1  16 15057.4 521.212   5
   1   1  17 17073.3 574.867   7
   1  -1  17 16042.8 559.346   7
   1  -1  17 16650.5 734.802   6
   1   1  17 16629.4 580.172   5
   1  -1  17 15843.2 574.008   5
   1   1  17 17025.9 743.412   6
   1   1  17 15520.3 601.507   3
   1   1  18 650.896 85.3291   7
   1  -1  18 773.735 79.1493   7
   1   1  18 759.995 151.976   6
   1  -1  18 741.397 88.9278   5
   1  -1  18 491.333 136.899   6
   1   1  18 677.590 89.2692   5
   1   1  18 598.256 88.1310  25
   1   1  18 800.881 111.665   3
   1   1  19 380.323 75.8067   7
   1  -1  19 347.545 69.6860   7
   1   1  19 347.446 134.467   6
   1  -1  19 219.663 121.412   6
   1   1  19 290.633 73.2241   5
   1  -1  19 425.298 79.6791   5
   1   1  19 373.923 81.4182  25
   1   1  20 8016.00 338.939  25
   1  -1  20 7213.59 327.967   5
   1  -1  20 6695.66 463.204   6
   1   1  20 7413.77 477.886   6
   1   1  20 7485.28 328.415   5
   1   1  20 7139.60 327.307  21
   1  -1  20 7173.84 327.532  21
   1   1  20 7497.49 321.308   7
   1  -1  20 6895.01 305.716   7
   1   1  20 7657.80 335.988  22
   1  -1  20 7902.34 337.865  22
   1  -1  21 23859.5 1029.03   6
   1   1  21 22955.4 1009.99   6
   1  -1  21 22608.2 798.447   5
   1   1  21 22099.2 791.681   5
   1   1  21 23092.1 800.337  21
   1  -1  21 23445.6 801.420  21
   1  -1  21 21642.8 768.301   7
   1   1  21 21719.3 781.660   7
   1   1  21 23760.3 806.083  22
   1  -1  21 22608.5 798.913  22
   1   1  22 34955.0 1184.70   5
   1   1  22 35097.0 1424.33   6
   1  -1  22 35852.8 1432.10   6
   1  -1  22 36857.9 1192.29   5
   1  -1  22 34678.2 1187.76  21
   1   1  22 35435.5 1190.88  21
   1   1  22 34471.7 1171.17   7
   1  -1  22 33408.1 1154.80   7
   1   1  22 37982.6 1201.99  22
   1  -1  22 37748.8 1198.04  22
   1  -1  23 3048.54 336.758   6
   1   1  23 3314.39 346.028   6
   1   1  23 3093.78 211.751   5
   1  -1  23 3354.27 216.341   5
   1   1  23 3520.83 223.209  21
   1  -1  23 3505.36 228.206  21
   1   1  23 3481.08 205.981   7
   1   1  23 3421.20 229.649  22
   1  -1  23 3882.56 232.754  22
   1   1  24 1352.38 245.052   6
   1   1  24 1509.85 147.410   5
   1  -1  24 1443.03 149.607   5
   1  -1  24 1731.09 258.619   6
   1   1  24 1466.58 152.556  21
   1  -1  24 1510.73 154.600  21
   1   1  24 1185.80 131.498   7
   1  -1  24 1560.19 161.109  22
   1   1  24 1550.76 164.435  22
   1   1  25 9254.24 425.393   5
   1  -1  25 9404.86 452.235   4
   1  -1  25 9881.46 630.688   6
   1   1  25 8770.18 605.558   6
   1  -1  25 9609.21 428.806   5
   1  -1  25 9558.53 434.832  21
   1   1  25 10043.2 435.690  21
   1   1  25 9398.33 411.306   7
   1  -1  25 10397.7 444.955  22
   1   1  25 10356.2 441.610  22
   1  -1  26 12033.5 736.838   6
   1   1  26 13302.8 543.274   5
   1  -1  26 13613.6 570.922   4
   1   1  26 13038.8 761.108   6
   1  -1  26 13703.3 545.518   5
   1   1  26 13063.9 542.603  21
   1  -1  26 12222.2 535.319  21
   1   1  26 13434.0 524.226   7
   1  -1  26 13495.2 547.037  22
   1   1  26 13146.4 542.333  22
   1   1  27 13754.2 576.348  21
   1  -1  27 14724.3 585.899  21
   1  -1  27 14663.0 817.819   6
   1  -1  27 14206.8 599.006   4
   1   1  27 13089.9 782.540   6
   1   1  27 14433.7 587.376  22
   1  -1  27 15228.6 592.203  22
   1  -1  28 1616.02 266.317   6
   1   1  28 1364.12 252.141   6
   1   1  28 1993.13 178.508  21
   1  -1  28 1922.31 176.264  21
   1   1  28 1673.26 145.990   7
   1  -1  29 3680.02 243.229  21
   1   1  29 3885.86 243.948  21
   1  -1  29 3777.84 255.459   4
   1   1  29 3478.57 243.473   4
   1   1  30 806.114 127.597  21
   1  -1  30 648.036 117.549  21
   1  -1  30 888.930 136.653   4
   1   1  30 575.624 119.225   4
   1   1  31 8947.31 395.534  21
   1  -1  31 9049.09 396.749  21
   1   1  31 8897.01 402.775   4
   1  -1  31 8750.18 400.681   4
   1   1  32 6389.77 310.780   4
   1  -1  32 6232.26 305.770   4
   1  -1  33 70.0443 73.5192  21
   1   1  33 18.8852 70.5119  21
   1   1  33-19.0370 81.4272   4
   1  -1  33 149.407 87.9015   4
   1  -1  34 4106.73 220.780  21
   1   1  34 4287.02 222.703  21
   1   1  34 4660.96 226.263   4
   1  -1  34 4744.98 226.412   4
   1  -1  35 3280.88 177.935  21
   1   1  35 3558.55 182.444  21
  -1   2  35-50.0115 65.6314  21
  -1  -2  35-46.6618 64.2077  21
  -1   2  34 5581.47 259.729  21
  -1  -2  34 5661.97 263.641  21
  -1  -2  33 3235.03 198.614  21
  -1   2  33 3254.09 196.771  21
  -1   2  32 1649.94 146.346   4
  -1   2  31 291.618 99.0986  21
  -1  -2  31 195.963 98.4514  21
  -1   2  31 214.832 88.5371   4
  -1  -2  31 361.963 100.767   4
  -1   2  30 236.517 99.7308  21
  -1  -2  30 391.266 111.595  21
  -1   2  30 348.235 91.3225   5
  -1  -2  30 616.526 116.972   4
  -1  -2  30 279.187 92.5782   5
  -1   2  30 387.989 108.743   4
  -1   2  29 5830.74 298.980   7
  -1  -2  29 6576.29 330.141  21
  -1   2  29 6404.59 326.032  21
  -1   2  29 5985.89 312.326   5
  -1  -2  29 6331.06 327.152   4
  -1  -2  29 6322.02 322.551   5
  -1   2  28 4899.48 262.630   7
  -1   2  28 4218.31 263.068  21
  -1  -2  28 4282.40 272.270  21
  -1   2  28 5121.91 280.319   5
  -1  -2  28 4388.14 434.752   6
  -1   2  28 4597.04 436.630   6
  -1  -2  28 5508.07 292.342   5
  -1   2  27 14936.5 592.308  21
  -1  -2  27 15447.0 594.761  21
  -1  -2  27 13039.2 790.876   6
  -1   2  27 13887.1 802.403   6
  -1  -2  27 14637.7 597.971   4
  -1   2  26 5927.54 314.504   7
  -1   2  26 6571.59 331.356  21
  -1  -2  26 6602.92 338.694  21
  -1  -2  26 7025.70 352.791   4
  -1   2  26 5663.48 487.752   6
  -1  -2  26 6866.92 338.979   5
  -1  -2  26 6953.53 529.593   6
  -1   2  26 6296.50 328.012   5
  -1   2  25 3286.20 218.981   7
  -1  -2  25 3620.17 236.195  21
  -1   2  25 3566.32 232.927  21
  -1  -2  25 3802.81 246.291   4
  -1   2  25 3362.43 368.492   6
  -1  -2  25 3328.26 366.808   6
  -1  -2  25 3472.06 228.135   5
  -1   2  25 3615.91 229.307   5
  -1   2  24 10371.9 456.400   7
  -1  -2  24 12630.1 487.869  21
  -1   2  24 12444.5 487.456  21
  -1   2  24 11231.8 675.348   6
  -1  -2  24 11092.0 472.858   5
  -1  -2  24 11042.1 671.086   6
  -1   2  24 11023.9 468.669   5
  -1  -2  24 10512.8 481.766   4
  -1   2  23 21165.5 776.168   7
  -1   2  23 22132.0 791.948  21
  -1  -2  23 22239.4 790.139  21
  -1   2  23 21393.0 1015.32   6
  -1  -2  23 20882.9 1009.05   6
  -1  -2  23 23032.2 793.352   5
  -1   2  23 21088.6 782.741   5
  -1  -2  23 21998.3 803.610   4
  -1   2  22-6.98132 76.7768   7
  -1   2  22-22.2510 152.599   6
  -1  -2  22-8.37934 97.1358   4
  -1  -2  22 44.9950 125.977   6
  -1  -2  22 14.7723 69.4728   5
  -1   2  22-51.2157 79.3379   5
  -1  -2  22-7.47116 91.8616  22
  -1   2  22-43.7480 94.8143  21
  -1  -2  22-37.0321 83.3159  21
  -1   2  22 22.4035 94.8319  22
  -1   2  21 803.434 107.243  16
  -1  -2  21 786.695 105.606  16
  -1   2  21 808.444 113.680  21
  -1  -2  21 862.527 118.804  21
  -1  -2  21 946.881 117.664  22
  -1   2  21 954.707 123.255  22
  -1   2  21 700.924 102.776   7
  -1   2  21 880.509 111.297   5
  -1   2  21 543.265 182.702   6
  -1  -2  21 1010.17 129.251   4
  -1  -2  21 875.543 110.917   5
  -1  -2  21 611.873 174.740   6
  -1   2  21 1041.57 128.775   3
  -1   2  20 540.728 93.1796   5
  -1  -2  20 570.552 157.298   6
  -1  -2  20 935.688 106.728   5
  -1   2  20 409.213 153.071   6
  -1  -2  20 807.344 98.4422  11
  -1   2  20 614.877 94.6984  16
  -1  -2  20 720.391 100.455  16
  -1   2  20 623.470 91.1280   7
  -1   2  20 683.405 115.189   3
  -1  -2  20 946.409 94.5783  12
  -1   2  20 742.428 102.094  21
  -1  -2  20 922.920 114.399  22
  -1   2  20 799.244 111.517  22
  -1  -2  20 753.409 102.158  21
  -1  -2  19 35454.7 1154.46  12
  -1  -2  19 35870.7 1176.04  11
  -1   2  19 36868.5 1177.49  16
  -1  -2  19 36987.7 1178.61  16
  -1   2  19 36539.3 1382.85   6
  -1  -2  19 35041.6 1174.75   5
  -1   2  19 36761.6 1177.91   5
  -1  -2  19 37702.6 1390.84   6
  -1   2  19 34458.5 1198.14   3
  -1  -2  18 2065.62 140.806  11
  -1  -2  18 1781.00 123.943  12
  -1  -2  18 1811.32 132.094  16
  -1   2  18 1784.68 134.888  16
  -1   2  18 1749.25 129.844   5
  -1   2  18 2057.24 229.908   6
  -1  -2  18 1567.69 207.719   6
  -1  -2  18 1744.05 130.965   5
  -1   2  18 1455.02 141.609   3
  -1  -2  17 692.768 77.1271  12
  -1  -2  17 731.002 92.4782  11
  -1  -2  17 703.425 88.8460  16
  -1   2  17 781.707 91.9047  16
  -1  -2  17 691.213 86.6940   5
  -1   2  17 706.873 85.4400   5
  -1   2  17 797.103 108.298   3
  -1   2  16 6213.98 281.787   3
  -1   2  16 5792.16 255.869  16
  -1  -2  16 5893.06 256.942  16
  -1   2  16 5878.12 294.231  13
  -1   2  16 6221.37 258.809   5
  -1  -2  16 5827.75 257.135   5
  -1  -2  16 5563.18 245.315  12
  -1  -2  16 5921.57 263.552  11
  -1   2  15 13197.8 455.143  12
  -1   2  15 12290.5 500.551  13
  -1   2  15 12829.8 455.204  16
  -1  -2  15 12224.8 452.507  16
  -1   2  14 60435.6 1924.30  13
  -1   2  14 59776.6 1863.29  16
  -1  -2  14 61475.3 1864.98  16
  -1   2  13 3077.99 190.561  13
  -1   2  12 46439.3 1495.29  13
  -1   2  11 17780.3 598.616  13
   1   2 -11 15791.2 504.747  15
  -1   2  10 17150.4 584.129  13
   1   2 -10 15521.9 519.594  15
  -1   2   9 1462.66 121.912  13
  -1  -2   9 1766.01 143.269  27
  -1   2   9 1681.40 138.062  27
   1   2  -9 1640.57 96.3914  15
  -1   2   8 62223.4 1865.74  13
  -1   2   8 61902.9 1878.79  27
  -1  -2   8 64380.6 1883.43  27
  -1  -2   7 3247.37 185.186  27
  -1   2   7 3669.85 186.724  27
  -1   2   7 3754.57 185.809  13
  -1  -2   6 671.862 82.9233  27
  -1   2   6 572.039 79.5963  27
   1  -2  -6 680.121 67.4899  19
  -1   2   6 703.600 83.1068  13
  -1   2   5 3061.69 162.145  13
   1  -2  -5 3211.53 147.310  19
  -1   2   5 3355.48 159.977  27
  -1  -2   5 3217.20 159.013  27
  -1   2   4 2949.32 147.289  13
  -1  -2   4 2524.63 131.659  27
  -1   2   4 2580.14 129.233  27
   1  -2  -4 2757.68 129.632  19
  -1   2   3 171.242 50.6264  26
  -1   2   3 76.2485 38.7737  27
  -1  -2   3 55.6284 36.5868  27
  -1   2   3 109.988 50.8771  13
   1  -2  -3 137.552 44.1610  19
  -1   2   2 44829.6 1358.53  13
  -1  -2   2 40929.3 1329.14  27
  -1   2   2 45205.9 1330.02  27
  -1  -2   2 44876.7 1324.80  29
   1  -2  -2 44053.2 1349.05  19
   1  -2  -1 19646.6 633.358  19
  -1   2   1 19756.4 637.402  13
   1  -2   0 578.471 58.0064  19
  -1   2   0 665.817 58.2425  13
   1   2   1 707.394 48.0565  18
   1  -2   1 743.775 49.1740  18
   1  -2   1 749.190 65.7977  19
   1   2   1 653.288 62.6849  13
  -1   2  -1 762.003 60.3464  13
   1  -2   2 23260.8 755.639  29
   1   2   2 23766.9 751.692  13
  -1   2  -2 23347.4 730.385  13
   1   2   2 23002.9 728.725   6
   1  -2   2 23375.6 730.596   6
   1   2   2 24333.0 730.720  18
   1  -2   2 23302.2 745.186  19
   1  -2   2 23332.1 729.202  18
   1   2   2 23258.5 763.074  26
   1  -2   3 681.376 80.7454  29
   1   2   3 755.274 70.9893  13
  -1   2  -3 833.930 52.6971  13
   1  -2   3 596.150 65.1694  19
   1   2   3 866.757 66.2126   6
   1  -2   3 774.878 64.1270   6
   1   2   3 707.809 90.2828  26
   1   2   4 3800.70 170.912  13
  -1   2  -4 3697.23 136.020  13
   1  -2   4 3735.83 161.946  19
   1   2   4 3479.12 189.270  26
   1   2   4 3932.30 168.454   6
   1  -2   4 3862.38 167.872   6
   1  -2   5 371.589 65.6521   6
   1   2   5 256.166 60.6252   6
   1  -2   5 325.891 53.4993  19
   1   2   5 357.622 63.9653  13
   1  -2   5 310.825 61.8963   1
   1   2   5 229.579 61.5945   1
   1   2   6 5441.41 234.798  13
   1  -2   6 5513.04 218.053  19
   1  -2   6 5578.99 242.958   6
   1   2   6 5625.19 245.599   6
   1  -2   6 5371.27 242.542   1
   1   2   6 5925.06 243.689   1
   1   2   7 4220.28 196.777  13
   1  -2   7 4055.64 177.277  19
   1   2   7 4270.24 213.135   6
   1  -2   7 4302.47 213.366   6
   1   2   7 4534.84 216.189   1
   1  -2   7 4192.01 209.409   1
   1   2   8 95358.3 2819.21  13
   1   2   8 94150.5 2849.46   6
   1  -2   8 95270.2 2851.30   6
   1  -2   8 93522.2 2847.92   1
   1   2   8 97752.1 2848.82   1
  -1  -2  -8 92140.5 2759.75  19
   1  -2   8 86950.5 2783.59  19
   1  -2   9 251.839 78.1968   6
   1   2   9 294.400 83.7822   6
   1  -2   9 180.919 43.8536  19
  -1  -2  -9 153.019 24.8301  19
   1   2   9 258.701 64.3745  13
   1   2   9 316.664 80.5462   1
   1  -2   9 291.380 81.9538   1
   1  -2  10 24905.6 826.961  19
   1   2  10 25838.0 869.931  13
   1  -2  10 27068.6 922.751   6
   1   2  10 26747.0 923.845   6
   1  -2  10 28404.6 926.213   1
   1   2  10 27992.2 920.909   1
   1   2  11 1171.86 83.2080  15
   1  -2  11 1399.05 84.4007  19
   1  -2  11 1473.11 146.813   6
   1   2  11 1563.00 151.639   6
   1  -2  11 1742.79 158.052   1
   1   2  11 1758.99 157.267   1
   1   2  11 1416.13 113.492  13
   1   2  12 75891.5 2270.34   6
   1  -2  12 75244.8 2263.45   6
   1   2  12 75336.2 2181.06  13
   1   2  12 80171.5 2270.71   1
   1  -2  12 81388.7 2273.43   1
   1   2  13 589.895 84.2852  13
   1  -2  13 554.700 114.692   6
   1   2  13 641.150 125.605   6
   1   2  14 115591. 3386.11   5
   1  -2  14 114716. 3541.84   6
   1  -2  14 108383. 3381.26   5
   1   2  14 116125. 3542.95   6
   1  -2  14 112339. 3386.02  16
   1   2  14 113299. 3384.37  16
   1   2  14 108894. 3385.33   7
   1   2  15 10845.1 397.078   5
   1  -2  15 10872.8 396.929   5
   1   2  15 10315.2 396.497   7
   1   2  16 10782.1 433.739   3
   1  -2  16 10606.4 401.747   5
   1   2  16 10513.8 402.360   5
   1   2  16 11044.2 409.006   7
   1   2  17 1149.43 128.717   3
   1  -2  17 1150.27 90.4163   7
   1   2  17 1129.94 105.365   7
   1  -2  17 1286.70 183.279   6
   1   2  17 1048.17 170.326   6
   1  -2  17 937.685 102.353   5
   1   2  17 1104.09 103.509   5
   1   2  18 3380.39 186.833  25
   1   2  18 3045.35 203.873   3
   1   2  18 3325.19 182.565   7
   1   2  18 3271.09 182.088   5
   1  -2  18 3188.71 180.899   5
   1   2  18 3338.58 290.691   6
   1  -2  18 3316.88 287.169   6
   1   2  19 34165.3 1090.85  25
   1   2  19 30647.3 1111.67   3
   1   2  19 32679.0 1083.76   7
   1  -2  19 32899.9 1084.48   5
   1  -2  19 34678.0 1302.05   6
   1   2  19 32942.2 1085.06   5
   1   2  19 32654.3 1288.16   6
   1   2  20 26845.0 1112.84   6
   1  -2  20 25844.2 899.813   5
   1  -2  20 27460.2 1121.98   6
   1   2  20 26700.2 903.546   5
   1   2  20 27504.8 909.572  22
   1  -2  20 26064.8 903.635  22
   1   2  20 26961.4 906.744  25
   1   2  20 25572.1 898.991  21
   1  -2  20 26543.2 904.612  21
   1   2  20 25923.3 897.005   7
   1   2  20 26475.2 934.343   3
   1  -2  21 7221.28 331.223   5
   1   2  21 7112.29 488.194   6
   1  -2  21 6732.07 477.277   6
   1   2  21 7597.84 335.508   5
   1  -2  21 7015.91 332.880  22
   1   2  21 7122.74 334.040  22
   1   2  21 7035.72 319.955  23
   1   2  21 7272.02 331.720  25
   1   2  21 6836.42 326.693  21
   1  -2  21 7343.28 333.926  21
   1   2  21 7161.53 358.816   3
   1   2  21 7671.64 330.398   7
   1   2  22 297.214 78.4337   7
   1   2  22 209.375 88.3386  21
   1  -2  22 249.732 91.1720  21
   1   2  22 190.300 95.8554  22
   1  -2  22 160.057 93.5753  22
   1  -2  22 112.331 121.387   6
   1   2  22 251.519 83.4523   5
   1  -2  22 149.368 76.0639   5
   1  -2  22 321.803 114.055   4
   1   2  22 111.230 133.316   6
   1   2  23 48805.1 1632.01   7
   1   2  23 51344.3 1908.62   6
   1  -2  23 51363.2 1648.63   5
   1   2  23 48726.8 1637.40   5
   1  -2  23 48566.6 1896.15   6
   1  -2  23 49721.3 1674.61   4
   1  -2  23 52550.4 1653.46  21
   1   2  23 50163.5 1646.64  21
   1  -2  23 52837.1 1653.84  22
   1   2  23 52513.3 1653.71  22
   1   2  24 22783.7 811.989   7
   1  -2  24 22932.9 824.461   5
   1  -2  24 21601.3 839.524   4
   1  -2  24 21830.8 1057.42   6
   1   2  24 20441.1 1026.95   6
   1   2  24 21243.5 810.608   5
   1  -2  24 22851.2 826.272  21
   1   2  24 23386.4 822.799  21
   1  -2  24 24068.5 828.232  22
   1   2  24 23545.7 831.663  22
   1   2  25 12761.5 523.617   7
   1   2  25 13201.5 536.829   5
   1   2  25 12185.9 730.446   6
   1  -2  25 12293.0 529.501   5
   1  -2  25 13589.8 566.306   4
   1  -2  25 12709.6 745.559   6
   1  -2  25 14954.6 558.629  21
   1   2  25 13372.2 546.824  21
   1  -2  25 13682.7 548.085  22
   1   2  25 13075.1 544.340  22
   1   2  26 11358.4 475.763   7
   1   2  26 10029.7 668.007   6
   1  -2  26 10636.2 685.990   6
   1   2  26 10916.0 483.254   5
   1  -2  26 11307.2 510.149   4
   1  -2  26 11907.2 493.382   5
   1   2  26 11560.9 492.471  22
   1  -2  26 11576.2 495.756  22
   1   2  26 11577.0 491.379  21
   1  -2  26 12597.9 503.172  21
   1  -2  27 10455.3 459.062  21
   1   2  27 10029.8 450.799  21
   1   2  27 9977.91 653.106   6
   1  -2  27 10568.0 672.073   6
   1  -2  27 10706.3 482.154   4
   1  -2  28 1464.10 154.442  21
   1   2  28 1429.13 151.305  21
   1   2  28 1317.07 136.305   7
   1   2  28 1026.16 226.398   6
   1  -2  28 1654.68 273.898   6
   1  -2  29 9961.63 434.448  21
   1   2  29 9891.48 432.718  21
   1   2  29 8913.57 400.507   7
   1  -2  29 10160.9 447.921   4
   1   2  30 1923.35 171.560  21
   1  -2  30 1921.23 172.639  21
   1  -2  30 2193.03 188.575   4
   1   2  30 2356.79 192.009   4
   1   2  31 3305.72 221.625   4
   1  -2  31 3373.15 222.026   4
   1  -2  32 870.375 125.206  21
   1   2  32 1083.11 127.891  21
   1  -2  32 1554.36 147.161   4
   1   2  32 1398.53 140.559   4
   1   2  33 8554.71 349.881  21
   1  -2  33 8079.85 349.826  21
   1   2  33 7841.40 348.414   4
   1  -2  34 8993.79 374.525  21
   1   2  34 10027.1 379.957  21
   1   2  34 9600.55 377.208   4
   1  -2  35 295.747 71.6187  21
   1   2  35 344.116 71.7256  21
  -1  -3  35 25.6628 58.4944  21
  -1   3  35 20.5568 58.0497  21
  -1  -3  34 1059.40 110.960  21
  -1   3  34 1212.14 112.719  21
  -1   3  33 1170.47 120.488  21
  -1  -3  33 1132.56 117.007  21
  -1   3  32 5339.40 275.299  21
  -1  -3  32 5845.02 282.795  21
  -1   3  32 5561.94 276.105   4
  -1   3  31-37.7297 97.1510   4
  -1   3  30 3098.86 214.547  21
  -1  -3  30 3365.35 223.006  21
  -1   3  30 3400.16 206.846   7
  -1   3  30 3213.50 211.157   5
  -1  -3  30 3517.45 223.148   4
  -1  -3  29 1015.59 134.017  21
  -1   3  29 1043.43 136.544  21
  -1   3  29 959.263 117.463   7
  -1   3  29 1096.51 129.528   5
  -1  -3  29 1206.14 147.645   4
  -1  -3  29 1026.65 128.379   5
  -1  -3  28 1398.94 155.204  21
  -1   3  28 1401.66 152.417  21
  -1   3  28 1379.22 141.736   7
  -1   3  28 1228.90 135.988   5
  -1   3  28 998.191 226.711   6
  -1  -3  28 1408.33 148.582   5
  -1  -3  28 1152.76 244.807   6
  -1   3  27 758.503 124.763  21
  -1  -3  27 1060.12 142.440  21
  -1   3  27 744.156 213.302   6
  -1  -3  27 599.571 132.723   4
  -1  -3  27 680.547 193.249   6
  -1   3  26 999.560 132.661  21
  -1  -3  26 739.482 128.149  21
  -1   3  26 607.677 109.349   7
  -1   3  26 332.870 176.747   6
  -1   3  26 676.138 111.005   5
  -1  -3  26 699.060 130.321   4
  -1  -3  26 637.527 114.180   5
  -1  -3  26 624.300 197.604   6
  -1  -3  25 3428.54 219.823  21
  -1   3  25 3341.48 219.662  21
  -1   3  25 2830.30 203.687   7
  -1  -3  25 3044.48 224.777   4
  -1  -3  25 2636.90 332.482   6
  -1   3  25 3132.41 215.137   5
  -1  -3  25 3356.83 219.720   5
  -1   3  25 2889.64 346.754   6
  -1   3  24 1123.57 136.408  21
  -1  -3  24 1069.53 131.258  21
  -1   3  24 1146.55 131.938   7
  -1  -3  24 817.277 205.473   6
  -1  -3  24 1337.94 139.078   5
  -1   3  24 994.755 129.023   5
  -1  -3  24 1028.01 145.997   4
  -1   3  24 804.915 204.079   6
  -1   3  23 1031.44 125.936   7
  -1  -3  23 1085.72 125.504   5
  -1  -3  23 1191.12 151.488   4
  -1   3  23 934.496 205.137   6
  -1   3  23 1175.28 131.854   5
  -1  -3  23 1093.12 223.211   6
  -1   3  23 1045.98 141.506   3
  -1   3  23 1136.84 133.840  21
  -1  -3  23 1500.34 146.442  21
  -1  -3  22 10397.9 417.249  21
  -1   3  22 9774.70 412.573  21
  -1   3  22 9356.49 581.131   6
  -1  -3  22 8926.74 418.492   4
  -1   3  22 8806.72 399.105   5
  -1  -3  22 9102.33 402.209   5
  -1  -3  22 9102.33 578.605   6
  -1  -3  22 10892.1 423.953  22
  -1  -3  22 9748.87 403.685  11
  -1   3  22 9816.37 411.073   7
  -1   3  22 8671.31 421.187   3
  -1   3  21 10640.1 424.940  21
  -1  -3  21 11013.4 428.372  21
  -1   3  21 10748.3 608.070   6
  -1  -3  21 9562.59 586.448   6
  -1  -3  21 9692.27 432.482   4
  -1  -3  21 9542.52 414.767   5
  -1   3  21 10165.9 418.620   5
  -1   3  21 10118.4 417.035  16
  -1  -3  21 10116.3 420.232  22
  -1   3  21 10147.7 424.680  22
  -1  -3  21 9485.24 409.099  11
  -1   3  21 9899.96 440.783   3
  -1   3  21 10408.0 421.588   7
  -1  -3  20 495.009 161.968   6
  -1  -3  20 594.232 93.7157   5
  -1   3  20 293.096 133.642   6
  -1  -3  20 582.740 103.852   4
  -1   3  20 631.355 97.6389   5
  -1   3  20 681.008 94.7320  16
  -1  -3  20 576.366 92.6998  16
  -1  -3  20 590.164 98.5917  21
  -1   3  20 680.252 103.922  21
  -1   3  20 723.412 105.275  22
  -1  -3  20 643.342 102.300  22
  -1   3  20 642.003 99.7270   7
  -1  -3  20 605.913 97.5247  11
  -1   3  20 703.486 110.544   3
  -1  -3  19 1273.49 121.119  11
  -1  -3  19 1243.29 103.797  12
  -1   3  19 1154.52 135.664   3
  -1  -3  19 1137.06 128.404   4
  -1   3  19 962.710 182.808   6
  -1  -3  19 1235.08 115.665   5
  -1   3  19 1378.77 120.953   5
  -1  -3  19 1048.54 187.083   6
  -1   3  19 1212.54 116.016  16
  -1  -3  19 1174.20 116.731  16
  -1  -3  18 28.1377 63.0557  16
  -1   3  18 105.194 58.0347  16
  -1   3  18 155.963 75.8178   3
  -1  -3  18 123.220 52.8762  12
  -1  -3  18 121.172 67.5776  11
  -1   3  18-33.6655 109.823   6
  -1   3  18 50.2417 59.6958   5
  -1  -3  18-17.0076 110.964   6
  -1  -3  18 11.2797 59.4169   5
  -1  -3  18 6.63991 83.4590   4
  -1   3  18 135.040 64.8306  25
  -1  -3  17 6182.45 285.111  11
  -1  -3  17 6082.03 266.204  12
  -1  -3  17 6628.56 280.449  16
  -1   3  17 6688.47 279.526  16
  -1   3  17 5905.25 299.847   3
  -1  -3  17 6140.00 398.944   6
  -1   3  17 6617.01 279.832   5
  -1   3  17 6327.78 396.927   6
  -1  -3  17 6623.21 296.833   4
  -1  -3  17 6772.86 283.237   5
  -1   3  16 24253.1 869.959   3
  -1   3  16 26633.5 845.162  16
  -1  -3  16 26474.0 847.583  16
  -1   3  16 26203.5 846.715   5
  -1  -3  16 25061.8 845.665   5
  -1  -3  16 24720.1 856.580   4
  -1   3  16 25609.4 923.096  13
  -1  -3  16 25460.1 859.869  14
  -1  -3  16 24875.5 853.767  11
  -1  -3  16 25697.4 834.318  12
  -1   3  15 11059.1 397.884  16
  -1  -3  15 11160.3 400.660  16
  -1   3  15 10483.5 395.589   5
  -1  -3  15 10656.1 396.705   5
  -1  -3  15 10421.9 411.405  14
  -1   3  15 10629.3 464.764  13
  -1  -3  15 10580.5 408.224  11
  -1  -3  14 12371.1 478.354  14
  -1   3  14 13861.7 548.828  13
  -1   3  14 14129.2 473.932  16
  -1  -3  14 13828.8 471.555  16
  -1  -3  14 12988.4 468.410   5
  -1   3  13 5122.34 276.857  13
  -1   3  12 41674.8 1266.55  13
   1   3 -12 35913.0 1163.06  15
  -1   3  11 5674.12 276.452  13
   1   3 -11 4990.70 219.006  15
  -1   3  10 146991. 4473.60  13
  -1   3   9 14136.7 537.202  13
  -1   3   8 5644.57 267.077  13
   1  -3  -8 5466.80 232.373  19
  -1   3   8 5450.27 256.977  27
  -1  -3   8 5030.67 257.643  27
  -1   3   7 5218.91 249.966  13
   1  -3  -7 4897.16 218.175  19
  -1   3   7 5336.77 236.079  27
  -1  -3   7 4715.99 234.506  27
  -1   3   6 45293.3 1467.82  13
  -1   3   6 47186.4 1443.91  27
  -1  -3   6 46683.0 1445.89  27
   1  -3  -6 45214.4 1436.97  19
  -1   3   5 2039.82 141.053  13
  -1   3   5 1830.78 135.764  26
  -1   3   5 2140.05 119.561  27
  -1  -3   5 2044.03 121.755  27
   1  -3  -5 2053.38 124.378  19
  -1   3   4 2734.76 161.466  13
  -1   3   4 2698.02 152.961  26
  -1   3   4 2872.19 132.507  27
  -1  -3   4 2424.46 129.461  27
   1  -3  -4 2739.36 147.019  19
  -1   3   3 17816.6 622.518  13
  -1  -3   3 18094.2 589.904  29
  -1   3   3 19335.4 582.121  27
  -1  -3   3 17970.2 582.174  27
   1  -3  -3 18188.2 612.452  19
  -1   3   3 17189.6 606.945  26
  -1  -3   2 318.366 50.7044  29
  -1  -3   2 332.496 41.6631  27
  -1   3   2 263.063 38.7586  27
   1  -3  -2 344.609 66.2386  19
  -1   3   2 336.907 66.4341  13
  -1  -3   1 9042.32 292.463  27
  -1   3   1 8898.40 340.051  13
   1  -3  -1 9094.49 339.088  19
  -1   3   0 22666.0 724.024  13
   1   3   0 22251.6 727.051  13
   1   3   0 21917.1 674.696  18
   1  -3   0 21885.2 673.908  18
   1  -3   0 22285.3 727.465  19
  -1   3  -1 8891.40 324.550  13
   1   3   1 8714.84 334.208  13
   1  -3   1 8557.76 285.733  18
   1   3   1 9027.41 286.997  18
  -1   3  -2 4234.63 184.630  13
   1   3   2 4431.17 205.284  13
   1   3   2 4529.11 168.372   6
   1  -3   2 4447.85 209.414  29
   1  -3   3 259.172 46.1451   1
   1  -3   3 178.794 70.7498  29
   1  -3   3 234.898 47.1822   6
   1   3   3 312.328 48.7612   6
   1   3   3 369.079 88.1355  26
   1   3   3 145.084 60.5094  13
  -1   3  -3 170.702 46.7403  13
   1  -3   4 1530.78 124.743  29
   1   3   4 1701.17 138.362  26
   1  -3   4 1308.67 90.2060   1
   1   3   4 1569.10 95.6887   1
   1   3   4 1492.29 95.4872   6
   1  -3   4 1411.07 94.2377   6
   1   3   4 1603.06 116.154  13
  -1   3  -4 1548.75 87.9416  13
   1   3   5 5487.69 270.506  26
   1   3   5 5828.95 234.465   1
   1  -3   5 5630.30 233.628   1
   1   3   5 5891.51 237.799   6
   1  -3   5 5653.61 234.947   6
  -1   3  -5 5382.34 207.445  13
   1   3   5 5760.46 254.991  13
   1   3   6 48165.2 1494.94  13
   1  -3   6 47000.7 1473.61  19
   1   3   6 46934.2 1523.82  26
   1   3   6 47353.5 1481.05   6
   1  -3   6 46246.7 1477.86   6
   1  -3   6 45900.4 1475.23   1
   1   3   6 48722.1 1479.78   1
   1  -3   7 1481.78 110.971  19
   1  -3   7 1589.85 121.065   1
   1   3   7 1659.15 122.167   1
   1  -3   7 1620.02 120.975   6
   1   3   7 1590.19 124.577   6
   1   3   7 1539.48 125.607  13
   1   3   8 455.464 80.4458   6
   1  -3   8 403.373 78.6622   6
  -1  -3  -8 277.241 50.5167  19
   1  -3   8 378.506 64.2354  19
   1   3   8 236.162 71.4385  13
   1   3   8 393.378 78.4462   1
   1  -3   8 444.244 79.5120   1
  -1  -3  -9 5384.20 216.729  19
   1  -3   9 5482.40 241.866  19
   1   3   9 5919.62 284.608   6
   1  -3   9 5482.09 274.744   6
   1   3   9 5948.24 277.405   1
   1  -3   9 5858.02 279.364   1
   1   3   9 5579.15 264.350  13
  -1  -3 -10 120774. 3726.58  19
   1  -3  10 121194. 3762.95  19
   1  -3  10 125850. 3831.22   6
   1   3  10 132056. 3841.46   6
   1  -3  10 129143. 3832.42   1
   1   3  10 130131. 3831.82   1
   1   3  10 126743. 3806.96  13
   1  -3  11 18321.9 651.592  19
   1   3  11 19460.7 732.632   6
   1  -3  11 18376.5 725.688   6
   1  -3  11 19912.8 730.457   1
   1   3  11 20898.5 736.101   1
   1   3  11 20728.5 705.021  13
   1   3  12 48071.0 1508.35  13
   1  -3  12 49034.8 1561.47   6
   1   3  12 48160.1 1563.62   6
   1  -3  12 43868.6 1445.64  19
   1   3  13 11703.6 424.741   7
   1   3  13 12527.0 483.962  13
   1  -3  13 12727.7 538.915   6
   1   3  13 12078.2 529.501   6
   1  -3  13 11179.8 418.408  19
   1   3  14 72313.7 2256.55   6
   1   3  14 68481.1 2094.23   5
   1  -3  14 66927.4 2092.82   5
   1  -3  14 68803.8 2244.95   6
   1   3  14 67932.7 2165.88  13
   1   3  14 68501.0 2101.07   7
   1   3  15 17134.6 570.793   7
   1   3  15 15790.6 559.319   5
   1  -3  15 17221.0 565.560   5
   1  -3  15 15147.3 580.728   4
   1   3  15 15497.7 591.179   3
   1  -3  16 27129.0 916.051  14
   1   3  16 29144.3 924.588   7
   1  -3  16 26293.0 938.709   4
   1   3  16 30056.4 921.114   5
   1  -3  16 27646.5 914.338   5
   1   3  16 27267.4 1068.89   6
   1  -3  16 28061.3 1077.60   6
   1   3  16 27229.7 950.566   3
   1  -3  17 2936.93 177.579  14
   1   3  17 4015.91 196.723   7
   1   3  17 3567.93 215.721   3
   1  -3  17 3376.10 184.227   5
   1  -3  17 3146.11 201.285   4
   1   3  17 3175.73 180.650   5
   1   3  17 3490.69 289.957   6
   1  -3  17 3082.09 283.012   6
   1   3  18 23026.1 771.982   7
   1   3  18 22288.3 804.124   3
   1   3  18 21373.2 759.978  25
   1  -3  18 21660.2 792.098   4
   1  -3  18 23177.5 954.310   6
   1   3  18 22924.1 766.225   5
   1  -3  18 22307.2 765.946   5
   1   3  18 22686.4 944.907   6
   1   3  19 8934.36 369.247   7
   1   3  19 8804.46 397.014   3
   1   3  19 8289.54 359.656  25
   1  -3  19 8391.96 384.929   4
   1   3  19 9415.34 530.008   6
   1   3  19 8797.73 363.805   5
   1  -3  19 9138.27 527.071   6
   1  -3  19 8554.05 364.493   5
   1  -3  20 732.845 100.856   5
   1  -3  20 633.292 164.961   6
   1  -3  20 561.791 110.762   4
   1   3  20 691.926 99.7683   5
   1   3  20 608.699 162.368   6
   1   3  20 638.781 95.6041  23
   1   3  20 704.956 99.7402   7
   1   3  20 726.425 106.302  21
   1   3  20 678.383 106.396  22
   1  -3  20 1005.64 115.515  21
   1  -3  20 908.051 113.897  22
   1   3  20 701.002 102.253  25
   1   3  20 846.926 129.804   3
   1  -3  21 8896.82 546.538   6
   1   3  21 9112.78 381.081   5
   1  -3  21 8764.01 376.292   5
   1   3  21 10264.0 574.284   6
   1  -3  21 8863.34 404.392   4
   1  -3  21 9102.93 385.019  22
   1   3  21 8470.01 378.770  22
   1   3  21 8689.98 372.034  23
   1   3  21 9192.26 380.782   7
   1  -3  21 9080.54 383.987  21
   1   3  21 8900.44 380.724  21
   1   3  21 8437.98 404.406   3
   1   3  22 47202.3 1824.77   6
   1  -3  22 47152.5 1617.23   4
   1  -3  22 48659.8 1586.55   5
   1  -3  22 48052.7 1831.77   6
   1   3  22 47266.2 1582.02   5
   1  -3  22 50501.1 1596.02  22
   1   3  22 51552.2 1598.34  22
   1   3  22 48221.8 1580.68  23
   1   3  22 49450.3 1590.16   7
   1   3  22 49076.7 1589.45  21
   1  -3  22 50443.1 1594.01  21
   1   3  22 49199.9 1589.34  25
   1   3  22 48556.5 1623.99   3
   1   3  23 13571.1 538.768   7
   1   3  23 14355.1 756.120   6
   1  -3  23 13936.9 547.163   5
   1   3  23 13275.6 535.329   5
   1  -3  23 13151.1 745.905   6
   1  -3  23 13228.5 564.092   4
   1  -3  23 13084.5 539.808  22
   1   3  23 13687.8 544.387  22
   1  -3  23 13748.2 543.050  21
   1   3  23 13965.8 546.324  21
   1   3  24 3711.16 230.530   7
   1  -3  24 3574.12 232.827   5
   1  -3  24 3427.31 370.167   6
   1   3  24 3822.71 234.373   5
   1   3  24 3456.72 358.033   6
   1  -3  24 3979.04 262.386   4
   1  -3  24 4203.09 250.907  22
   1   3  24 4276.33 252.677  22
   1   3  24 4438.67 250.180  21
   1  -3  24 3935.41 247.669  21
   1   3  25 6343.38 326.684   7
   1   3  25 6764.51 335.035   5
   1  -3  25 6984.66 337.937   5
   1  -3  25 6952.38 361.215   4
   1   3  25 7056.98 518.844   6
   1  -3  25 7101.06 525.296   6
   1   3  25 6401.82 334.544  21
   1  -3  25 6550.50 335.725  21
   1  -3  25 6659.65 336.949  22
   1   3  25 6572.02 339.396  22
   1  -3  26 6929.75 364.553   4
   1   3  26 6293.51 500.067   6
   1  -3  26 6255.70 500.383   6
   1   3  26 6863.48 345.485  22
   1  -3  26 7711.50 357.711  22
   1   3  26 7162.21 346.825  21
   1  -3  26 6148.94 335.689  21
   1   3  27 5989.67 313.396  21
   1  -3  27 6075.40 323.732  21
   1  -3  27 6741.00 346.208   4
   1   3  27 5159.84 458.808   6
   1  -3  27 6161.39 493.460   6
   1   3  27 5977.86 308.765   7
   1  -3  28 1182.64 142.323  21
   1   3  28 1075.43 137.818  21
   1  -3  28 785.188 201.747   6
   1   3  28 845.826 206.751   6
   1   3  28 857.461 113.449   7
   1  -3  29 2814.03 202.737  21
   1   3  29 2686.34 198.035  21
   1  -3  29 3205.36 225.994   4
   1   3  29 2790.33 192.136   7
   1  -3  30 728.166 121.576  21
   1   3  30 591.478 110.913  21
   1   3  30 800.387 107.095   7
   1  -3  31 1379.08 151.075   4
   1   3  31 1154.07 137.191   4
   1  -3  32 10589.2 438.428  21
   1   3  32 10578.5 435.324  21
   1   3  32 11727.8 455.984   4
   1  -3  33 4593.08 239.775  21
   1   3  33 4655.47 235.664  21
   1   3  33 5238.77 250.643   4
   1  -3  34 11474.9 434.487  21
   1   3  34 11368.1 431.008  21
   1   3  34 12141.5 438.574   4
  -1  -4  34 1779.06 130.047  21
  -1  -4  33 4058.65 209.721  21
  -1   4  33 3440.91 195.020  21
  -1  -4  32 25.5429 85.4779  21
  -1   4  32-48.8603 84.5178  21
  -1   4  32 82.6938 75.8608   4
  -1   4  31 515.087 92.9151   7
  -1   4  30-37.0077 85.4513  21
  -1  -4  30 107.928 90.4850  21
  -1   4  30 85.7532 72.5445   7
  -1   4  29 6462.45 323.571  21
  -1  -4  29 6350.42 326.951  21
  -1   4  29 7020.98 329.728   5
  -1   4  29 6780.38 323.915   7
  -1   4  28 462.553 110.212  21
  -1  -4  28 429.836 109.083  21
  -1   4  28 250.950 90.5463   5
  -1  -4  28 448.221 98.0617   5
  -1   4  28 222.759 153.137   6
  -1   4  28 429.454 97.6602   7
  -1   4  27 200.617 92.1146   7
  -1  -4  27 77.2214 172.375   6
  -1   4  27 156.640 82.9728   5
  -1   4  27-25.0174 165.433   6
  -1  -4  27 194.427 86.4668   5
  -1  -4  27 406.620 109.645   4
  -1   4  27 313.778 98.2601  21
  -1  -4  27 179.837 97.7797  21
  -1   4  26 1627.26 155.235  21
  -1  -4  26 1137.89 146.510  21
  -1  -4  26 1350.25 249.072   6
  -1   4  26 997.339 235.193   6
  -1  -4  26 1741.41 175.219   4
  -1  -4  25 176.786 94.3538  21
  -1   4  25 97.7511 90.4877  21
  -1   4  25 162.559 86.5226   5
  -1   4  25 98.4082 162.628   6
  -1  -4  25 145.002 104.685   4
  -1  -4  25 158.121 85.4669   5
  -1  -4  25 150.648 163.831   6
  -1   4  25 50.6893 81.5351   7
  -1   4  24 25557.6 909.500   7
  -1  -4  24 24900.5 1151.57   6
  -1  -4  24 25562.6 908.569   5
  -1   4  24 26566.6 1156.74   6
  -1  -4  24 25225.3 920.746   4
  -1   4  24 25052.7 899.367   5
  -1  -4  24 26656.3 910.912  21
  -1   4  24 25692.6 905.199  21
  -1   4  24 25638.1 934.272   3
  -1   4  23 475.402 99.7147   7
  -1   4  23 462.793 161.193   6
  -1  -4  23 400.953 156.508   6
  -1  -4  23 552.334 120.726   4
  -1   4  23 441.909 97.4496   5
  -1  -4  23 412.183 98.4002   5
  -1   4  23 657.654 121.058   3
  -1   4  23 388.752 97.8261  21
  -1  -4  23 581.989 112.245  21
  -1  -4  22-67.2439 92.5467  21
  -1   4  22 7.26147 92.5334  21
  -1   4  22 54.2061 85.5571   7
  -1  -4  22-22.4532 162.895   6
  -1   4  22 7.26110 80.2252   5
  -1  -4  22-7.40775 86.5882   5
  -1  -4  22 25.4069 102.968   4
  -1   4  22-44.1132 161.711   6
  -1  -4  22 144.650 74.9932  11
  -1   4  22 131.617 89.5398   3
  -1  -4  21 197.541 83.7325  21
  -1   4  21 102.807 70.2571  21
  -1   4  21 325.659 83.5214   7
  -1  -4  21 212.493 114.850   6
  -1  -4  21 218.988 95.4190   4
  -1   4  21 247.325 78.5817   5
  -1  -4  21 237.588 73.8744   5
  -1   4  21 291.888 134.367   6
  -1   4  21 371.720 103.988   3
  -1  -4  21 192.102 74.0673  11
  -1   4  20 4422.25 232.612  22
  -1  -4  20 4324.96 232.056  22
  -1   4  20 4297.28 233.650  23
  -1  -4  20 4138.01 227.583   5
  -1   4  20 4017.79 348.684   6
  -1  -4  20 3685.60 340.286   6
  -1  -4  20 3871.00 235.853   4
  -1   4  20 3886.25 220.133   5
  -1   4  20 4240.83 228.146  21
  -1  -4  20 4314.31 232.869  21
  -1  -4  20 4015.86 224.751  11
  -1   4  20 3959.64 246.548   3
  -1   4  20 4301.50 232.139   7
  -1   4  19 931.005 105.787  16
  -1  -4  19 984.773 109.539  16
  -1   4  19 1218.29 118.319  23
  -1  -4  19 1141.87 118.340  11
  -1   4  19 1254.24 113.398   5
  -1  -4  19 908.547 123.157   4
  -1  -4  19 978.637 107.946   5
  -1  -4  19 1019.84 186.686   6
  -1   4  19 1241.82 188.948   6
  -1   4  19 997.496 126.414   3
  -1   4  18 78.8973 77.4626   3
  -1  -4  18 68.3533 60.3245  16
  -1   4  18 11.1412 60.4518  16
  -1  -4  18 68.1557 82.2682   4
  -1   4  18 185.179 64.5491   5
  -1  -4  18 45.4030 56.3898   5
  -1  -4  18 137.306 104.363   6
  -1   4  18 67.7386 110.495   6
  -1  -4  18 109.692 66.9445  11
  -1  -4  18 185.770 79.1271  14
  -1   4  18 46.4022 57.2724  25
  -1  -4  17 9621.33 362.862  16
  -1   4  17 9761.26 362.799  16
  -1  -4  17 8422.50 371.606   4
  -1  -4  17 8956.00 357.803   5
  -1   4  17 8597.35 353.051   5
  -1   4  17 9196.90 497.548   6
  -1  -4  17 8874.27 493.744   6
  -1  -4  17 8980.02 347.154  12
  -1  -4  17 8607.66 366.246  11
  -1  -4  17 8931.60 376.115  14
  -1   4  17 8155.57 383.756   3
  -1  -4  16 706.046 81.5602  16
  -1   4  16 645.118 77.9847  16
  -1  -4  16 527.224 78.1313   5
  -1   4  16 335.619 67.5321   5
  -1  -4  16 493.861 127.679   6
  -1  -4  16 354.862 84.2072   4
  -1   4  16 345.384 109.834   6
  -1  -4  16 643.833 90.4268  11
  -1   4  16 637.412 110.177  13
  -1  -4  16 613.617 94.1707  14
  -1   4  16 477.598 96.6982   3
  -1   4  15 700.330 82.2940  16
  -1  -4  15 766.332 84.6068  16
  -1   4  15 691.067 82.4163   5
  -1  -4  15 842.299 86.3417   5
  -1  -4  15 816.282 100.227   4
  -1   4  15 859.701 125.023  13
  -1  -4  15 679.828 92.9632  11
  -1  -4  15 757.296 91.1750  14
  -1   4  15 803.069 107.307   3
  -1  -4  14 14293.2 514.663  11
  -1   4  14 14145.7 588.674  13
  -1  -4  14 14378.1 514.623  14
  -1   4  14 14449.5 493.173  16
  -1  -4  14 15269.8 498.500  16
  -1  -4  14 13678.9 492.642   5
  -1   4  14 13185.8 488.446   5
  -1   4  13 42843.5 1377.94  13
  -1  -4  13 39056.7 1273.76  14
  -1   4  12 38112.2 1258.56  13
   1   4 -12 35905.5 1177.44  15
  -1   4  11 708.337 113.005  13
   1  -4 -10 60.7018 56.3749  19
  -1   4  10 145.222 79.8793  13
   1  -4  -9 50817.1 1616.63  19
  -1   4   9 52026.2 1669.25  13
   1  -4  -8 20208.3 697.453  19
  -1   4   8 20233.3 737.892  13
   1  -4  -7 11069.5 429.077  19
  -1   4   7 11711.6 464.557  13
  -1   4   6 28791.0 990.694  26
  -1   4   6 30134.9 1004.77  13
   1  -4  -6 29734.5 973.922  19
  -1   4   5 14605.8 537.104  13
  -1   4   5 13675.1 523.619  26
  -1  -4   5 13818.5 485.061  27
  -1   4   5 14284.3 482.944  27
   1  -4  -5 14333.3 516.745  19
  -1   4   4 970.679 110.819  13
  -1  -4   4 1037.90 92.2173  29
  -1   4   4 1178.14 75.9069  27
  -1  -4   4 921.607 75.0688  27
   1  -4  -4 996.643 99.8496  19
  -1   4   4 943.560 109.138  26
  -1  -4   3 469.360 70.2448  29
  -1  -4   3 503.458 51.5403  27
  -1   4   3 483.669 47.6891  27
  -1   4   3 528.594 87.1095  13
   1  -4  -3 396.312 77.7716  19
  -1   4   2 25218.8 746.980  27
  -1  -4   2 23516.1 750.154  27
  -1  -4   2 24311.4 789.637  29
  -1   4   2 24507.0 825.392  13
   1  -4  -2 24475.6 818.666  19
  -1  -4   1 2262.72 85.3406  27
  -1   4   1 2390.83 81.5607  27
   1  -4  -1 2259.70 148.954  19
   1   4  -1 1959.06 84.9453  18
   1  -4  -1 2244.88 85.0583  18
  -1   4   1 2119.64 145.996  13
  -1   4   0 140.449 65.1478  13
   1   4   0 146.773 67.1590  13
   1  -4   1 10757.7 340.331   1
  -1   4  -1 10957.9 407.928  13
   1   4   1 11617.2 423.367  13
  -1   4  -2 9252.79 347.267  13
   1   4   2 9476.57 367.523  13
   1  -4   2 9208.24 365.046  29
   1  -4   2 8952.49 295.550   1
   1   4   2 8695.12 294.243   1
  -1   4  -3 11111.4 409.234  13
   1   4   3 11642.9 440.008  13
   1   4   3 11049.6 380.301   6
   1  -4   3 11737.8 443.779  29
   1  -4   3 11324.6 377.745   1
   1   4   3 11388.0 376.871   1
   1  -4   4 122.541 42.5222   1
   1   4   4 121.201 41.2395   1
   1  -4   4 146.909 72.2525  29
   1   4   4 139.034 43.7989   6
   1  -4   4 147.602 44.4702   6
   1   4   4 118.779 86.9581  26
   1   4   4 245.448 74.4386  13
  -1   4  -4 156.876 49.4589  13
   1  -4   5 12982.3 510.437  29
   1   4   5 13839.4 530.013  26
   1   4   5 14239.3 513.246  13
  -1   4  -5 12888.0 459.553  13
   1  -4   5 12693.4 463.401   6
   1   4   5 13573.9 467.803   6
   1   4   5 13905.4 464.352   1
   1  -4   5 13462.1 464.696   1
   1   4   6 5732.04 293.436  26
   1   4   6 5756.59 270.768  13
   1  -4   6 4979.41 233.561   6
   1   4   6 5494.29 239.902   6
   1   4   6 5560.97 236.079   1
   1  -4   6 5252.03 234.138   1
   1  -4   7 9406.04 368.618   1
   1   4   7 9888.27 370.888   1
   1  -4   7 9316.94 379.634  19
   1   4   7 8836.37 412.972  26
   1   4   7 9228.17 371.688   6
   1  -4   7 8896.41 367.743   6
   1   4   7 9731.37 398.162  13
   1  -4   8 67795.5 2124.97  19
   1   4   8 68054.2 2132.31   6
   1  -4   8 67457.3 2128.55   6
   1   4   8 70823.7 2157.48  13
   1   4   8 67222.9 2124.60   1
   1  -4   8 68415.6 2128.01   1
   1  -4   9 64241.2 2011.76  19
  -1  -4  -9 62996.9 1980.98  19
   1   4   9 66013.9 2036.52   6
   1  -4   9 61860.9 2025.52   6
   1   4   9 64470.2 2040.91  13
   1  -4   9 64360.5 2025.82   1
   1   4   9 66891.7 2031.93   1
   1   4  10 1934.81 159.528   6
   1  -4  10 2166.92 166.868   6
   1   4  10 1851.86 158.817  13
  -1  -4 -10 1616.92 115.168  19
   1  -4  10 1946.06 141.673  19
   1   4  11 694.186 107.662  13
  -1  -4 -11 645.358 73.5627  19
   1  -4  11 596.247 91.8530  19
   1  -4  11 593.394 105.057   6
   1   4  11 685.284 112.862   6
   1  -4  12 60601.0 1930.44  19
   1   4  12 63713.0 2012.51   6
   1  -4  12 60737.1 2006.58   6
   1   4  12 61952.2 1983.57  13
   1  -4  13 46687.6 1591.60  19
   1   4  13 50338.1 1658.79  13
   1   4  13 49081.1 1568.78   7
   1   4  13 53823.4 1562.85   5
   1   4  13 51387.3 1695.60   6
   1  -4  13 50591.2 1689.93   6
   1   4  14 16793.7 641.495   3
   1   4  14 18217.2 619.556   7
   1  -4  14 18355.2 617.017  14
   1   4  14 18799.3 701.977  13
   1  -4  14 17746.0 606.629   5
   1  -4  14 18089.0 740.273   6
   1  -4  14 17371.9 633.102   4
   1   4  14 18649.7 740.212   6
   1   4  14 17899.9 605.667   5
   1   4  15 501.050 99.1257   3
   1   4  15 668.880 110.063  13
   1   4  15 651.347 84.2245   7
   1  -4  15 468.244 79.1012  14
   1  -4  15 385.784 66.9008   5
   1   4  15 352.501 65.5467   5
   1  -4  15 278.711 86.7025   4
   1   4  16 16692.3 628.153   3
   1  -4  16 16319.6 583.377  11
   1   4  16 17541.1 600.336   7
   1   4  16 17593.5 744.507   6
   1  -4  16 16640.8 586.599   5
   1  -4  16 18075.6 752.986   6
   1   4  16 17737.5 590.337   5
   1  -4  16 15561.1 610.396   4
   1  -4  16 16330.5 592.188  14
   1   4  17 20595.0 733.188   3
   1   4  17 19187.1 685.602  25
   1   4  17 21100.1 704.458   7
   1  -4  17 20360.7 690.133   5
   1   4  17 19732.9 685.059   5
   1  -4  17 19935.8 719.520   4
   1   4  17 19874.9 845.516   6
   1  -4  17 20579.8 863.168   6
   1  -4  17 19103.5 691.205  14
   1   4  18 271.101 94.9453   3
   1   4  18 68.0962 63.1482  25
   1   4  18 252.081 72.5880   7
   1   4  18 159.277 65.5507   5
   1  -4  18 86.2319 93.1722   6
   1  -4  18 114.966 58.8407   5
   1   4  18 221.520 111.252   6
   1  -4  18 175.528 89.6838   4
   1  -4  18 170.805 71.7398  14
   1   4  19 110.171 108.187   6
   1  -4  19 37.0845 114.414   6
   1  -4  19-8.11875 98.3339   4
   1   4  19 73.3609 58.5834   5
   1  -4  19 12.3818 59.6866   5
   1   4  19 8.67797 82.1378   3
   1  -4  19-37.7369 76.7576  22
   1   4  19-44.0120 78.7258  22
   1   4  19-24.7615 76.3952  21
   1  -4  19-12.6291 74.4106  21
   1   4  19-19.1447 72.4198  23
   1   4  19 67.1759 66.8490  25
   1   4  19 53.6825 62.3120   7
   1  -4  20 32600.7 1279.31   6
   1  -4  20 31040.2 1058.46   5
   1  -4  20 31051.3 1092.03   4
   1   4  20 30779.1 1265.44   6
   1   4  20 32298.0 1063.39   5
   1   4  20 31131.3 1102.23   3
   1   4  20 31562.8 1060.60  21
   1  -4  20 31977.8 1064.57  21
   1   4  20 31994.6 1064.03  22
   1   4  20 31685.1 1066.06  23
   1  -4  20 33441.6 1070.83  22
   1   4  20 32007.0 1062.41  25
   1   4  20 31109.7 1072.37   7
   1  -4  21 10267.6 468.309   4
   1   4  21 9658.30 592.210   6
   1   4  21 10208.2 435.289   5
   1  -4  21 10414.7 439.177   5
   1  -4  21 10914.7 619.920   6
   1   4  21 10741.4 476.040   3
   1   4  21 11305.7 448.167  21
   1  -4  21 11073.7 446.926  21
   1   4  21 10711.5 444.393  22
   1  -4  21 11256.3 448.088  22
   1   4  21 10800.7 444.354  23
   1   4  21 11453.9 449.730  25
   1   4  21 11224.4 452.417   7
   1  -4  22 648.572 133.396   4
   1   4  22 856.059 199.419   6
   1  -4  22 426.831 164.142   6
   1  -4  22 493.474 104.695   5
   1   4  22 711.671 111.521   5
   1   4  22 688.218 129.747   3
   1  -4  22 692.966 117.847  21
   1   4  22 701.975 121.656  22
   1  -4  22 506.177 106.051  22
   1   4  22 690.806 118.734  21
   1   4  22 711.101 110.633  23
   1   4  22 664.615 109.948  25
   1   4  22 898.505 115.330   7
   1   4  23 10.1313 96.5447   3
   1  -4  23 54.9148 71.0044   5
   1   4  23 208.087 131.798   6
   1  -4  23 19.4109 106.289   4
   1  -4  23 142.051 132.611   6
   1   4  23 92.2158 74.1579   5
   1   4  23 163.011 85.0323  21
   1   4  23 158.163 96.9278  22
   1  -4  23 213.503 100.118  22
   1  -4  23 87.6900 86.0914  21
   1   4  23 209.891 92.0303  23
   1   4  23 97.2526 77.2545   7
   1   4  24 26265.2 960.822   3
   1  -4  24 26536.6 922.495   5
   1   4  24 24326.0 1136.15   6
   1  -4  24 25741.8 950.908   4
   1  -4  24 24563.3 1148.90   6
   1   4  24 26170.4 916.201   5
   1  -4  24 27238.3 926.823  22
   1   4  24 25394.3 921.553  22
   1   4  24 26612.9 924.728   7
   1   4  24 27320.4 925.241  21
   1  -4  24 25047.1 921.740  21
   1  -4  25 2079.59 181.590   5
   1   4  25 2209.56 300.475   6
   1  -4  25 1905.90 281.395   6
   1   4  25 2341.77 183.172   5
   1  -4  25 2271.72 208.306   4
   1   4  25 2312.67 193.002  22
   1  -4  25 2852.95 200.449  22
   1  -4  25 2077.45 178.868  21
   1   4  25 2311.72 186.717  21
   1   4  25 2689.88 190.549   7
   1   4  26 1635.86 162.290  21
   1  -4  26 1517.27 164.892  21
   1  -4  26 1367.38 246.935   6
   1  -4  26 1670.84 188.528   4
   1   4  26 1409.29 244.004   6
   1   4  27 49.4263 83.6564  21
   1  -4  27 110.797 89.3240  21
   1   4  27 107.978 79.1511   7
   1  -4  27 51.5500 130.836   6
   1   4  27 175.784 140.642   6
   1   4  28 9195.81 402.598  21
   1  -4  28 8590.79 401.972  21
   1   4  28 8687.47 394.718   7
   1  -4  29 831.462 125.569  21
   1   4  29 738.487 117.695  21
   1   4  29 779.669 111.962   7
   1   4  30 160.774 75.9458   7
   1  -4  31 2003.96 165.820  21
   1   4  31 2390.05 170.766  21
   1   4  31 2506.24 164.000   7
   1   4  32 5489.98 271.305  21
   1  -4  32 6165.43 284.930  21
   1   4  32 6261.53 293.078   4
   1   4  33 990.856 105.800  21
   1  -4  33 884.821 107.377  21
   1   4  33 1146.73 114.375   4
   1  -4  34 2788.28 160.976  21
   1   4  34 3012.89 166.043   4
  -1  -5  34 1568.14 110.063  21
  -1  -5  33 139.678 71.4752  21
  -1  -5  32 182.233 79.2495  21
  -1   5  32 183.383 66.5272   7
  -1   5  32 239.294 84.4253   4
  -1  -5  31 7953.87 348.281  21
  -1   5  31 7788.66 341.263  21
  -1   5  31 7826.56 342.154   7
  -1   5  30 142.090 74.9213   7
  -1  -5  29 558.996 121.142  21
  -1   5  29 655.715 118.460  21
  -1   5  29 707.626 111.734   7
  -1  -5  28 7300.54 357.930  21
  -1   5  28 7962.06 361.284  21
  -1   5  28 7707.51 359.996   7
  -1   5  28 7409.36 348.904   5
  -1  -5  27 2708.48 205.642  21
  -1   5  27 3069.65 209.322  21
  -1   5  27 2868.10 205.620   7
  -1  -5  27 2856.91 202.724   5
  -1  -5  27 2310.82 316.396   6
  -1   5  27 2240.11 304.191   6
  -1   5  27 2878.63 200.915   5
  -1   5  26 11714.2 708.973   6
  -1  -5  26 11399.5 715.465   6
  -1  -5  26 13112.0 533.046  21
  -1   5  26 13592.9 531.054  21
  -1  -5  25 1409.30 153.430  21
  -1   5  25 1647.69 158.814  21
  -1   5  25 1713.08 179.937   3
  -1  -5  25 1253.13 241.576   6
  -1  -5  25 1380.10 148.401   5
  -1  -5  25 2139.44 190.871   4
  -1   5  25 1593.92 252.427   6
  -1   5  25 1580.33 153.975   5
  -1   5  25 1797.18 161.652   7
  -1   5  24 2063.39 173.143  21
  -1  -5  24 1961.22 176.886  21
  -1   5  24 2117.15 188.965   3
  -1  -5  24 2146.69 174.142   5
  -1   5  24 1850.25 164.277   5
  -1  -5  24 2346.77 191.249   4
  -1   5  24 1756.25 277.816   6
  -1  -5  24 1462.29 271.367   6
  -1   5  24 1956.58 175.479   7
  -1  -5  23-85.9174 104.552  21
  -1   5  23-52.6350 100.652  21
  -1   5  23 25.1644 79.3963   7
  -1  -5  23-92.8325 155.328   6
  -1  -5  23-46.1138 81.7390   5
  -1   5  23 14.9973 74.4419   5
  -1   5  23 22.7130 157.612   6
  -1  -5  23 105.213 110.953   4
  -1   5  23-39.8246 95.4077   3
  -1   5  22 30084.5 1058.96   3
  -1  -5  22 31251.2 1263.24   6
  -1  -5  22 28584.5 1030.65   4
  -1  -5  22 30225.4 1017.32   5
  -1   5  22 28698.2 1008.70   5
  -1   5  22 28938.8 1239.28   6
  -1   5  22 31123.5 1019.22  21
  -1  -5  22 29313.8 1017.66  21
  -1  -5  22 28995.0 1014.46  11
  -1   5  22 30804.1 1035.26   7
  -1   5  21 2462.12 180.407  23
  -1   5  21 2609.44 203.066   3
  -1  -5  21 2173.08 271.141   6
  -1   5  21 1949.79 253.885   6
  -1  -5  21 2191.11 183.819   4
  -1  -5  21 2109.00 161.145   5
  -1   5  21 2146.65 159.464   5
  -1  -5  21 2279.86 168.104  21
  -1   5  21 2133.17 163.368  21
  -1  -5  21 2123.13 165.495  11
  -1   5  21 2131.55 170.201   7
  -1   5  20 11061.8 445.693  23
  -1   5  20 10460.4 596.271   6
  -1  -5  20 10678.8 455.113   4
  -1   5  20 11278.3 437.577   5
  -1  -5  20 10270.7 431.631   5
  -1  -5  20 10789.4 611.323   6
  -1   5  20 10796.1 471.209   3
  -1   5  20 10774.6 434.422  21
  -1  -5  20 11741.6 447.056  21
  -1  -5  20 10007.4 436.928  11
  -1   5  20 10772.5 446.185   7
  -1  -5  19 1009.78 111.638  21
  -1   5  19 1020.09 113.644  21
  -1  -5  19 872.444 125.636   4
  -1  -5  19 693.614 100.621   5
  -1  -5  19 502.311 159.754   6
  -1   5  19 809.352 101.970   5
  -1   5  19 805.819 172.153   6
  -1  -5  19 943.627 115.846  11
  -1  -5  19 1044.79 125.993  14
  -1   5  19 1222.05 120.198  23
  -1   5  19 941.418 128.086   3
  -1   5  18 134.414 82.0314   3
  -1   5  18 68.1425 114.066   6
  -1  -5  18 34.5817 114.318   6
  -1   5  18 152.029 62.3011   5
  -1  -5  18 39.9781 60.5317   5
  -1  -5  18 197.418 88.6608   4
  -1   5  18 106.642 65.1523  16
  -1   5  18 163.227 63.7297  25
  -1  -5  18 110.055 70.3889  14
  -1   5  18 96.7246 76.0551  13
  -1  -5  18 145.213 73.6179  11
  -1   5  18 139.525 67.8652  23
  -1  -5  17 12233.2 449.435  16
  -1   5  17 12392.9 447.706  16
  -1  -5  17 11425.5 464.529  11
  -1   5  17 11807.1 487.839   3
  -1   5  17 11658.0 560.242  13
  -1  -5  17 11943.8 474.724  14
  -1  -5  17 11384.7 588.222   6
  -1   5  17 11816.0 443.968   5
  -1  -5  17 11712.8 446.004   5
  -1  -5  17 11873.7 470.051   4
  -1   5  17 11994.2 592.559   6
  -1  -5  16 249.668 61.2214  16
  -1   5  16 210.538 62.5881  16
  -1  -5  16 340.974 80.0713  11
  -1   5  16 354.322 93.0763   3
  -1  -5  16 231.237 79.1354  14
  -1  -5  16 426.945 94.3581   4
  -1   5  16 275.738 62.2188   5
  -1  -5  16 205.377 104.479   6
  -1  -5  16 335.920 68.0918   5
  -1   5  16 362.978 112.173   6
  -1  -5  15 20078.0 655.651  16
  -1   5  15 20263.2 655.966  16
  -1  -5  15 18938.4 678.154  11
  -1   5  15 17897.2 691.537   3
  -1  -5  15 18751.5 676.160  14
  -1   5  15 19675.8 656.147   5
  -1  -5  15 18397.4 650.260   5
  -1  -5  15 19741.8 677.481   4
  -1   5  14 136.616 50.4568  16
  -1  -5  14 319.422 56.7919  16
  -1  -5  14 224.504 80.0002   4
  -1   5  14 227.205 81.1395   3
  -1   5  14 206.330 94.5546   6
  -1   5  14 183.207 52.5478   5
  -1  -5  14 121.838 88.5760   6
  -1  -5  14 216.407 54.9539   5
  -1   5  14 156.085 84.4731  13
  -1  -5  14 116.457 67.1548  14
  -1  -5  13 19175.8 664.729  14
  -1   5  13 20198.6 773.510  13
  -1   5  13 19375.6 639.755   5
  -1  -5  13 18249.9 750.004   6
  -1   5  12 4426.83 277.108  13
  -1  -5  12 4255.64 204.040  14
  -1  -5  12 3952.48 261.551   6
   1  -5 -11 64428.4 2054.43  19
  -1  -5  11 63999.8 1998.50  10
  -1  -5  11 65262.5 2007.45  14
  -1   5  11 69599.0 2132.04  13
  -1   5  10 1022.51 134.178  13
   1  -5 -10 1117.45 116.273  19
  -1   5   9 2899.04 214.327  13
   1  -5  -9 2841.99 184.182  19
  -1   5   8 4597.66 265.809  13
   1  -5  -8 4342.88 237.087  19
  -1   5   7 37113.7 1229.09  13
   1  -5  -7 35224.0 1188.60  19
  -1   5   7 36033.5 1215.69  26
  -1   5   6 2402.15 182.274  13
   1  -5  -6 2265.83 162.301  19
  -1   5   6 2627.69 186.400  26
  -1   5   5 226.371 86.4626  26
  -1   5   5 343.890 89.1625  13
   1  -5  -5 292.059 74.4806  19
  -1   5   4 3233.81 209.721  13
  -1   5   4 3700.42 213.598  26
   1  -5  -4 3423.62 202.975  19
  -1  -5   4 3481.89 185.665  29
  -1   5   3 34642.6 1158.67  13
  -1  -5   3 33813.7 1049.40   6
  -1  -5   3 36539.5 1119.65  29
   1  -5  -3 36115.7 1153.14  19
  -1   5   2 42334.5 1367.72  13
  -1  -5   2 41487.3 1324.76  29
   1  -5  -2 41634.4 1359.24  19
  -1   5   1 2632.28 173.964  13
   1  -5  -1 2597.37 174.310  19
  -1   5   0 89721.6 2760.08  13
   1   5   0 89114.5 2764.90  13
   1   5   1 88689.0 2704.44  13
  -1   5  -1 85799.4 2687.71  13
   1  -5   2 5044.14 257.912  29
   1   5   2 4880.50 254.911  13
  -1   5  -2 4667.33 236.827  13
   1  -5   3 20198.2 741.828  29
   1   5   3 21740.7 754.355  13
  -1   5  -3 20948.0 721.531  13
   1   5   4 4816.15 251.266  13
  -1   5  -4 4437.59 217.899  13
   1   5   4 4112.22 180.032   6
   1  -5   4 4423.92 244.337  29
   1   5   4 4570.33 260.854  26
  -1   5  -5 10123.7 388.103  13
   1   5   5 10666.8 440.823  13
   1  -5   5 10065.0 429.583  29
   1   5   5 10632.1 451.925  26
   1  -5   5 9802.88 366.749   6
   1   5   5 10038.7 367.448   6
   1  -5   6 908.859 86.3700   6
   1   5   6 865.584 84.8303   6
   1   5   6 835.593 126.656  26
   1   5   6 781.690 109.616  13
   1  -5   7 34566.3 1168.92   6
   1   5   7 37795.3 1177.44   6
   1   5   7 35463.1 1255.90  26
   1  -5   7 36457.1 1213.21  19
   1   5   7 37817.2 1236.62  13
   1  -5   8 242.861 79.3343  19
   1   5   8 178.740 79.9223  13
   1  -5   8 166.989 59.5802   6
   1   5   8 250.894 65.6568   6
   1  -5   9 1486.65 134.584   6
   1   5   9 1520.93 137.205   6
   1  -5   9 1876.22 152.624  19
  -1  -5  -9 1717.63 134.431  19
   1   5   9 1808.56 164.381  13
   1  -5  10 29059.3 1026.22   6
   1   5  10 30154.6 1034.70   6
   1  -5  10 30190.9 1030.07  19
  -1  -5 -10 29627.9 996.656  19
   1   5  10 31240.3 1069.66  13
   1  -5  11 81506.0 2646.96  19
  -1  -5 -11 84048.4 2611.11  19
   1   5  11 87672.5 2700.91  13
   1  -5  11 84937.8 2570.89   9
   1  -5  11 86539.8 2575.24  10
   1   5  11 84636.1 2673.70   6
   1  -5  11 82853.9 2667.27   6
   1  -5  12 15969.9 602.256  19
   1   5  12 15901.7 640.701  13
   1  -5  12 15912.2 543.421  14
   1   5  12 14988.3 538.986   7
   1  -5  12 15976.3 536.286  10
   1  -5  12 14797.9 625.524   6
   1   5  12 14713.6 622.653   6
   1  -5  13 4228.88 244.642  19
   1   5  13 4461.36 240.259   3
   1  -5  13 4302.55 210.214  14
   1   5  13 4401.60 281.037  13
   1   5  13 4636.56 215.764   7
   1  -5  13 4370.96 203.356  10
   1  -5  13 4027.67 221.408   4
   1  -5  13 4257.63 278.681   6
   1  -5  13 4672.60 199.060   5
   1   5  13 4553.96 198.995   5
   1   5  13 4812.17 293.144   6
   1   5  14 1939.25 154.337   3
   1  -5  14 1674.51 126.846  14
   1   5  14 2008.22 183.661  13
   1   5  14 1976.15 133.637   7
   1  -5  14 1684.47 122.645  10
   1  -5  14 1717.89 145.063   4
   1   5  14 1806.41 118.059   5
   1  -5  14 1707.15 186.700   6
   1  -5  14 1710.14 116.066   5
   1   5  15 40323.6 1262.87   5
   1  -5  15 41222.6 1265.88   5
   1  -5  15 38756.4 1295.57   4
   1   5  15 40424.9 1281.03   7
   1   5  15 41341.5 1318.58   3
   1  -5  15 39089.4 1276.65  14
   1  -5  15 37878.4 1267.62  11
   1   5  16 24.5133 50.3570   5
   1  -5  16 90.7055 87.3959   4
   1  -5  16 128.603 52.3967   5
   1  -5  16 88.4160 90.9586   6
   1   5  16 87.8619 100.455   6
   1   5  16 86.0018 79.8226   3
   1   5  16 82.7139 59.0305   7
   1  -5  16 29.1984 59.3212  14
   1  -5  16 144.043 63.1638  11
   1   5  17 5302.29 292.268   3
   1   5  17 6177.44 263.974  25
   1   5  17 5717.27 273.684   7
   1   5  17 5909.72 260.196   5
   1  -5  17 5554.09 291.192   4
   1  -5  17 5395.34 376.491   6
   1  -5  17 5485.33 256.761   5
   1   5  17 6074.71 387.414   6
   1  -5  17 5525.59 269.299  14
   1   5  18 3475.88 190.010   5
   1  -5  18 3082.25 290.875   6
   1  -5  18 3411.68 219.936   4
   1   5  18 3710.68 303.280   6
   1  -5  18 3321.62 188.606   5
   1   5  18 3490.95 229.712   3
   1   5  18 3142.97 186.160  25
   1   5  18 3595.79 204.755   7
   1  -5  18 3032.56 193.473  14
   1   5  18 3187.07 197.303  23
   1   5  19 11617.4 445.171  21
   1  -5  19 11364.3 445.911  21
   1   5  19 11346.5 439.429   5
   1  -5  19 10830.2 469.651   4
   1  -5  19 11042.3 436.789   5
   1  -5  19 10419.3 585.001   6
   1   5  19 10130.8 581.780   6
   1   5  19 11449.5 484.111   3
   1   5  19 11512.0 438.948  25
   1   5  19 11478.6 453.619   7
   1  -5  19 10196.0 441.797  14
   1   5  19 11069.0 448.119  23
   1  -5  19 10581.1 437.508  22
   1   5  19 11458.7 444.585  22
   1   5  20 17332.7 635.385  21
   1  -5  20 17218.7 637.608  21
   1  -5  20 17916.6 633.941  20
   1   5  20 17758.6 687.217   3
   1   5  20 17120.8 636.749  22
   1   5  20 18029.3 649.883  23
   1  -5  20 17656.1 639.634  22
   1   5  20 16764.2 631.648  25
   1   5  20 18372.3 655.959   7
   1  -5  20 16818.2 634.438   5
   1  -5  20 16479.1 666.271   4
   1  -5  20 17357.4 831.064   6
   1   5  20 18204.2 829.393   6
   1   5  20 18190.4 638.652   5
   1  -5  21 547.529 106.155  21
   1  -5  21 575.116 108.881  22
   1   5  21 668.060 113.310  22
   1   5  21 511.300 103.264  21
   1  -5  21 598.411 98.4949  20
   1   5  21 432.779 108.210   3
   1   5  21 638.799 108.336  23
   1   5  21 728.641 110.860  25
   1   5  21 548.961 103.412   7
   1   5  21 290.393 134.359   6
   1  -5  21 377.092 124.786   4
   1   5  21 366.549 87.5837   5
   1  -5  21 552.561 174.850   6
   1  -5  21 374.314 82.5634   5
   1   5  22 57038.9 1808.35  21
   1  -5  22 56358.8 1811.36  21
   1  -5  22 54344.8 1786.61  20
   1   5  22 56003.1 1853.22   3
   1   5  22 58534.9 1823.97   7
   1   5  22 57419.4 1814.48  23
   1   5  22 56256.8 1809.10  22
   1  -5  22 56591.7 1808.67  22
   1   5  22 58557.7 1806.73  25
   1  -5  22 56045.4 2067.44   6
   1  -5  22 56390.3 1843.24   4
   1   5  22 55920.6 1802.61   5
   1  -5  22 54945.3 1805.31   5
   1   5  22 55057.0 2050.61   6
   1   5  23 3912.41 266.219   3
   1   5  23 4623.70 254.683   7
   1  -5  23 4057.64 245.883  21
   1   5  23 3873.81 239.098  21
   1   5  23 3920.94 243.512  22
   1   5  23 4178.60 245.620  23
   1  -5  23 3981.88 244.840  22
   1   5  23 3526.11 355.182   6
   1   5  23 4490.37 243.205   5
   1  -5  23 3995.89 269.405   4
   1  -5  23 4106.32 242.846   5
   1  -5  23 4420.66 395.472   6
   1   5  24 1476.08 151.471  21
   1  -5  24 1284.66 146.449  21
   1   5  24 1693.63 172.719   3
   1   5  24 1329.79 148.459   7
   1   5  24 1111.81 224.854   6
   1  -5  24 1094.35 223.667   6
   1   5  24 1377.44 143.299   5
   1  -5  24 1593.79 178.492   4
   1   5  25 167.414 105.709   3
   1  -5  25 376.345 126.705   4
   1  -5  25 49.5943 87.5703  21
   1   5  25 103.521 87.2683  21
   1  -5  25 198.534 143.902   6
   1   5  25 120.594 135.120   6
   1  -5  26 24591.2 865.448  21
   1   5  26 25232.5 861.943  21
   1  -5  26 22345.5 1087.57   6
   1   5  26 23905.1 1102.33   6
   1  -5  26 24626.8 893.081   4
   1   5  26 22615.8 858.421   7
   1  -5  27-114.082 97.5702  21
   1   5  27-31.2354 85.0904  21
   1   5  27-119.919 134.307   6
   1   5  27 25.1173 74.6689   7
   1   5  28 7293.25 343.140  21
   1  -5  28 7169.37 346.993  21
   1   5  28 7031.20 341.845   7
   1   5  29 106.958 89.6728  21
   1  -5  29 22.4240 99.8046  21
   1   5  29 241.097 80.6038   7
   1   5  30 5247.05 266.756   7
   1  -5  31 3887.11 219.012  21
   1   5  31 3649.06 209.753  21
   1   5  31 3950.09 212.593   7
   1  -5  32 366.038 86.1019  21
   1   5  32 119.656 80.3484   4
   1   5  32 309.035 73.2771   7
   1  -5  33 3901.17 205.618  21
   1   5  33 5137.92 230.150   4
   1   5  34 9406.63 354.921   4
  -1  -6  33 2989.82 154.268  21
  -1   6  33 2827.23 159.241   7
  -1  -6  32-127.527 84.8299  21
  -1   6  32 47.9679 58.8951   7
  -1  -6  31 351.262 88.4745  21
  -1   6  31 535.755 89.1087   7
  -1  -6  30 3366.60 206.309  21
  -1   6  30 3751.98 213.441   7
  -1   6  29 843.211 113.439   7
  -1  -6  28-22.2137 104.542  21
  -1   6  28-27.9994 100.480  21
  -1   6  28-16.0862 87.6321   7
  -1   6  27 1809.99 161.950  21
  -1  -6  27 1723.41 162.086  21
  -1   6  26 7738.84 353.171  21
  -1  -6  26 7526.22 357.853  21
  -1   6  26 7723.39 366.411   7
  -1   6  26 6552.96 508.123   6
  -1   6  26 7858.21 355.643   5
  -1  -6  26 6564.82 513.172   6
  -1   6  25 333.570 104.949   3
  -1  -6  25 47.5014 133.107   6
  -1   6  25 137.837 139.760   6
  -1  -6  25 230.058 100.538  21
  -1   6  25 151.146 93.7663  21
  -1   6  24 20510.0 728.891  21
  -1  -6  24 20861.3 738.265  21
  -1   6  24 19113.1 757.548   3
  -1   6  24 20054.1 742.518   7
  -1   6  24 20027.2 724.564   5
  -1   6  24 18649.1 929.007   6
  -1  -6  24 19341.6 723.047   5
  -1  -6  24 18311.3 930.539   6
  -1   6  23 710.255 114.732  21
  -1  -6  23 734.703 122.190  21
  -1   6  23 756.188 132.317   3
  -1   6  23 710.057 117.055   7
  -1  -6  23 543.594 178.974   6
  -1  -6  23 682.627 108.815   5
  -1   6  23 704.028 201.360   6
  -1   6  23 737.662 109.924   5
  -1  -6  22 1173.79 136.827  21
  -1   6  22 1040.40 125.339  21
  -1   6  22 701.759 193.293   6
  -1  -6  22 630.863 192.190   6
  -1   6  22 937.768 119.192   5
  -1  -6  22 1012.83 125.417   5
  -1   6  22 1197.38 139.475   7
  -1   6  22 1163.93 147.964   3
  -1   6  21 298.868 91.2730  23
  -1   6  21 187.457 83.7306   7
  -1   6  21 248.458 102.056   3
  -1  -6  21 56.4140 80.1392  21
  -1   6  21 209.990 86.1259  21
  -1   6  21 162.891 120.044   6
  -1   6  21 74.2359 67.1317   5
  -1  -6  21 62.1034 66.6638   5
  -1  -6  21 83.1006 120.491   6
  -1  -6  21 228.050 84.5640  11
  -1   6  20 3098.64 201.573  23
  -1  -6  20 2747.35 203.105  14
  -1   6  20 2845.31 197.185   7
  -1   6  20 2832.01 216.945   3
  -1   6  20 2896.59 184.066  21
  -1  -6  20 2852.88 186.172  21
  -1   6  20 2765.06 179.524   5
  -1  -6  20 2924.26 183.747   5
  -1   6  20 2683.14 287.264   6
  -1  -6  20 2715.20 287.100   6
  -1  -6  20 2700.83 191.245  11
  -1   6  19 192.802 81.4206  23
  -1  -6  19 82.4821 78.1050  14
  -1   6  19 163.868 74.8143   7
  -1   6  19 9.34245 87.9036   3
  -1  -6  19 332.269 115.954   4
  -1   6  19 32.0549 84.8355  13
  -1  -6  19 99.3323 72.8105  11
  -1  -6  19 92.3416 101.579   6
  -1   6  19 18.1627 126.056   6
  -1   6  19 114.439 64.7300   5
  -1  -6  19 49.0345 61.5785   5
  -1  -6  19 12.5188 78.9672  21
  -1   6  19 42.3170 70.6992  21
  -1  -6  18 2927.13 173.775   5
  -1  -6  18 3178.46 206.909   4
  -1   6  18 2684.31 166.020   5
  -1   6  18 2309.13 253.953   6
  -1  -6  18 2806.51 274.016   6
  -1  -6  18 2856.41 195.710  14
  -1   6  18 2770.40 257.696  13
  -1  -6  18 2743.36 190.289  11
  -1   6  18 2870.18 212.030   3
  -1   6  18 3085.55 185.999  23
  -1   6  17-31.5548 110.757   6
  -1  -6  17 47.8684 109.437   6
  -1   6  17 10.4738 57.6089   5
  -1  -6  17 79.4800 54.3815   5
  -1  -6  17 51.6835 74.9548  14
  -1   6  17 46.0804 74.5001  13
  -1  -6  17 64.3557 71.4001  11
  -1  -6  17 319.192 103.854   4
  -1   6  17 8.56019 78.9831   3
  -1   6  17 31.8152 61.3611  23
  -1  -6  16 8968.84 397.144  11
  -1   6  16 9386.86 420.167   3
  -1  -6  16 9514.49 402.037  14
  -1   6  16 9698.38 509.482  13
  -1  -6  16 9970.95 374.420   5
  -1   6  16 9615.41 370.448   5
  -1  -6  16 9247.58 497.393   6
  -1   6  16 10210.8 514.830   6
  -1  -6  16 10100.5 406.839   4
  -1   6  15 5637.97 288.283   3
  -1  -6  15 5682.26 272.627  14
  -1   6  15 4982.20 345.150  13
  -1   6  15 5631.91 240.224  16
  -1   6  15 5492.75 240.856   5
  -1  -6  15 5442.57 241.182   5
  -1   6  14 3433.11 208.962   3
  -1   6  14 3578.23 270.590  13
  -1  -6  14 3194.36 188.508  14
  -1  -6  14 3236.89 164.563  16
  -1   6  14 3533.98 167.713  16
  -1   6  14 3363.80 166.988   5
  -1  -6  14 2724.94 237.833   6
  -1  -6  14 3012.94 162.559   5
  -1  -6  13 15098.9 540.798  14
  -1   6  13 15510.6 508.931  16
  -1  -6  13 14392.0 505.842  16
  -1   6  13 14377.3 621.972   6
  -1  -6  13 15156.7 629.856   6
  -1   6  13 14438.2 506.106   5
  -1  -6  12 1093.34 105.473  14
  -1  -6  12 1077.73 136.943   6
  -1   6  12 877.745 124.960   6
  -1  -6  11 6940.15 285.062  10
  -1   6  11 6945.51 345.432   6
  -1  -6  11 6906.54 342.419   6
   1  -6 -11 6592.45 335.332  19
  -1  -6  11 6828.83 288.804  14
  -1   6  11 7189.21 389.258  13
  -1  -6  10 589.114 76.3271  10
  -1  -6  10 610.732 97.6220   6
  -1   6  10 403.300 88.2447   6
   1  -6 -10 744.934 110.568  19
  -1   6  10 680.631 127.798  13
   1  -6  -9 15880.1 611.267  19
  -1   6   9 16164.2 654.128  13
  -1  -6   9 15310.4 577.516   6
  -1   6   9 14600.6 577.017   6
  -1  -6   9 15902.1 534.918  10
   1  -6  -8 8977.72 402.855  19
  -1   6   8 8812.11 363.025   6
  -1  -6   8 8688.11 357.230   6
  -1   6   8 9046.84 432.960  13
  -1  -6   8 8703.08 328.316  10
  -1  -6   7 15152.6 551.522   6
  -1   6   7 15637.5 559.990   6
  -1   6   7 16202.3 639.569  26
  -1   6   7 17080.9 653.653  13
   1  -6  -7 16210.5 620.202  19
  -1  -6   6 2746.32 146.444   6
  -1   6   6 2846.82 152.106   6
   1  -6  -6 3484.08 218.764  19
  -1   6   6 3398.85 225.064  26
  -1   6   6 3408.35 230.067  13
  -1   6   5 19845.6 660.434   6
  -1  -6   5 19269.0 650.702   6
  -1   6   5 21325.8 776.966  13
   1  -6  -5 21890.2 764.931  19
  -1   6   5 21963.9 771.844  26
  -1  -6   5 22442.2 733.087  29
  -1   6   4 47508.7 1422.79   6
  -1   6   4 51412.3 1572.36  13
   1  -6  -4 53050.8 1557.08  19
  -1   6   4 51145.6 1555.84  26
  -1  -6   4 51652.1 1515.40  29
  -1   6   3 56676.2 1819.01  13
   1  -6  -3 56244.6 1812.32  19
  -1  -6   3 55292.3 1769.54  29
  -1   6   2 53556.5 1735.54  13
   1  -6  -2 55363.7 1737.91  19
  -1  -6   2 51946.3 1693.17  29
   1  -6  -1 82980.4 2547.08  19
  -1   6   1 78828.0 2536.05  13
   1  -6   0 8012.11 374.717  19
  -1   6   0 8055.43 371.878  13
   1   6   0 8330.50 381.414  13
   1  -6   1 97792.1 3054.82  19
   1   6   1 99311.5 3053.77  13
  -1   6  -1 97035.1 3034.86  13
   1  -6   2 69902.7 2203.08  29
   1   6   2 68533.1 2206.04  13
  -1   6  -2 69095.7 2180.48  13
   1  -6   3 66364.3 2154.42  29
  -1   6  -3 66989.6 2133.19  13
   1   6   3 70261.7 2172.20  13
  -1   6  -4 8925.14 376.243  13
   1   6   4 8817.59 408.845  13
   1   6   4 8093.23 413.300  26
   1  -6   4 9420.74 410.765  29
   1   6   5 17594.7 670.711  13
  -1   6  -5 16497.8 618.751  13
   1  -6   5 17064.0 659.730  19
   1   6   5 17378.8 685.430  26
   1  -6   5 16975.0 658.220  29
   1   6   6 4644.97 216.493   6
   1   6   6 5091.65 292.269  13
   1  -6   6 5102.00 282.262  19
   1   6   6 4954.83 302.909  26
   1  -6   6 5085.33 290.766  29
   1   6   7 33529.6 1104.06  13
   1  -6   7 33310.1 1086.30  19
   1   6   7 30761.4 1113.99  26
   1  -6   7 28908.1 1000.28   6
   1   6   7 29894.2 1003.81   6
   1  -6   8 996.670 89.6063  10
   1  -6   8 1020.06 86.3142   9
   1   6   8 1150.40 146.154  13
   1  -6   8 1057.56 128.836  19
  -1  -6  -8 952.935 115.447  19
   1   6   8 1033.09 162.926  26
   1  -6   8 925.473 102.238   6
   1   6   8 1124.61 107.825   6
   1  -6   9 34827.1 1187.60  19
  -1  -6  -9 35057.3 1162.61  19
   1   6   9 35895.0 1218.98  13
   1  -6   9 34180.4 1087.53  10
   1  -6   9 34017.6 1086.33   9
   1  -6   9 33368.6 1141.00   6
   1   6   9 33934.4 1143.18   6
  -1  -6 -10 2397.65 180.404  19
   1  -6  10 2631.35 201.558  19
   1   6  10 2751.97 222.583  13
   1   6  10 2727.93 148.251   7
   1  -6  10 3008.06 152.991   9
   1  -6  10 2594.28 146.165  10
   1   6  10 2495.75 181.693   6
   1  -6  10 2331.33 178.318   6
   1  -6  11 4335.64 265.173  19
  -1  -6 -11 4601.62 249.383  19
   1   6  11 4287.31 203.029   7
   1   6  11 4671.77 294.428  13
   1  -6  11 4243.88 203.468  10
   1  -6  11 4451.66 202.611   9
   1   6  11 4165.52 253.358   6
   1  -6  11 3997.40 252.980   6
   1  -6  12 148.855 78.7207  19
   1   6  12 150.137 61.6742   7
   1  -6  12 379.972 97.4355   4
   1  -6  12 135.272 58.1695  10
   1  -6  12 131.503 75.0737   6
   1   6  12 110.920 70.1247   6
   1  -6  13 36963.2 1249.12  19
   1   6  13 36468.4 1162.45   7
   1  -6  13 35589.7 1161.98  14
   1   6  13 35921.2 1195.56   3
   1  -6  13 37024.7 1158.81  10
   1  -6  13 35064.1 1175.87   4
   1  -6  13 34755.1 1259.43   6
   1  -6  13 35105.5 1133.54   5
   1   6  13 37491.6 1272.96   6
   1   6  13 36279.1 1135.51   5
   1   6  14 3138.48 178.952   7
   1  -6  14 3207.95 180.727  14
   1   6  14 3011.03 200.891   3
   1  -6  14 3329.79 177.485  10
   1  -6  14 2766.64 152.952   5
   1   6  14 2913.61 157.351   5
   1  -6  14 3004.45 191.749   4
   1   6  15 7326.11 356.295   3
   1  -6  15 7979.82 335.206  14
   1   6  15 8297.07 338.846   7
   1  -6  15 7959.28 352.789   4
   1  -6  15 7554.04 310.580   5
   1   6  15 7892.65 313.354   5
   1  -6  16 2426.02 238.715   6
   1   6  16 2452.16 242.093   6
   1   6  16 2605.97 154.555   5
   1  -6  16 2478.00 190.944   4
   1  -6  16 2541.20 153.010   5
   1   6  16 2903.83 176.526   7
   1  -6  16 2973.09 179.205  14
   1   6  16 2807.76 197.885   3
   1  -6  16 2375.24 161.471  11
   1   6  16 2496.90 152.993  25
   1   6  17 6820.32 427.008   6
   1  -6  17 6918.03 342.526   4
   1   6  17 7567.08 306.994   5
   1  -6  17 7330.34 442.818   6
   1  -6  17 7262.61 306.204   5
   1   6  17 7503.89 326.176   7
   1  -6  17 6789.89 319.391  14
   1   6  17 7544.34 357.030   3
   1   6  17 6582.52 298.668  25
   1   6  17 7431.66 326.012  23
   1  -6  18 8896.62 355.071  21
   1   6  18 7699.99 467.985   6
   1  -6  18 7953.47 341.713   5
   1  -6  18 8280.86 492.543   6
   1  -6  18 8500.71 389.466   4
   1   6  18 7896.49 338.121   5
   1   6  18 8566.82 366.868   7
   1  -6  18 7915.10 362.054  14
   1   6  18 8642.20 398.050   3
   1   6  18 7636.62 337.541  25
   1   6  18 8364.04 347.966  22
   1   6  18 8850.33 366.127  23
   1   6  19-87.0804 90.9673  21
   1   6  19-12.5492 80.2308  22
   1  -6  19-70.3330 90.5252  21
   1  -6  19-74.9151 92.2533  22
   1   6  19-54.9846 117.977   6
   1  -6  19 12.4598 59.3339   5
   1  -6  19-93.7061 144.381   6
   1   6  19 30.5676 59.9956   5
   1   6  19 30.0199 68.7793   7
   1  -6  19 22.4218 70.7412  14
   1  -6  19 276.729 116.476   4
   1   6  19-28.8344 94.8691   3
   1   6  19 6.09956 66.1411  25
   1   6  19 50.6564 71.0172  23
   1   6  20 6486.11 314.482  23
   1  -6  20 6392.97 304.041  22
   1   6  20 6621.10 304.543  22
   1  -6  20 6382.76 305.806  21
   1   6  20 6331.37 301.330  21
   1  -6  20 6371.89 303.834  20
   1   6  20 6811.16 322.237   7
   1  -6  20 6075.24 309.994  14
   1   6  20 6705.57 348.378   3
   1   6  20 6374.35 297.321  25
   1  -6  20 6860.77 462.964   6
   1  -6  20 6759.86 343.062   4
   1   6  20 6110.92 296.011   5
   1  -6  20 6465.64 301.438   5
   1   6  20 6387.68 446.854   6
   1   6  21 4900.79 263.439  22
   1   6  21 4683.83 266.826  23
   1  -6  21 4414.99 254.646  22
   1  -6  21 4955.02 261.773  20
   1   6  21 5452.14 279.272   7
   1   6  21 4685.84 256.505  21
   1  -6  21 4810.14 260.420  21
   1   6  21 5262.17 304.822   3
   1   6  21 5239.77 262.125  25
   1   6  21 5356.68 261.257   5
   1  -6  21 5371.70 304.686   4
   1   6  21 5089.16 395.591   6
   1  -6  21 4762.78 398.707   6
   1   6  22 5674.38 294.629  23
   1  -6  22 6052.95 291.581  22
   1  -6  22 5341.10 279.862  20
   1   6  22 5510.90 295.550   7
   1   6  22 5436.59 278.725  21
   1  -6  22 5812.06 291.399  21
   1   6  22 5569.77 320.775   3
   1   6  22 5459.70 278.995  25
   1  -6  22 5346.53 431.160   6
   1  -6  22 5474.24 317.251   4
   1   6  22 4552.18 396.100   6
   1   6  22 5046.60 272.361   5
   1  -6  23 3574.81 231.018  21
   1   6  23 3944.75 230.391  21
   1   6  23 4212.80 248.015   7
   1  -6  23 3414.30 219.712  20
   1   6  23 4385.59 271.120   3
   1   6  23 3988.05 247.179  23
   1  -6  23 3198.59 348.995   6
   1   6  23 3954.60 366.812   6
   1   6  24 26401.8 939.324   7
   1   6  24 24128.3 1126.31   6
   1  -6  24 24577.1 1157.76   6
   1   6  24 26248.5 939.305  23
   1   6  24 27559.6 979.270   3
   1  -6  24 26256.7 927.502  21
   1   6  24 27894.7 928.944  21
   1   6  25 5047.68 294.699   3
   1   6  25 4407.46 397.872   6
   1  -6  25 3692.56 371.124   6
   1   6  25 4301.84 250.681  21
   1  -6  25 4442.80 257.725  21
   1  -6  26 6632.09 505.030   6
   1   6  26 6852.64 501.554   6
   1   6  26 7386.71 350.531   7
   1   6  26 7094.42 337.022  21
   1  -6  26 6973.49 337.961  21
   1   6  27 199.460 83.5468   7
   1  -6  27 68.3194 85.8788  21
   1   6  27 180.456 87.8668  21
   1   6  28 2191.57 171.246   7
   1   6  28 1989.60 164.026  21
   1  -6  28 2215.30 175.008  21
   1   6  29 80.8894 68.7674   7
   1   6  30 723.959 99.7296   7
   1  -6  30 690.712 105.578  21
   1   6  31 1134.96 111.222   7
   1  -6  31 830.370 107.362  21
   1   6  32 1107.06 103.567   7
   1  -6  32 1360.99 109.509  21
   1   6  33 282.665 72.3813   4
  -1   7  33 512.780 71.9087   7
  -1   7  32 4.93961 58.6751   7
  -1   7  31-5.78570 62.1371   7
  -1   7  30 3910.60 218.954   7
  -1   7  29 700.734 109.802   7
  -1   7  28 5310.36 280.533   7
  -1   7  27 2695.83 196.635   7
  -1   7  26-17.1846 85.7799   7
  -1   7  25 2066.76 175.808   7
  -1   7  25 2238.14 197.178   3
  -1  -7  25 2017.24 165.410  20
  -1   7  24 8087.30 396.474   3
  -1  -7  24 7343.08 346.416  20
  -1   7  23 1986.19 187.729   3
  -1   7  23 1705.52 167.616   7
  -1   7  22 142.674 94.0154  23
  -1   7  22 69.4998 79.6460   7
  -1   7  22 20.8236 88.1710   3
  -1   7  21 6726.40 341.377   7
  -1   7  21 7605.20 348.090  23
  -1   7  21 7296.28 373.088   3
  -1  -7  21 6521.70 333.533  11
  -1  -7  21 7194.90 359.757  14
  -1   7  20 122.606 78.0426   7
  -1   7  20 298.747 92.4327  23
  -1   7  20 212.747 99.5724   3
  -1  -7  20 205.638 83.6726  11
  -1  -7  20 127.097 89.7775  14
  -1   7  19 2432.00 180.233   7
  -1   7  19 2641.48 184.302  23
  -1   7  19 2525.24 203.847   3
  -1  -7  19 2218.91 179.878  11
  -1  -7  19 2192.34 187.646  14
  -1   7  19 2405.45 251.879  13
  -1   7  18 16406.7 615.861   7
  -1   7  18 16560.9 651.640   3
  -1  -7  18 15722.2 619.977  11
  -1   7  18 15858.1 756.088  13
  -1  -7  18 16520.5 633.602  14
  -1   7  18 17115.8 618.379  23
  -1   7  17 129.007 87.2330   3
  -1  -7  17 138.979 84.9265  11
  -1   7  17 34.6619 86.0376  13
  -1  -7  17 55.7974 71.0945  14
  -1   7  17-20.3836 75.7702  23
  -1   7  16 11789.4 497.098   3
  -1  -7  16 11289.2 474.759  14
  -1   7  16 12919.8 616.436  13
  -1   7  16 11695.5 461.651  23
  -1  -7  15 199.029 77.3683  14
  -1   7  15 310.271 95.8093   3
  -1   7  15 180.173 105.645  13
  -1   7  14 15136.8 703.809  13
  -1  -7  14 15403.6 572.935  14
  -1  -7  13 3490.95 198.094  14
  -1   7  13 3487.71 286.577  13
  -1  -7  12 35915.6 1175.19  14
  -1   7  12 37424.9 1331.42  13
  -1  -7  12 35746.7 1167.40  10
   1  -7 -11 1255.59 149.082  19
  -1   7  11 1235.09 166.089  13
  -1  -7  11 1294.12 108.120  10
  -1  -7  10 227.315 60.8177  10
   1  -7 -10 326.531 92.9010  19
  -1  -7   9 10670.0 400.840  10
   1  -7  -9 10810.8 489.712  19
  -1   7   8 3514.81 265.070  26
  -1  -7   8 3591.08 179.823  10
   1  -7  -8 3542.80 241.789  19
  -1  -7   7 2533.64 142.723  10
  -1   7   7 2705.29 221.930  26
  -1   7   7 2363.27 217.734  13
   1  -7  -7 2678.08 212.057  19
  -1  -7   6 12897.3 456.543  10
   1  -7  -6 13652.1 563.937  19
  -1   7   6 12662.8 562.189  26
  -1   7   6 13034.4 580.040  13
  -1  -7   5 52563.0 1614.99  10
  -1   7   5 52660.9 1754.01  13
   1  -7  -5 52341.7 1731.46  19
  -1   7   5 52124.2 1741.16  26
  -1  -7   5 51561.8 1689.61  29
  -1   7   4 9670.55 456.149  13
   1  -7  -4 9164.27 436.459  19
  -1   7   4 9426.79 449.413  26
  -1  -7   4 9169.03 403.909  29
  -1   7   3 17344.9 680.436  13
   1  -7  -3 16500.7 666.542  19
  -1  -7   3 16686.5 632.663  29
  -1   7   2 21894.1 822.936  13
   1  -7  -2 21826.9 821.214  19
  -1  -7   2 21616.5 781.410  29
   1  -7  -1 84886.0 2671.31  19
  -1   7   1 83203.4 2664.78  13
   1  -7   0 89505.4 2800.75  19
  -1   7   0 87089.5 2785.73  13
   1   7   1 103676. 3157.73  13
  -1   7  -1 100079. 3140.44  13
   1  -7   1 100670. 3155.77  19
   1  -7   1 97282.4 3147.01  29
   1   7   2 1376.04 160.092  13
  -1   7  -2 1994.65 169.440  13
   1  -7   2 1919.24 180.333  19
   1  -7   2 1918.12 187.508  29
  -1   7  -3 33838.4 1177.91  13
   1   7   3 35432.0 1215.60  13
   1  -7   3 34513.8 1207.61  19
   1  -7   3 34464.1 1201.93  29
   1  -7   4 10176.5 381.397   9
  -1   7  -4 10788.9 459.715  13
   1   7   4 11292.2 499.708  13
   1  -7   4 10724.1 489.306  19
   1   7   4 11282.8 516.778  26
   1  -7   4 11214.9 489.346  29
   1  -7   5 86270.8 2635.23   9
   1   7   5 90298.6 2785.03  13
   1  -7   5 91275.1 2774.53  19
   1   7   5 84998.2 2791.20  26
   1  -7   5 83303.1 2753.27  29
   1  -7   6 3778.18 177.443   9
   1   7   6 3565.39 257.049  13
   1  -7   6 3642.43 252.054  19
   1   7   6 3342.67 268.081  26
   1  -7   6 3621.92 257.793  29
  -1  -7  -7 16588.0 652.971  19
   1  -7   7 16168.6 667.062  19
   1   7   7 16438.6 708.951  26
   1  -7   7 16082.0 561.993  10
   1  -7   7 16180.8 559.710   9
   1   7   7 17534.3 695.724  13
   1   7   8 1236.44 177.266  26
   1  -7   8 1583.67 169.780  19
  -1  -7  -8 1658.45 160.004  19
   1   7   8 1513.25 104.619   7
   1  -7   8 1506.00 111.374   9
   1  -7   8 1592.27 114.156  10
  -1  -7  -9 25654.5 926.161  19
   1  -7   9 25203.5 951.415  19
   1   7   9 25688.2 831.376   7
   1  -7   9 25184.1 832.955   9
   1  -7   9 25202.4 834.869  10
   1  -7  10 4319.69 279.685  19
  -1  -7 -10 4318.08 263.845  19
   1   7  10 4382.77 200.285   7
   1  -7  10 3761.84 196.439  10
   1  -7  10 3937.43 198.080   9
   1   7  11 20858.5 691.141   7
   1  -7  11 19932.9 799.170  19
  -1  -7 -11 20407.5 767.567  19
   1   7  11 19739.9 828.923  13
   1  -7  11 19798.6 687.706   9
   1  -7  11 20171.3 691.539  10
   1   7  12 20561.6 686.542   7
   1  -7  12 18921.4 781.534  19
   1   7  12 18322.0 808.846  13
   1  -7  12 20168.2 685.359  10
   1  -7  13 7747.89 320.354  10
   1   7  13 7524.09 319.943   7
   1  -7  13 7365.65 323.367  14
   1   7  13 7345.15 431.625  13
   1   7  14 1958.70 168.666   3
   1  -7  14 2138.39 146.370  10
   1  -7  14 2137.82 154.266  14
   1   7  14 2035.60 146.439   7
   1   7  15 3092.61 212.406   3
   1   7  15 2787.81 177.496  23
   1  -7  15 2745.00 180.528  14
   1   7  15 3063.16 186.028   7
   1   7  16 5809.29 308.268   3
   1   7  16 5659.58 277.948  23
   1  -7  16 5550.87 277.800  14
   1   7  16 5766.06 282.466   7
   1   7  17 159.518 90.1230   3
   1   7  17 181.660 78.1349  23
   1  -7  17 243.845 81.1135  14
   1   7  17 228.686 75.1121   7
   1   7  18 7505.94 386.658   3
   1   7  18 8633.07 365.599  23
   1  -7  18 7608.70 360.247  14
   1   7  18 7986.66 360.801   7
   1   7  19 1190.37 155.446   3
   1   7  19 1309.63 133.945  23
   1  -7  19 1060.69 129.907  14
   1   7  19 1267.47 133.844   7
   1   7  20 2006.34 167.961   7
   1  -7  20 1840.98 158.568  20
   1   7  20 1862.78 184.134   3
   1  -7  20 1806.62 164.488  14
   1   7  20 2100.23 167.781  23
   1   7  21 22356.5 781.007   7
   1  -7  21 20493.3 753.815  20
   1   7  21 21465.7 806.281   3
   1  -7  21 19790.6 761.066  14
   1   7  21 20990.5 767.761  23
   1   7  22 891.902 120.635   7
   1   7  22 892.876 144.714   3
   1   7  22 941.256 133.349  23
   1  -7  22 867.956 120.168  20
   1   7  23 11406.3 468.671   7
   1   7  23 10816.8 486.105   3
   1   7  23 10338.6 450.727  23
   1   7  24 1967.44 187.767   3
   1   7  24 1749.37 163.189  23
   1  -7  24 1623.17 150.487  20
   1   7  25 6814.23 336.762   7
   1  -7  25 6558.56 316.163  20
   1   7  26 8.44868 77.4277   7
   1   7  27 5842.86 300.642   7
   1   7  28 2052.73 163.025   7
   1   7  29 1991.12 157.494   7
   1   7  30 1782.98 142.049   7
   1   7  31 626.327 90.0897   7
   1   7  32 1123.40 99.4032   7
  -1   8  32 5530.58 240.923   7
  -1   8  31 36.7649 59.8701   7
  -1   8  30 506.943 86.7416   7
  -1   8  29 2416.55 170.167   7
  -1   8  28 14115.3 547.278   7
  -1   8  27 34.6249 81.4326   3
  -1   8  27 70.9962 78.3242   7
  -1   8  26 9457.85 428.802   3
  -1   8  26 8883.59 405.745   7
  -1   8  25 5263.64 290.759   7
  -1  -8  25 5351.96 279.354  20
  -1   8  24 7124.49 352.323   7
  -1  -8  24 7040.35 337.531  20
  -1   8  23 8876.45 442.154   3
  -1  -8  23 9929.22 419.054  20
  -1   8  22 5832.62 310.710   7
  -1   8  22 5876.00 305.960  23
  -1   8  22 5578.90 326.638   3
  -1   8  21 912.018 129.741  23
  -1   8  21 690.602 133.761   3
  -1   8  21 572.751 115.908   7
  -1  -8  21 662.871 118.468  11
  -1  -8  21 801.758 131.815  14
  -1   8  20 18457.3 674.584  23
  -1   8  20 18114.3 708.435   3
  -1   8  20 18126.5 674.707   7
  -1  -8  20 16700.9 667.448  11
  -1  -8  20 17063.9 682.115  14
  -1   8  19 8411.61 368.937  23
  -1   8  19 7429.47 386.803   3
  -1   8  19 7547.19 358.889   7
  -1  -8  19 7425.79 364.405  11
  -1  -8  19 7828.07 381.392  14
  -1   8  18 19557.0 709.822  23
  -1   8  18 19472.8 752.040   3
  -1   8  18 20057.1 719.344   7
  -1  -8  18 18576.3 717.624  11
  -1   8  18 18292.7 871.404  13
  -1  -8  18 19419.1 731.648  14
  -1   8  17 57.6788 80.4280  23
  -1   8  17 187.350 101.740   3
  -1   8  17 188.154 81.6547   7
  -1  -8  17 66.4732 76.7021  11
  -1   8  17 38.6570 104.329  13
  -1  -8  17 42.9854 79.3568  14
  -1   8  16 32425.0 1083.00   7
  -1   8  16 32106.6 1077.04  23
  -1   8  16 31675.3 1119.90   3
  -1   8  16 31708.8 1266.25  13
  -1  -8  16 32265.7 1098.69  14
  -1   8  15 391.342 109.740   3
  -1  -8  15 373.703 91.7967  14
  -1   8  15 307.283 85.5775  30
  -1   8  15 221.571 123.891  13
  -1   8  15 221.220 79.5960  23
  -1   8  14 55627.3 1965.91  13
  -1  -8  14 55158.3 1780.76  14
  -1   8  14 55258.6 1765.42  30
  -1  -8  14 54024.9 1908.00  19
  -1   8  14 57281.9 1763.21  23
  -1  -8  13 3394.45 279.420  19
  -1  -8  13 3625.49 209.207  14
  -1   8  13 3481.14 305.441  13
  -1   8  12 134.756 92.6642  13
  -1  -8  12 79.7179 68.2147  14
  -1  -8  12 91.3244 68.2407  10
  -1   8  11 162.962 104.934  13
  -1  -8  11 69.4477 63.7059  10
   1  -8 -10 20484.8 843.909  19
  -1   8  10 22148.3 901.020  13
  -1  -8  10 21790.4 740.384  10
   1  -8  -9 3025.02 244.563  19
  -1   8   9 3714.50 287.761  13
  -1  -8   9 3430.68 182.541  10
   1  -8  -8 1148.16 157.433  19
  -1   8   8 1269.85 175.657  26
  -1   8   8 1177.52 169.075  13
  -1  -8   8 1373.58 109.556  10
  -1  -8   7 2744.83 154.882  10
  -1   8   7 2416.98 226.906  26
  -1   8   7 2406.34 230.613  13
   1  -8  -7 2699.48 224.953  19
  -1   8   6 51.5345 93.4790  26
  -1  -8   6 68.4411 53.7862  10
   1  -8  -6 12.3046 73.6717  19
  -1  -8   5 388.821 67.8069  10
  -1   8   5 276.295 118.586  26
  -1  -8   5 365.294 90.7446  29
   1  -8  -5 318.482 104.226  19
  -1  -8   4 20134.7 669.970  10
  -1   8   4 19772.0 800.850  26
   1  -8  -4 20148.4 803.383  19
  -1  -8   4 19959.5 752.659  29
   1  -8  -3 37629.7 1307.99  19
  -1  -8   3 36667.4 1157.89  10
  -1  -8   3 35764.0 1244.21  29
  -1   8   2 17237.5 715.104  13
   1  -8  -2 17453.7 710.585  19
  -1  -8   2 16820.4 574.632  10
  -1  -8   2 17193.3 667.351  29
  -1   8   1 38791.9 1337.01  13
  -1  -8   1 37564.6 1188.13  10
  -1  -8   1 37650.4 1291.36  29
   1  -8  -1 38441.7 1340.15  19
   1  -8   0 416.069 117.925  19
  -1   8   0 461.277 110.618  13
  -1  -8   0 780.657 74.0423  10
   1  -8   0 567.274 74.6410   9
  -1   8  -1 49583.5 1715.27  13
   1  -8   1 50638.7 1734.58  19
   1  -8   1 52027.5 1582.22   9
   1  -8   1 50381.0 1724.67  29
  -1   8  -2 6729.88 360.287  13
   1  -8   2 7515.73 393.656  19
   1  -8   2 6579.61 268.722   9
   1  -8   2 6628.08 372.154  29
  -1   8  -3 34275.7 1227.24  13
   1  -8   3 35675.0 1118.74   9
   1  -8   3 34840.4 1251.19  29
   1  -8   3 35494.5 1270.19  19
   1  -8   4 29.2788 49.3072   9
   1   8   4 167.521 123.606  26
   1  -8   4 83.2243 92.4638  29
   1  -8   4 12.6754 81.6018  19
   1  -8   5 4229.51 286.475  29
   1   8   5 3895.41 297.526  26
   1  -8   5 3944.97 191.697   9
   1   8   6 309.215 56.8558   7
  -1  -8  -6 358.152 100.020  19
   1  -8   6 393.281 71.5542   9
   1  -8   6 380.990 67.2196  10
   1  -8   6 358.707 109.226  29
  -1  -8  -7 2554.07 221.288  19
   1  -8   7 2767.50 154.480   9
   1  -8   7 2434.74 147.655  10
   1   8   7 2455.09 231.068  13
   1   8   7 2460.85 139.432   7
  -1  -8  -8 4436.39 291.379  19
   1   8   8 4169.36 310.712  13
   1  -8   8 4428.97 212.167   9
   1  -8   8 4501.44 215.330  10
   1   8   8 4512.44 205.826   7
   1  -8   9 25629.2 837.508  10
   1  -8   9 23930.2 832.273   9
  -1  -8  -9 24791.4 943.341  19
   1   8   9 24818.7 1012.03  26
   1   8   9 25431.7 993.955  13
   1   8   9 25219.7 825.031   7
  -1  -8 -10 14512.9 650.539  19
   1  -8  10 15668.7 565.453  10
   1  -8  10 16094.9 564.508   9
   1   8  10 16247.2 720.481  13
   1   8  10 15860.8 555.626   7
   1  -8  11 1717.94 197.769  19
   1  -8  11 1764.96 137.475  10
   1   8  11 1974.62 135.360   7
   1   8  12 3529.54 193.579   7
   1  -8  12 3477.88 196.710  10
   1  -8  12 3728.28 285.755  19
   1   8  13 24923.1 837.092   7
   1  -8  13 24090.6 962.810  19
   1  -8  13 24037.4 838.939  10
   1  -8  14 41603.7 1365.44  10
   1  -8  14 40745.8 1493.63  19
   1   8  14 43688.4 1367.40   7
   1   8  14 39216.4 1401.51   3
   1  -8  14 41720.2 1374.69  14
   1   8  14 41514.5 1360.56  30
   1   8  14 45113.3 1371.56  23
   1   8  15 122.461 66.4184   7
   1   8  15 203.405 95.3918   3
   1  -8  15 66.1495 75.8463  14
   1   8  15 51.5737 66.8843  30
   1   8  15 20.3389 78.6267  23
   1   8  16 13617.6 514.443   7
   1   8  16 12925.4 547.931   3
   1  -8  16 12767.3 515.839  14
   1   8  16 12508.2 500.486  30
   1   8  16 13334.8 511.915  23
   1   8  17 4154.48 233.770   7
   1   8  17 3712.16 255.104   3
   1  -8  17 3942.84 236.159  14
   1   8  17 3711.78 223.423  30
   1   8  17 4328.99 240.640  23
   1   8  18 3876.67 262.154   3
   1   8  18 4105.06 238.315  23
   1  -8  18 3853.47 238.639  14
   1   8  18 4008.34 239.759   7
   1   8  19 10735.4 492.876   3
   1   8  19 11042.5 458.214  23
   1  -8  19 10815.0 465.952  14
   1   8  19 10507.1 456.703   7
   1   8  20 6078.72 309.079   7
   1  -8  20 6097.77 307.166  20
   1   8  20 5821.13 334.472   3
   1  -8  20 5457.48 304.760  14
   1   8  20 6237.29 313.394  23
   1   8  21 10369.6 446.407   7
   1  -8  21 10420.7 442.112  20
   1  -8  21 9061.42 435.646  14
   1   8  21 10175.8 472.768   3
   1   8  21 10524.8 446.972  23
   1   8  22 1031.53 151.979   3
   1   8  22 1086.49 137.911  23
   1  -8  22 1074.08 138.206  20
   1   8  23 18552.3 728.174   3
   1   8  23 18300.3 694.757  23
   1  -8  23 18179.7 684.696  20
   1   8  24 5342.73 290.907  23
   1   8  24 5692.78 298.688   7
   1  -8  24 4914.53 276.688  20
   1   8  25 15671.0 611.137   7
   1  -8  25 15555.2 593.510  20
   1   8  26 4823.80 286.946   3
   1   8  26 4973.85 272.923   7
   1   8  27 5771.10 293.643   7
   1   8  28 12529.5 496.555   7
   1   8  29 3998.59 222.855   7
   1   8  30 208.391 73.5093   7
   1   8  31 2310.88 146.888   7
   1   8  32 3681.58 179.912   7
  -1   9  31 13.6961 53.5815   7
  -1   9  30 8240.40 339.096   7
  -1   9  29 73.0902 70.0486   7
  -1   9  28 3266.64 201.178   7
  -1   9  27 2017.70 168.084   3
  -1   9  27 1899.73 158.345   7
  -1   9  26 7936.27 372.349   3
  -1   9  26 7652.94 358.483   7
  -1   9  25 851.621 133.118   3
  -1   9  25 838.302 120.091   7
  -1  -9  25 913.226 126.060  20
  -1   9  24 7628.56 385.292   3
  -1   9  24 8181.55 374.454   7
  -1  -9  24 7744.98 362.529  20
  -1   9  23 4140.50 255.046   7
  -1  -9  23 4669.49 262.308  20
  -1   9  22 2974.72 228.717   3
  -1   9  21 4872.30 268.058  23
  -1   9  21 3765.93 273.364   3
  -1   9  20 6680.33 334.490  23
  -1   9  20 7420.23 380.678   3
  -1   9  20 6784.40 342.536   7
  -1  -9  20 6886.75 344.913  11
  -1  -9  20 6681.02 355.677  14
  -1   9  19 1822.44 157.645  23
  -1   9  19 1473.18 151.243   7
  -1  -9  19 1560.66 158.891  11
  -1  -9  19 1760.85 169.757  14
  -1   9  18 21576.1 757.552  23
  -1   9  18 20783.5 797.527   3
  -1   9  18 21047.0 759.839   7
  -1  -9  18 19310.5 762.133  11
  -1  -9  18 20793.0 782.665  14
  -1   9  17 37.8051 84.6832  23
  -1   9  17 156.746 106.071   3
  -1   9  17 39.3386 75.8584   7
  -1   9  17 21.2479 133.026  13
  -1  -9  17-36.7946 87.6136  14
  -1   9  16 28159.4 980.175   7
  -1   9  16 28340.8 1028.00   3
  -1   9  16 29862.8 1199.81  13
  -1  -9  16 28332.4 1003.32  14
  -1   9  16 28459.3 975.520  23
  -1   9  15 15710.4 593.629   7
  -1   9  15 15559.0 590.407  23
  -1   9  15 15695.9 778.515  13
  -1  -9  15 16854.2 624.850  14
  -1  -9  15 15982.9 740.856  19
  -1   9  15 15264.1 596.425  30
  -1   9  14 9329.43 376.943   7
  -1  -9  14 8831.22 388.825  14
  -1   9  14 7844.43 514.637  13
  -1   9  14 7839.31 367.353  30
  -1   9  14 8456.43 365.545  23
  -1  -9  14 7999.77 479.989  19
  -1   9  13 1678.75 136.619  23
  -1  -9  13 1570.05 148.503  14
  -1   9  13 1538.85 140.459  30
  -1   9  13 1549.02 226.523  13
  -1  -9  13 1663.45 211.707  19
  -1  -9  12 22308.7 788.046  14
  -1   9  12 21905.6 961.033  13
  -1   9  12 22505.4 772.613  30
  -1  -9  12 23133.7 942.788  19
  -1   9  12 20954.1 755.502  23
   1  -9 -11 16287.1 734.032  19
  -1  -9  11 16218.6 752.294  19
  -1  -9  11 17922.0 622.485  10
  -1   9  11 16735.5 612.248  30
  -1   9  11 15980.7 779.057  13
  -1  -9  10 2102.75 147.577  10
  -1   9  10 1746.11 225.695  13
   1  -9 -10 1904.76 209.597  19
  -1  -9   9 11511.2 441.545  10
  -1   9   9 11093.3 590.341  13
   1  -9  -9 11321.4 563.334  19
  -1  -9   8 74.0343 56.8747  10
  -1   9   8 67.8161 94.9476  13
   1  -9  -8-14.6835 93.2426  19
  -1  -9   7 6323.88 276.768  10
  -1   9   7 6139.27 396.811  13
   1  -9  -7 6045.19 379.781  19
  -1  -9   6 2292.02 150.407  10
  -1   9   6 2669.46 248.491  13
   1  -9  -6 2569.42 233.773  19
  -1  -9   5 80.6777 48.1133  10
  -1   9   5 139.805 106.573  13
   1  -9  -5 144.604 95.6078  19
  -1   9   4 664.839 138.787  13
  -1  -9   4 596.894 79.8848  10
   1  -9  -4 590.138 67.1073   9
  -1  -9   4 694.436 121.850  29
   1  -9  -4 807.630 150.673  19
  -1  -9   3 329.294 101.036  29
   1  -9  -3 363.097 59.5318   9
  -1  -9   3 299.428 63.9940  10
  -1   9   3 382.426 111.604  13
  -1  -9   2 5983.00 335.362  29
  -1   9   2 5806.23 364.021  13
   1  -9  -2 5766.08 240.902   9
  -1  -9   2 6010.53 253.178  10
   1  -9  -1 3520.08 278.009  19
  -1  -9   1 3271.67 240.786  29
  -1  -9   1 3256.48 166.735  10
   1  -9  -1 3095.31 160.019   9
   1  -9   0 1999.45 210.475  19
  -1  -9   0 1627.87 177.367  29
   1  -9   0 2018.91 212.274  29
  -1  -9   0 1949.73 123.157  10
   1  -9   0 1926.42 120.020   9
   1  -9   1 2807.42 249.319  19
   1  -9   1 2889.60 253.521  29
   1  -9   1 2983.25 157.642   9
  -1  -9  -1 3023.99 156.322  10
   1  -9   2 73.2926 96.9433  19
   1  -9   2 41.0138 92.7099  29
  -1  -9  -2 138.569 50.5865  10
   1  -9   2 157.219 54.5334   9
   1  -9   3 2603.80 243.333  19
   1  -9   3 2375.39 229.348  29
   1  -9   3 2498.34 148.406   9
  -1  -9  -3 2971.07 145.837  10
   1  -9   4 9538.15 508.374  19
   1  -9   4 9439.61 492.865  29
   1  -9   4 9915.52 373.845   9
   1  -9   5 2132.80 219.020  19
   1  -9   5 2062.40 134.259   9
   1  -9   5 2196.78 140.838  10
   1   9   5 1638.02 226.188  26
   1  -9   5 1911.99 206.802  29
   1  -9   6 7501.66 310.309   9
   1  -9   6 7441.32 313.192  10
   1   9   6 7111.48 289.002   7
   1   9   6 7476.18 454.095  26
   1  -9   6 7889.00 441.258  19
   1  -9   7 11011.6 425.464  10
   1  -9   7 10840.1 422.986   9
   1   9   7 11088.9 408.720   7
   1   9   7 11966.4 599.807  26
   1  -9   7 11432.6 571.437  19
  -1  -9  -7 10775.7 540.786  19
   1  -9   8 2969.88 181.674  10
   1  -9   8 3070.11 178.914   9
   1   9   8 3118.01 170.310   7
   1   9   8 3502.73 310.925  26
   1  -9   8 3079.95 270.785  19
  -1  -9  -8 3510.56 272.502  19
   1  -9   9 23999.1 830.539  10
   1   9   9 24394.0 815.097   7
   1   9   9 24846.1 1032.95  26
   1  -9   9 24566.1 995.629  19
  -1  -9  -9 24726.6 967.521  19
   1  -9  10 14378.6 533.281  10
   1   9  10 13918.6 516.199   7
  -1  -9 -10 14276.7 647.383  19
   1  -9  10 14719.6 678.755  19
   1   9  11 46191.2 1477.28   7
   1  -9  11 45986.9 1489.60  10
   1   9  11 46524.8 1486.03  30
   1  -9  11 46999.5 1663.47  19
   1   9  12 17458.3 630.848   7
   1  -9  12 18308.7 645.046  10
   1   9  12 17260.4 635.222  30
   1  -9  12 17181.0 781.543  19
   1   9  13 790.099 103.817   7
   1  -9  13 598.932 143.664  19
   1   9  13 799.070 108.690  30
   1  -9  13 754.292 103.594  10
   1  -9  14 1758.27 148.978  10
   1  -9  14 1847.29 220.666  19
   1   9  14 1805.40 145.883   7
   1  -9  14 1713.26 153.628  14
   1   9  14 1678.41 145.004  30
   1   9  14 1462.45 137.042  23
   1   9  15 26656.4 904.796   7
   1   9  15 25334.1 941.276   3
   1  -9  15 25713.7 914.999  14
   1   9  15 25922.1 899.066  30
   1   9  15 26165.0 901.767  23
   1   9  16 7884.51 370.778   7
   1   9  16 8312.09 409.569   3
   1  -9  16 8049.70 381.638  14
   1   9  16 9011.47 378.357  30
   1   9  16 8797.84 382.146  23
   1   9  17 2987.59 201.333   7
   1   9  17 2740.78 221.374   3
   1  -9  17 2964.93 207.486  14
   1   9  17 2704.43 192.756  30
   1   9  17 2864.57 198.098  23
   1   9  18 10290.8 488.594   3
   1   9  18 10821.4 457.223  23
   1  -9  18 10653.9 467.167  14
   1   9  18 11031.1 461.177   7
   1   9  19 12083.0 510.774   7
   1  -9  19 12948.5 521.664  20
   1   9  19 12702.3 557.234   3
   1  -9  19 12246.1 523.203  14
   1   9  19 12759.9 514.823  23
   1   9  20 34.1036 80.7392   7
   1  -9  20 211.642 91.8341  20
   1  -9  20 54.4232 86.9577  14
   1   9  20 50.6362 80.9123  23
   1   9  20 174.902 115.127   3
   1  -9  21 13291.5 535.126  20
   1   9  21 12811.8 564.347   3
   1   9  21 12782.6 529.560  23
   1   9  22 1434.10 147.941   7
   1  -9  22 1321.97 148.129  20
   1   9  22 1583.16 173.883   3
   1  -9  22 1394.78 152.004  14
   1   9  22 1245.65 143.145  23
   1   9  23 13996.8 567.625  23
   1   9  23 14647.9 573.338   7
   1  -9  23 14301.0 566.834  20
   1   9  24 2987.74 203.898   7
   1   9  24 2750.55 215.803   3
   1   9  24 2957.50 202.835  23
   1  -9  24 2587.78 191.028  20
   1  -9  25 6011.52 299.465  20
   1   9  25 6114.71 309.651   7
   1   9  25 5996.73 323.581   3
   1   9  26 10677.5 444.750   7
   1   9  26 10365.8 457.838   3
   1   9  27 6941.82 323.087   7
   1   9  28 1785.94 146.528   7
   1   9  29 1532.27 127.781   7
   1   9  30 10584.8 404.182   7
   1   9  31 132.979 54.6136   7
  -1  10  30 3363.13 173.674   7
  -1  10  29-15.8371 60.1688   7
  -1  10  28 334.208 81.4754   7
  -1  10  27 435.956 87.5944   7
  -1  10  27 391.161 86.6708   3
  -1  10  26 9272.33 397.306   7
  -1  10  26 9451.64 411.236   3
  -1  10  25 3950.69 232.678   7
  -1  10  25 4090.29 249.063   3
  -1 -10  24 2000.59 171.059  20
  -1  10  24 2208.38 175.300   7
  -1  10  24 2249.11 191.725   3
  -1 -10  23 601.310 114.860  20
  -1  10  23 426.068 110.544   3
  -1  10  23 538.697 105.631   7
  -1 -10  22 2045.58 175.509  20
  -1 -10  22 2006.63 183.579  14
  -1  10  22 2016.17 171.568   7
  -1  10  21 1625.57 184.219   3
  -1  10  21 1707.51 159.244   7
  -1 -10  21 1745.02 176.629  14
  -1  10  21 1930.64 166.354  23
  -1  10  20 3075.14 207.500  23
  -1  10  20 2880.12 233.009   3
  -1  10  19 334.938 93.5509  23
  -1  10  19 264.063 103.886   3
  -1  10  19 296.772 97.0678   7
  -1 -10  19 358.131 103.698  11
  -1 -10  19 281.194 103.436  14
  -1  10  18 480.368 103.470  23
  -1  10  18 561.207 126.317   3
  -1  10  18 490.464 101.804   7
  -1 -10  18 465.802 104.949  11
  -1 -10  18 595.601 120.712  14
  -1  10  17 5366.11 292.388   7
  -1  10  17 6197.86 304.896  23
  -1 -10  17 6228.49 327.286  14
  -1  10  17 5263.24 322.838   3
  -1  10  16 12674.0 516.420   7
  -1  10  16 12978.7 562.409   3
  -1  10  16 12862.7 514.572  23
  -1 -10  16 13197.1 545.734  14
  -1 -10  15 1068.56 190.761  19
  -1  10  15 1232.40 133.530   7
  -1  10  15 1314.62 141.813  23
  -1 -10  15 1413.00 151.996  14
  -1  10  15 1060.85 210.032  13
  -1  10  15 1182.37 137.076  30
  -1  10  14 10113.8 417.404   7
  -1  10  14 9173.11 403.694  23
  -1 -10  14 10255.0 444.025  14
  -1  10  14 9850.55 593.087  13
  -1 -10  14 9183.46 550.891  19
  -1  10  14 9877.21 424.103  30
  -1  10  13 31301.7 1088.04   7
  -1  10  13 32599.9 1087.90  23
  -1  10  13 31939.7 1327.07  13
  -1 -10  13 33307.8 1124.14  14
  -1 -10  13 32388.4 1292.22  19
  -1  10  13 33935.8 1108.97  30
  -1 -10  12 824.613 170.986  19
  -1  10  12 932.554 108.507   7
  -1  10  12 909.193 113.408  23
  -1 -10  12 1145.44 137.821  14
  -1  10  12 1281.29 212.717  13
  -1  10  12 943.095 121.686  30
  -1 -10  11 7403.86 476.218  19
   1 -10 -11 7538.71 462.497  19
  -1  10  11 7231.96 327.739   7
  -1  10  11 7747.24 333.524  23
  -1  10  11 7489.93 491.318  13
  -1  10  11 8068.63 348.449  30
  -1 -10  11 7619.90 346.939  10
  -1 -10  10 160.306 75.6157  10
  -1 -10  10 18.8513 126.190  19
   1 -10 -10-34.0129 106.496  19
  -1  10  10 168.993 68.1551   7
  -1  10  10 45.9981 63.2780  23
  -1  10  10 101.773 107.725  13
  -1  10  10 60.5642 74.3857  30
  -1 -10   9 10370.3 574.883  19
   1 -10  -9 9995.95 548.581  19
  -1  10   9 9450.88 396.024   7
  -1  10   9 11012.7 601.182  13
  -1 -10   9 11089.5 427.968  10
  -1  10   9 10709.6 423.441  30
  -1 -10   8 1215.81 199.732  19
   1 -10  -8 1683.93 212.090  19
  -1  10   8 1488.55 118.896   7
  -1  10   8 1739.99 224.600  13
  -1  10   8 1592.80 133.015  30
  -1 -10   8 1454.89 127.041  10
  -1  10   8 1105.57 193.647  26
  -1  10   7 19226.5 868.663  26
   1 -10  -7 20808.3 873.377  19
  -1  10   7 21025.2 902.839  13
  -1 -10   7 20143.6 705.525  10
  -1  10   7 19517.3 701.103  30
   1 -10  -6 8048.85 462.991  19
  -1  10   6 7343.79 459.516  13
  -1 -10   6 7109.11 316.049  10
  -1  10   6 7229.40 455.155  26
   1 -10  -5 455.142 131.838  19
  -1  10   5 422.214 142.548  26
  -1 -10   5 494.725 80.1474  10
  -1  10   5 501.136 138.599  13
   1 -10  -4 14586.8 688.100  19
  -1  10   4 14560.4 699.006  13
  -1 -10   4 14682.9 530.389  10
   1 -10  -4 14676.2 507.547   9
  -1  10   4 13299.3 676.450  26
   1 -10  -3 773.442 153.508  19
  -1  10   3 518.344 154.711  26
  -1 -10   3 768.038 93.2282  10
   1 -10  -3 731.100 79.1519   9
  -1  10   3 715.763 148.052  13
  -1 -10   2 41.5728 48.2773  10
   1 -10  -2 72.1438 50.5183   9
  -1  10   2 16.6500 89.8536  13
   1 -10  -2 50.4747 94.2236  19
  -1  10   1 113.990 95.9563  13
  -1 -10   1 45.3138 51.4015  10
   1 -10  -1 37.3248 49.3932   9
   1 -10  -1-16.8693 87.4652  19
   1 -10  -1 146.875 113.253  29
  -1  10   0 1704.65 204.574  13
   1 -10   0 1438.97 202.922  19
  -1 -10   0 1442.52 178.350  29
  -1 -10   0 1597.42 116.940  10
   1 -10   0 1827.69 122.902   9
  -1 -10  -1 100.577 93.8663  19
   1 -10   1 17.0245 95.3310  19
  -1 -10  -1 13.5831 82.5732  29
  -1 -10  -1-9.47305 47.0224  10
   1 -10   1 34.8839 48.0472   9
   1  10   2 3642.72 330.506  26
  -1 -10  -2 3851.33 307.576  19
   1 -10   2 3806.25 313.071  19
  -1 -10  -2 3799.61 187.714  10
   1 -10   2 3764.79 193.482   9
   1  10   3 2757.13 284.970  26
   1 -10   3 3077.47 285.093  19
  -1 -10  -3 3072.38 273.850  19
  -1 -10  -3 3048.24 160.373  10
   1 -10   3 2967.97 174.119  10
   1 -10   3 3112.42 173.850   9
  -1 -10  -4-16.5649 97.6142  19
   1 -10   4 17.4518 101.167  19
   1  10   4 74.7990 123.590  26
   1 -10   4 46.7313 94.7086  29
   1 -10   4 64.0691 60.7282  10
  -1 -10  -4 69.1185 47.5384  10
   1 -10   4 93.5469 57.3767   9
  -1 -10  -5 628.726 144.169  19
   1 -10   5 864.031 170.598  19
   1  10   5 851.574 189.321  26
   1 -10   5 673.034 146.294  29
   1 -10   5 870.088 97.6932  10
   1 -10   5 819.507 94.4999   9
   1 -10   6 14061.6 537.910  10
   1 -10   6 14753.2 537.071   9
  -1 -10  -6 15119.8 696.108  19
   1 -10   6 14102.2 698.796  19
   1  10   6 15292.2 733.173  26
   1 -10   7 28434.4 955.332  10
   1  10   7 28151.5 1165.03  26
  -1 -10  -7 28255.0 1121.99  19
   1 -10   7 28273.1 1141.28  19
   1 -10   8 3732.80 208.503  10
   1  10   8 3036.98 178.789   7
   1  10   8 3535.89 333.453  26
  -1 -10  -8 3727.44 304.482  19
   1 -10   8 3850.08 322.089  19
   1  10   9 38557.2 1254.40   7
   1 -10   9 38811.2 1277.85  10
   1  10   9 38916.4 1276.08  30
  -1 -10  -9 40082.0 1448.31  19
   1 -10   9 40227.2 1480.84  19
   1  10  10 2511.50 164.822   7
   1 -10  10 2648.03 182.280  10
   1  10  10 2596.45 178.697  30
   1 -10  10 2124.78 258.903  19
  -1 -10 -10 2579.45 254.873  19
   1  10  11 15998.4 586.693   7
   1 -10  11 16498.1 605.909  10
   1  10  11 15911.4 598.662  30
   1 -10  11 15220.0 756.684  19
   1  10  12 635.199 98.0203   7
   1 -10  12 850.219 172.638  19
   1  10  12 1178.58 130.241  30
   1 -10  12 896.130 119.746  10
   1 -10  13 73037.8 2342.43  10
   1  10  13 74549.9 2325.59   7
   1 -10  13 71547.0 2527.59  19
   1 -10  13 74111.2 2350.92  14
   1  10  13 75329.5 2330.31  23
   1  10  13 75680.0 2335.19  30
   1 -10  14 2818.16 194.214  10
   1 -10  14 2822.58 284.804  19
   1  10  14 2321.70 173.232   7
   1 -10  14 2510.43 193.985  14
   1  10  14 2472.65 184.650  30
   1  10  14 2273.20 177.139  23
   1  10  15 1253.74 131.565   7
   1  10  15 1212.96 162.815   3
   1 -10  15 1097.54 141.391  14
   1  10  15 1344.41 139.945  30
   1  10  15 1288.19 133.435  23
   1  10  16 2772.12 193.670   7
   1  10  16 3310.10 240.949   3
   1 -10  16 2996.83 213.046  14
   1  10  16 2813.59 196.361  30
   1  10  16 2557.37 189.574  23
   1  10  17 14553.0 585.384   7
   1  10  17 14507.3 623.796   3
   1 -10  17 14652.8 599.955  14
   1  10  17 15076.1 584.008  30
   1  10  17 16041.3 594.042  23
   1  10  18 2782.00 207.352   7
   1 -10  18 3871.61 237.444  20
   1 -10  18 3178.46 226.789  14
   1  10  18 3508.13 226.553  23
   1  10  18 3096.65 243.423   3
   1 -10  19 2092.14 184.272  20
   1  10  19 2226.83 180.071  23
   1  10  19 2193.42 204.399   3
   1 -10  20 749.120 126.613  20
   1  10  20 731.444 138.443   3
   1  10  20 749.664 123.530  23
   1  10  21 15117.2 588.595   7
   1 -10  21 14201.4 591.159  14
   1  10  21 15491.5 590.797  23
   1 -10  21 14609.6 588.190  20
   1  10  22 979.076 124.611   7
   1 -10  22 1142.17 141.520  20
   1 -10  22 831.358 125.595  14
   1  10  22 937.517 133.559  23
   1  10  23 4494.92 259.073   7
   1  10  23 4940.42 291.697   3
   1  10  23 4667.16 267.193  23
   1 -10  23 4571.99 261.956  20
   1 -10  24 90.1945 85.8585  20
   1  10  24 223.917 96.9071   3
   1  10  24 296.153 92.3866   7
   1  10  25 11355.4 491.183   3
   1  10  25 12136.0 478.403   7
   1  10  26 3648.79 230.791   3
   1  10  26 4218.37 227.445   7
   1  10  27 311.218 80.0534   7
   1  10  28 1387.52 120.219   7
   1  10  29 335.986 68.8815   7
   1  10  30 484.034 69.9092   7
  -1  11  29 727.465 81.4394   7
  -1  11  28 8678.46 346.141   7
  -1  11  27 1611.91 130.862   7
  -1  11  26 5025.13 258.065   3
  -1  11  26 4849.52 248.689   7
  -1 -11  25-39.0487 83.2396  20
  -1  11  25 193.671 81.1786   3
  -1  11  25 74.6600 72.9206   7
  -1  11  24 1224.75 142.261   3
  -1  11  24 1275.44 131.085   7
  -1 -11  23 3454.41 223.619  20
  -1  11  23 3891.94 225.933   7
  -1  11  23 3586.55 240.544   3
  -1  11  22 7312.08 372.592   3
  -1 -11  22 7143.34 349.096  20
  -1  11  22 7007.92 338.914   7
  -1 -11  22 7190.31 360.773  14
  -1  11  21 278.132 105.646   3
  -1 -11  21 416.584 106.965  20
  -1 -11  21 510.807 112.215  14
  -1  11  21 267.481 89.7529   7
  -1  11  20 2251.00 174.226  23
  -1  11  20 2128.82 173.002   7
  -1 -11  20 1756.68 163.056  11
  -1 -11  20 1981.69 184.266  14
  -1  11  19 103.979 78.5337  23
  -1  11  19 87.5658 94.8450   3
  -1  11  19 49.5164 80.0818   7
  -1 -11  19 145.745 84.0730  11
  -1 -11  19 40.3978 88.8132  14
  -1  11  18 2077.36 195.554   3
  -1  11  18 2049.00 169.815  23
  -1  11  17 1325.90 142.016   7
  -1 -11  17 1768.34 173.317  14
  -1  11  17 1364.61 171.046   3
  -1  11  17 1384.54 141.985  23
  -1  11  16 1304.32 139.210   7
  -1  11  16 1304.61 173.837   3
  -1 -11  16 1762.88 174.016  14
  -1  11  16 1691.02 152.953  23
  -1  11  15 7268.91 357.794   7
  -1  11  15 8454.29 368.500  23
  -1 -11  15 8612.51 401.911  14
  -1 -11  15 8069.32 520.588  19
  -1  11  15 8604.33 384.795  30
  -1  11  14 6672.16 322.776   7
  -1  11  14 6282.92 316.394  23
  -1 -11  14 7016.31 355.682  14
  -1 -11  14 7292.19 486.310  19
  -1  11  14 7495.20 346.117  30
  -1  11  13 1336.00 136.578   7
  -1  11  13 1500.90 140.138  23
  -1 -11  13 1416.53 156.016  14
  -1 -11  13 1305.59 214.020  19
  -1  11  13 1363.11 143.356  30
  -1 -11  12 1095.49 207.950  19
  -1  11  12 1161.63 128.180   7
  -1  11  12 1268.53 126.561  23
  -1 -11  12 1197.49 142.388  14
  -1  11  12 1198.85 218.634  13
  -1  11  12 1612.25 150.519  30
  -1  11  11 13407.6 541.804   7
  -1  11  11 15539.2 553.782  23
  -1  11  11 13545.5 749.297  13
  -1 -11  11 15157.8 588.406  14
   1 -11 -11 13764.8 711.866  19
  -1 -11  11 15387.9 767.091  19
  -1  11  11 15211.8 571.075  30
  -1 -11  10 1476.48 136.295  10
   1 -11 -10 787.110 177.072  19
  -1 -11  10 1278.37 219.075  19
  -1  11  10 1230.09 118.397   7
  -1  11  10 1032.24 115.866  23
  -1  11  10 1520.19 231.705  13
  -1  11  10 1179.17 130.829  30
  -1  11   9 5083.94 248.073  23
  -1 -11   9 5210.96 271.803  10
  -1  11   9 5447.89 419.619  13
  -1 -11   9 4821.01 391.068  19
   1 -11  -9 4886.24 381.085  19
  -1  11   9 5434.98 273.089  30
  -1  11   8 17554.1 629.536  23
   1 -11  -8 18045.6 839.653  19
  -1 -11   8 18288.9 856.369  19
  -1  11   8 18244.1 863.035  13
  -1  11   8 18230.8 656.078  30
  -1 -11   8 17567.5 654.244  10
  -1 -11   7 110.969 73.1412  10
  -1  11   7 234.338 123.545  13
   1 -11  -7 77.5475 119.696  19
  -1 -11   7 62.2376 135.394  19
  -1  11   7 149.989 81.0876  30
  -1  11   7 254.703 140.679  26
  -1  11   6 21958.6 999.797  26
   1 -11  -6 23695.0 1012.11  19
  -1 -11   6 25061.1 1048.90  19
  -1  11   6 24688.9 1043.68  13
  -1  11   6 23425.3 817.618  30
  -1 -11   6 23384.9 816.909  10
  -1 -11   5 136.260 64.9040  10
  -1  11   5 163.023 114.179  13
  -1  11   5 148.547 76.8252  30
  -1  11   5 115.088 120.153  26
   1 -11  -5 154.925 123.025  19
  -1 -11   5 101.594 109.713  19
   1 -11  -4 7980.77 498.208  19
  -1 -11   4 8630.96 522.559  19
  -1  11   4 7793.43 499.093  13
  -1  11   4 7682.54 495.492  26
  -1  11   4 8351.62 352.351  30
  -1 -11   4 8475.38 354.022  10
  -1 -11   3 1016.42 187.952  19
   1 -11  -3 1046.04 189.551  19
  -1  11   3 745.274 181.489  26
  -1  11   3 773.403 101.669  30
   1 -11  -3 829.766 188.838  29
  -1 -11   3 876.166 100.010  10
   1 -11  -2 24029.5 1007.56  19
  -1 -11   2 22357.5 1000.51  19
  -1  11   2 22017.3 989.593  26
   1 -11  -2 22966.8 994.489  29
  -1 -11   2 22780.3 791.304  10
   1 -11  -2 23841.8 781.603   9
   1 -11  -1 3890.34 337.524  19
  -1 -11   1 4077.96 339.909  19
   1 -11  -1 3517.46 319.755  29
   1 -11  -1 3717.81 194.799   9
  -1 -11   1 3740.73 199.642  10
  -1 -11   0 583.853 152.047  19
   1 -11   0 605.118 152.497  19
   1 -11   0 451.836 151.306  29
  -1 -11   0 465.941 77.9225  10
   1 -11   0 492.022 78.7743   9
   1 -11   1 2629.40 275.941  19
  -1 -11  -1 2745.81 284.273  19
   1 -11   1 2257.36 256.917  29
   1 -11   1 2678.23 170.341  10
  -1 -11  -1 2530.73 155.584  10
   1 -11   1 2675.87 165.367   9
  -1 -11  -2 346.669 129.249  19
   1 -11   2 335.710 138.943  19
   1  11   2 419.827 160.465  26
   1 -11   2 228.467 120.900  29
   1 -11   2 381.987 78.4244  10
  -1 -11  -2 302.887 65.1441  10
   1 -11   2 303.031 72.8044   9
  -1 -11  -3 326.186 125.478  19
   1 -11   3 258.595 130.063  19
   1  11   3 274.274 143.232  26
   1 -11   3 139.254 110.876  29
  -1 -11  -3 374.553 70.8030  10
   1 -11   3 301.868 73.4230  10
  -1 -11  -4 12379.2 645.449  19
   1 -11   4 12210.5 656.630  19
   1  11   4 12322.3 675.453  26
   1 -11   4 11985.0 621.798  29
   1 -11   4 12406.2 481.194  10
   1  11   5 4205.38 367.163  26
  -1 -11  -5 4232.24 352.805  19
   1 -11   5 4084.81 353.329  19
   1 -11   5 4243.07 230.416  10
   1  11   6 1349.23 239.821  26
   1 -11   6 1509.62 220.224  19
  -1 -11  -6 1502.49 218.466  19
   1 -11   6 1884.25 149.457  10
   1  11   7 6971.89 493.112  26
   1 -11   7 7927.72 497.765  19
  -1 -11  -7 7465.12 475.200  19
   1 -11   7 7237.04 335.744  10
  -1 -11  -8 22590.9 968.908  19
   1 -11   8 22358.4 996.525  19
   1  11   8 21940.8 1012.87  26
   1  11   8 23022.2 795.760  30
   1 -11   8 21935.8 793.321  10
  -1 -11  -9 12915.2 668.665  19
   1 -11   9 13159.8 701.331  19
   1 -11   9 13137.8 521.197  10
   1  11   9 13182.0 518.661  30
   1 -11  10-42.0639 125.917  19
  -1 -11 -10 203.746 130.031  19
   1  11  10 134.424 83.6587  30
   1 -11  10 54.4768 74.1459  10
   1  11  10 54.4850 67.8273   7
   1 -11  11 45196.5 1466.88  10
   1 -11  11 43633.1 1676.89  19
   1  11  11 44706.5 1447.83  23
   1  11  11 45920.7 1461.74  30
   1  11  11 43169.3 1434.04   7
   1 -11  12 11673.6 503.245  10
   1  11  12 12648.4 488.953   7
   1 -11  12 12034.6 663.997  19
   1  11  12 12415.8 495.696  23
   1  11  12 13019.1 509.407  30
   1 -11  13 1442.31 144.757  10
   1 -11  13 1364.05 225.812  19
   1 -11  13 1172.11 145.765  14
   1  11  13 1425.61 133.837   7
   1  11  13 1530.55 148.657  30
   1  11  13 1377.16 136.900  23
   1 -11  14 414.317 152.804  19
   1  11  14 701.862 110.152   7
   1 -11  14 524.170 108.353  14
   1  11  14 708.640 110.083  30
   1  11  14 450.301 100.980  23
   1  11  15 14334.8 559.671   7
   1  11  15 14454.6 611.096   3
   1 -11  15 14073.0 583.368  14
   1  11  15 14819.4 572.614  30
   1  11  15 14427.1 567.507  23
   1  11  16 13569.7 542.514   7
   1 -11  16 13551.3 567.605  14
   1  11  16 13661.1 547.064  30
   1  11  16 13968.3 551.692  23
   1  11  16 14095.0 595.489   3
   1 -11  17 205.461 93.1921  20
   1  11  17 89.4632 89.5346  23
   1  11  17 122.448 102.774   3
   1 -11  18 1787.11 173.631  20
   1  11  18 1823.08 188.688   3
   1  11  18 1559.23 154.962  23
   1  11  19 4871.62 264.171   7
   1 -11  19 4822.66 275.247  20
   1  11  19 4420.95 291.066   3
   1 -11  19 4432.81 275.596  14
   1  11  19 4922.38 271.072  23
   1  11  20 12447.9 506.122   7
   1 -11  20 12135.2 513.837  20
   1 -11  20 11793.2 515.871  14
   1  11  20 12926.6 513.059  23
   1  11  21 6831.18 320.181   7
   1 -11  21 6477.41 325.393  20
   1  11  21 5830.67 331.611   3
   1 -11  21 5525.02 315.897  14
   1  11  21 6327.00 313.654  23
   1  11  22 5331.79 275.576   7
   1 -11  22 5419.28 284.900  20
   1  11  22 4702.38 289.183   3
   1 -11  22 4801.44 276.088  14
   1  11  22 5111.54 278.118  23
   1 -11  23 9416.62 419.787  20
   1  11  23 9928.29 419.035   7
   1  11  23 10477.0 450.764   3
   1  11  24 7.00266 69.5160   7
   1  11  24-33.8283 83.4755   3
   1 -11  25 1429.93 136.884  20
   1  11  25 1746.15 141.714   7
   1  11  25 1637.72 148.320   3
   1  11  26 989.809 108.960   7
   1  11  26 1288.50 129.684   3
   1  11  27 3437.30 188.270   7
   1  11  28 4199.39 203.704   7
  -1  12  27 2237.07 139.641   7
  -1  12  26 6413.13 282.644   7
  -1  12  26 6580.08 290.835   3
  -1 -12  25 5963.75 284.352  20
  -1  12  25 6406.17 285.966   7
  -1  12  25 6812.56 303.895   3
  -1 -12  24 10100.4 424.875  20
  -1  12  24 10753.2 423.589   7
  -1  12  24 10821.5 442.687   3
  -1 -12  23 929.027 125.224  20
  -1  12  23 907.728 124.529   3
  -1  12  23 953.991 116.887   7
  -1  12  22 276.487 95.6176   3
  -1  12  22 239.204 84.2379   7
  -1  12  21 295.927 101.037   3
  -1 -12  21 390.282 107.271  20
  -1 -12  21 324.745 103.766  14
  -1  12  21 381.154 91.3705   7
  -1  12  20 1876.82 184.505   3
  -1 -12  20 1738.55 168.265  20
  -1  12  20 1410.75 146.247   7
  -1 -12  20 1851.56 171.805  14
  -1  12  19 368.539 120.098   3
  -1  12  19 384.102 93.4680   7
  -1 -12  19 520.652 113.089  14
  -1 -12  19 380.538 98.4579  11
  -1  12  18 4046.92 241.099   7
  -1  12  18 4126.77 240.772  23
  -1 -12  18 4161.64 257.117  11
  -1 -12  18 4362.75 269.465  14
  -1  12  17 355.587 117.104   3
  -1  12  17 472.696 98.2036   7
  -1  12  17 461.931 96.3390  23
  -1 -12  17 405.646 112.252  14
  -1  12  16 4327.22 292.399   3
  -1  12  16 4275.03 244.961  23
  -1 -12  15 7100.40 500.281  19
  -1  12  15 6860.81 331.536  23
  -1  12  15 7543.32 393.834   3
  -1  12  14 945.772 123.801   7
  -1  12  14 1440.10 148.923  30
  -1 -12  14 1394.84 155.401  14
  -1  12  14 1370.55 140.000  23
  -1 -12  14 1314.13 218.921  19
  -1  12  13 376.785 94.3765   7
  -1 -12  13 460.434 106.621  14
  -1 -12  13 461.210 162.461  19
  -1  12  13 554.715 97.0135  23
  -1  12  13 497.369 102.648  30
  -1 -12  12 3160.91 219.809  14
  -1 -12  12 3033.46 322.056  19
  -1  12  12 2863.49 188.587  23
  -1  12  12 2731.69 202.779  30
  -1 -12  11 5318.41 298.297  14
  -1  12  11 4895.72 258.363  23
  -1 -12  11 5541.73 436.725  19
  -1  12  11 5367.11 286.276  30
  -1  12  10 6720.32 309.425  23
   1 -12 -10 6883.58 477.208  19
  -1 -12  10 6870.31 501.269  19
  -1  12  10 6932.89 335.350  30
  -1 -12   9 23.5114 142.948  19
   1 -12  -9 21.3511 119.583  19
  -1  12   9 70.4165 80.7377  30
  -1 -12   9 153.430 77.8923  10
  -1 -12   8 7111.23 505.408  19
   1 -12  -8 6090.93 460.959  19
  -1  12   8 6898.33 326.524  30
  -1 -12   8 6784.40 326.866  10
   1 -12  -7 2946.51 311.177  19
  -1 -12   7 2769.66 315.845  19
  -1  12   7 2710.57 310.187  26
  -1  12   7 2831.52 191.407  30
  -1 -12   7 2840.96 192.923  10
  -1 -12   6 24051.0 1088.77  19
   1 -12  -6 23084.0 1068.49  19
  -1  12   6 24843.5 1083.99  26
  -1  12   6 24353.4 862.522  30
  -1 -12   6 25559.2 866.805  10
  -1 -12   5 91.6801 139.420  19
   1 -12  -5 261.870 154.992  19
  -1  12   5 63.9055 139.047  26
   1 -12  -5 223.157 165.379  29
  -1  12   5 192.693 86.2526  30
  -1 -12   5 193.574 79.3649  10
   1 -12  -5 160.043 65.0749  10
   1 -12  -4 19842.3 923.324  19
  -1 -12   4 20475.3 937.398  19
  -1  12   4 18753.6 901.043  26
  -1  12   4 19191.4 698.466  30
   1 -12  -4 19248.8 915.631  29
  -1 -12   4 19226.5 697.792  10
   1 -12  -4 19288.0 682.709  10
  -1 -12   3 31295.7 1250.62  19
   1 -12  -3 28516.3 1220.17  19
  -1  12   3 28375.8 1207.48  26
  -1  12   3 28830.3 984.220  30
   1 -12  -3 27132.6 1197.82  29
  -1 -12   3 29920.9 987.500  10
   1 -12  -3 28943.9 974.964  10
   1 -12  -2 1648.33 258.214  19
  -1 -12   2 1770.24 260.911  19
  -1  12   2 1284.28 237.080  26
   1 -12  -2 1261.52 225.261  29
  -1  12   2 1816.71 151.265  30
  -1 -12   2 2203.48 156.592  10
   1 -12  -2 1935.10 146.929  10
  -1 -12   1 8586.50 537.951  19
   1 -12  -1 8160.79 529.625  19
  -1  12   1 6933.63 499.083  26
  -1  12   1 7564.68 341.074  30
   1 -12  -1 7417.60 495.443  29
  -1 -12   1 8038.51 343.080  10
   1 -12  -1 8063.09 345.076  10
   1 -12   0 1770.15 258.543  19
  -1 -12   0 2209.09 277.530  19
  -1  12   0 2535.49 293.871  26
   1  12   0 2404.66 298.430  26
   1 -12   0 1723.61 245.060  29
  -1 -12   0 2185.67 157.199  10
   1 -12   0 2012.84 156.329  10
   1 -12   1 21834.0 980.977  19
  -1 -12  -1 20848.8 962.791  19
   1  12   1 20207.2 981.416  26
   1 -12   1 19003.5 912.177  29
   1 -12   1 21146.8 743.941  10
  -1 -12  -1 21330.2 730.812  10
   1  12   2 2965.22 349.770  26
  -1 -12  -2 3147.25 329.279  19
   1 -12   2 2973.45 326.030  19
   1 -12   2 3259.68 203.827  10
  -1 -12  -2 3536.10 193.105  10
   1  12   3 19932.2 964.554  26
  -1 -12  -3 20110.7 941.599  19
   1 -12   3 19521.0 945.943  19
  -1 -12  -3 20084.7 700.923  10
   1 -12   3 20770.6 728.608  10
   1  12   4 4510.77 410.370  26
   1 -12   4 4276.29 387.203  19
  -1 -12  -4 3896.69 358.695  19
   1 -12   4 4478.26 244.913  10
   1  12   5 355.943 166.705  26
   1 -12   5 113.823 129.904  19
  -1 -12  -5 387.448 154.636  19
   1 -12   5 194.541 87.7179  10
  -1 -12  -6 24188.2 1080.61  19
   1 -12   6 25118.7 1112.01  19
   1  12   6 26164.3 1147.08  26
   1  12   6 25438.6 886.818  30
   1 -12   6 25393.0 890.153  10
  -1 -12  -7 339.577 149.660  19
   1 -12   7 529.909 165.974  19
   1  12   7 481.819 186.143  26
   1 -12   7 564.955 104.358  10
   1  12   7 460.287 101.749  30
   1 -12   8 627.196 111.614  10
   1  12   8 632.145 112.422  30
   1 -12   8 439.488 161.422  19
  -1 -12  -8 525.676 159.826  19
   1 -12   9 8738.17 399.729  10
   1  12   9 8973.42 381.422  23
   1  12   9 9269.76 403.957  30
   1 -12   9 8957.96 574.224  19
  -1 -12  -9 8724.32 549.294  19
   1 -12  10 25476.5 903.857  10
   1  12  10 25535.8 879.292  23
   1  12  10 25490.2 900.772  30
  -1 -12 -10 25686.9 1093.95  19
   1 -12  10 24218.7 1109.28  19
   1 -12  11 197.787 86.4051  10
   1  12  11 35.6200 78.4266  23
   1  12  11 155.333 83.5076  30
   1 -12  11 115.552 122.331  19
   1 -12  12 815.017 119.963  10
   1 -12  12 939.423 199.835  19
   1  12  12 778.034 119.807  30
   1  12  12 740.349 108.611  23
   1 -12  13 3744.88 245.464  14
   1  12  13 3639.41 228.580  30
   1  12  13 3472.41 217.571  23
   1 -12  14 11797.6 678.559  19
   1  12  14 12474.9 494.320   7
   1 -12  14 12530.2 530.133  14
   1  12  14 12812.7 515.900  30
   1  12  14 12549.7 553.052   3
   1  12  14 12122.2 499.884  23
   1 -12  15 1589.77 162.416  20
   1  12  15 2003.69 168.093  30
   1  12  15 1316.50 169.246   3
   1  12  15 1769.66 158.652  23
   1 -12  16 2053.78 177.773  20
   1  12  16 1799.10 192.364   3
   1  12  16 1697.88 159.816  30
   1  12  16 1787.51 156.921  23
   1  12  17 75.7579 69.0169   7
   1 -12  17 105.427 84.8994  14
   1  12  17 118.516 79.8059  23
   1 -12  17 71.7878 91.6153  20
   1  12  18 19395.0 709.018   7
   1 -12  18 19400.9 731.253  20
   1 -12  18 18941.6 735.535  14
   1  12  18 19431.2 712.515  23
   1  12  19 4089.68 235.173   7
   1 -12  19 3637.63 240.802  20
   1  12  19 3992.40 265.382   3
   1 -12  19 4457.22 260.801  14
   1  12  19 3686.52 232.441  23
   1  12  20 197.953 82.3814   7
   1 -12  20 302.578 114.100  20
   1  12  20 148.824 98.7199   3
   1 -12  20 295.540 96.7070  14
   1  12  20 220.682 93.4587  23
   1  12  21 2144.96 165.834   7
   1 -12  21 2136.87 180.407  20
   1  12  21 2140.77 186.554   3
   1 -12  21 2121.14 176.060  14
   1  12  21 2179.96 171.434  23
   1  12  22 4676.39 245.675   7
   1  12  22 4314.92 262.629   3
   1 -12  23 7802.21 352.721  20
   1  12  23 7679.02 342.012   7
   1  12  23 8163.41 369.452   3
   1 -12  24 3997.06 222.792  20
   1  12  24 3825.73 209.525   7
   1  12  24 3951.09 228.563   3
   1 -12  25 5464.58 261.393  20
   1  12  25 5428.69 255.829   7
   1  12  25 6146.03 280.803   3
   1  12  26 2003.04 137.948   7
   1  12  26 2399.21 154.103   3
   1  12  27-67.5357 54.1926   7
  -1 -13  25 761.197 95.4265  20
  -1  13  25 847.234 88.2064   7
  -1 -13  24 2190.14 153.330  20
  -1  13  24 2066.09 138.393   7
  -1  13  24 2119.04 154.318   3
  -1 -13  23 3188.27 197.274  20
  -1  13  23 3517.94 188.964   7
  -1  13  23 3400.46 205.536   3
  -1 -13  22 213.914 83.5268  20
  -1  13  22 181.523 67.9269   7
  -1  13  22 332.121 92.3528   3
  -1  13  21 42.1696 83.2460   3
  -1  13  21-24.8972 71.5495   7
  -1 -13  21 8.06467 72.4148  14
  -1  13  20 90.8781 87.6607   3
  -1 -13  20 121.508 84.7242  14
  -1  13  20 84.8509 69.4732   7
  -1  13  19 2870.01 215.019   3
  -1 -13  19 2461.56 194.318  20
  -1 -13  19 2565.72 199.559  14
  -1  13  19 2633.29 179.343   7
  -1  13  18 1711.31 152.298   7
  -1 -13  18 2307.94 187.128  20
  -1  13  18 2192.99 191.250   3
  -1 -13  18 1951.68 173.141  11
  -1 -13  18 2437.49 194.918  14
  -1  13  17 6430.53 351.018   3
  -1 -13  17 6131.21 326.040  11
  -1  13  17 6335.56 303.289   7
  -1 -13  17 6777.87 347.246  14
  -1  13  16 161.296 79.7212  23
  -1  13  16 210.531 75.8783   7
  -1 -13  16 89.5356 83.0269  14
  -1 -13  15 1015.67 145.251  14
  -1  13  15 733.819 109.690  23
  -1 -13  14 4255.56 387.861  19
  -1  13  14 4113.81 233.279  23
  -1 -13  14 4337.34 273.534  14
  -1 -13  13 25495.3 1142.05  19
  -1  13  13 26863.9 917.804  30
  -1  13  13 24806.7 881.313  23
  -1 -13  12 49.0106 134.753  19
  -1  13  12 66.3809 69.1962  23
  -1  13  12 17.0482 83.6616  30
  -1  13  11 1301.57 140.221  30
  -1 -13  11 1178.85 146.441  14
  -1 -13  11 1243.68 229.376  19
  -1  13  10 25.0692 78.0997  30
  -1 -13  10 48.4642 83.9597  14
   1 -13 -10 89.7164 121.025  19
  -1 -13  10-75.3627 140.667  19
  -1  13   9 8180.16 372.155  30
   1 -13  -9 6928.05 512.197  19
  -1 -13   9 7554.16 538.035  19
  -1  13   8 8116.73 368.975  30
  -1 -13   8 7880.57 553.909  19
   1 -13  -8 6819.09 507.057  19
  -1 -13   7 1974.46 166.004  10
  -1  13   7 2040.49 167.111  30
   1 -13  -7 1697.63 269.302  29
  -1 -13   7 1849.24 283.324  19
   1 -13  -7 2207.34 288.164  19
  -1 -13   6 2083.03 169.897  10
  -1  13   6 1919.09 274.757  26
   1 -13  -6 1947.52 286.043  29
  -1  13   6 2448.90 178.031  30
  -1 -13   6 2326.50 304.853  19
   1 -13  -6 2180.30 286.577  19
  -1 -13   5 37950.8 1236.40  10
  -1  13   5 36881.6 1480.74  26
  -1  13   5 37326.7 1235.02  30
   1 -13  -5 32965.4 1451.77  29
  -1 -13   5 37128.7 1519.98  19
   1 -13  -5 37105.9 1498.40  19
   1 -13  -4 12579.3 484.325  10
  -1 -13   4 13063.9 502.327  10
  -1  13   4 11298.1 688.832  26
  -1  13   4 12304.8 498.337  30
  -1 -13   4 12916.5 726.434  19
   1 -13  -4 12736.5 708.789  19
   1 -13  -3 2238.07 167.165  10
  -1 -13   3 1846.93 159.078  10
  -1  13   3 1855.41 290.788  26
  -1  13   3 2620.81 183.138  30
   1 -13  -3 2149.43 294.977  19
  -1 -13   3 2170.78 303.158  19
   1 -13  -2 4691.78 252.847  10
  -1 -13   2 4994.07 259.916  10
  -1  13   2 4567.65 418.432  26
  -1  13   2 4792.70 257.875  30
   1 -13  -2 4053.54 399.265  19
  -1 -13   2 4864.36 434.996  19
   1 -13  -1 55871.3 1737.76  10
  -1 -13   1 55023.3 1730.94  10
  -1  13   1 51338.0 1997.67  26
   1  13  -1 51971.6 2049.84  26
  -1  13   1 53447.4 1732.09  30
  -1 -13   1 53886.5 2030.77  19
   1 -13  -1 53444.0 2033.48  19
   1 -13   0 6175.41 295.805  10
  -1 -13   0 5943.33 285.357  10
  -1  13   0 5220.75 463.975  26
   1  13   0 5113.41 475.621  26
  -1  13   0 5489.83 286.141  30
   1 -13   0 5951.35 473.820  19
  -1 -13   0 6027.02 480.309  19
   1 -13   1 33538.7 1129.61  10
  -1 -13  -1 33608.4 1113.24  10
   1  13   1 34167.2 1420.86  26
  -1  13  -1 32199.9 1382.39  26
  -1  13  -1 33276.5 1117.03  30
   1 -13   1 34342.5 1409.48  19
  -1 -13  -1 34407.5 1402.91  19
  -1 -13  -2-93.7829 93.3331  10
   1 -13   2-15.0870 98.0928  10
   1  13   2 51.0937 175.201  26
  -1  13  -2-19.9749 77.8252  30
   1 -13   2 123.552 154.699  19
  -1 -13  -2 24.1721 151.330  19
   1 -13   2 80.6792 84.4825  20
   1 -13   3 7731.39 361.310  10
   1  13   3 7767.88 557.558  26
  -1  13  -3 7774.90 339.948  30
   1 -13   3 7799.02 347.972  20
   1 -13   3 7245.89 528.545  19
  -1 -13  -3 7608.68 540.780  19
   1 -13   4 23468.4 802.720  10
   1  13   4 22238.2 1052.56  26
   1  13   4 22087.6 795.997  30
  -1  13  -4 21218.6 766.846  30
  -1 -13  -4 20493.5 1012.06  19
   1 -13   4 22340.4 1046.48  19
   1 -13   4 22367.1 789.032  20
   1 -13   5 20031.6 741.649  10
   1  13   5 19748.4 983.081  26
   1  13   5 20540.1 743.383  30
  -1  13  -5 19829.4 707.958  30
  -1 -13  -5 20316.1 969.829  19
   1 -13   5 20884.2 995.669  19
   1 -13   6 24.6465 78.2478  10
   1  13   6 25.4814 142.687  26
   1  13   6 88.9141 77.9316  30
   1 -13   6-50.0623 149.843  19
  -1 -13  -6-23.3598 126.049  19
   1 -13   7 201.012 90.7946  10
   1  13   7 343.899 99.9217  30
   1  13   7 305.456 159.591  26
  -1 -13  -7 346.185 144.742  19
   1 -13   7 350.632 154.778  19
   1 -13   8 18324.1 680.506  10
   1  13   8 16732.7 636.768  23
   1  13   8 18404.7 673.923  30
  -1 -13  -8 17410.3 863.621  19
   1 -13   8 18657.3 908.872  19
   1 -13   9 4951.49 281.754  10
   1  13   9 5276.35 266.519  23
   1  13   9 5617.46 291.413  30
   1 -13   9 6050.48 462.974  19
  -1 -13  -9 4667.18 409.794  19
   1 -13  10 3557.07 234.878  10
   1 -13  10 4074.00 385.704  19
   1  13  10 3494.81 212.418  23
   1  13  10 3794.35 233.366  30
   1 -13  11 4666.96 272.275  20
   1 -13  11 4538.00 406.623  19
   1  13  11 4745.66 254.490  23
   1  13  11 4807.72 271.490  30
   1 -13  12 1532.93 242.306  19
   1 -13  12 1934.93 170.490  20
   1  13  12 1815.35 154.644  23
   1  13  12 1784.73 163.588  30
   1 -13  13 4837.01 278.937  20
   1 -13  13 4057.38 383.748  19
   1  13  13 4876.00 268.421  30
   1  13  13 4339.02 247.194  23
   1 -13  14 855.567 129.314  20
   1 -13  14 653.605 172.145  19
   1 -13  14 838.260 130.005  14
   1  13  14 993.650 146.189   3
   1  13  14 926.314 123.430  30
   1  13  14 790.928 110.675  23
   1 -13  15 62.2578 90.8234  20
   1  13  15 149.497 83.9053  30
   1  13  15 96.4991 76.6334  23
   1 -13  15 135.159 85.5388  14
   1 -13  16 969.844 136.355  20
   1 -13  16 1225.62 146.037  14
   1  13  16 1058.69 121.227  23
   1  13  17 258.215 81.1929   7
   1 -13  17 173.459 95.7834  20
   1  13  17 279.145 103.587   3
   1 -13  17 462.945 108.578  14
   1  13  17 359.343 91.2583  23
   1  13  18 4128.57 224.699   7
   1 -13  18 3886.89 243.436  20
   1  13  18 4372.40 270.110   3
   1 -13  18 3992.59 249.320  14
   1  13  18 3594.54 225.301  23
   1  13  19 1109.57 118.147   7
   1 -13  19 1108.33 137.133  20
   1  13  19 1124.36 144.998   3
   1 -13  19 1185.00 138.717  14
   1  13  19 953.619 121.182  23
   1 -13  20 4127.22 245.854  14
   1  13  20 4207.31 226.178   7
   1  13  20 4537.08 265.606   3
   1  13  21 6671.33 297.863   7
   1  13  21 6592.49 328.086   3
   1 -13  21 6436.11 314.007  20
   1  13  22 16.7976 58.0601   7
   1  13  22 67.9848 76.2586   3
   1 -13  22 6.75944 81.8732  20
   1  13  23 2310.43 146.643   7
   1  13  23 2453.89 168.923   3
   1 -13  23 1926.74 154.717  20
   1  13  24 227.531 61.2751   7
   1  13  24 211.846 72.7147   3
   1 -13  24 157.604 76.0990  20
   1  13  25 509.971 71.1760   7
   1  13  25 493.352 80.3176   3
  -1  14  24 2539.89 150.957   3
  -1 -14  24 2729.75 154.841  20
  -1  14  23 1874.34 137.787   3
  -1 -14  23 1513.02 124.921  20
  -1  14  22 1427.26 109.441   7
  -1  14  22 1486.24 132.056   3
  -1 -14  22 1610.52 132.403  20
  -1  14  21-47.0418 59.1115   7
  -1 -14  21 51.5189 75.5798  20
  -1  14  21 28.1208 68.5890   3
  -1  14  20 4038.66 237.958   3
  -1  14  20 3694.35 200.977   7
  -1 -14  20 4577.08 240.682  20
  -1 -14  20 4284.12 242.360  14
  -1  14  19 8835.94 391.037   3
  -1 -14  19 8015.63 371.023  20
  -1 -14  19 8244.82 380.547  14
  -1 -14  18 3642.79 233.687  14
  -1  14  18 3511.41 236.896   3
  -1  14  17 2715.96 209.239   3
  -1 -14  17 2652.89 204.898  14
  -1 -14  17 2692.77 201.019  20
  -1 -14  17 2348.11 183.353  11
  -1  14  16 5139.11 309.146   3
  -1 -14  16 5914.12 315.989  14
  -1 -14  16 6235.11 311.452  20
  -1 -14  16 5096.89 291.158  11
  -1 -14  15 28169.7 1016.65  14
  -1 -14  15 28017.4 1000.03  20
  -1  14  15 30217.2 1046.49   3
  -1  14  14 5599.36 322.472   3
  -1 -14  14 5033.66 295.948  14
  -1 -14  13 1861.92 179.025  14
  -1  14  12 393.834 98.1832  30
  -1 -14  12 363.854 109.718  14
  -1 -14  11 13364.0 556.540  14
  -1  14  11 13629.5 541.829  30
  -1 -14  10 88.1012 89.1255  14
  -1 -14  10 103.072 141.699  19
  -1  14  10 16.7637 75.8013  30
   1 -14  -9 46.8956 133.655  19
  -1 -14   9 52.2407 140.974  19
  -1  14   9 150.010 85.5569  30
   1 -14  -8 287.962 150.468  19
  -1 -14   8 237.274 150.475  19
  -1  14   8 305.797 98.1448  30
   1 -14  -7 8507.51 583.923  19
  -1 -14   7 9235.72 611.113  19
  -1  14   7 9121.10 403.597  30
  -1 -14   6 7511.67 546.615  19
   1 -14  -6 7172.47 524.815  19
  -1  14   6 7561.03 355.191  30
   1 -14  -5 452.223 179.144  19
  -1 -14   5 692.944 215.453  19
  -1  14   5 588.433 110.048  30
   1 -14  -4 761.956 218.809  19
  -1 -14   4 932.122 218.594  19
  -1  14   4 962.456 127.866  30
  -1 -14   4 1239.55 135.194  10
  -1  14   3 32658.1 1103.35  30
  -1 -14   3 34539.0 1411.19  19
   1 -14  -3 30906.7 1365.45  19
   1  14  -3 31606.2 1409.27  26
  -1 -14   3 32948.3 1103.77  10
   1 -14  -3 32033.4 1087.58  10
  -1  14   2 4731.32 260.593  30
  -1 -14   2 4815.97 439.618  19
   1 -14  -2 4571.66 419.611  19
   1  14  -2 3850.13 419.373  26
  -1 -14   2 4772.07 257.145  10
   1 -14  -2 4845.70 254.253  10
  -1  14   1 5773.07 291.948  30
  -1 -14   1 5738.63 474.576  19
   1 -14  -1 5455.29 465.882  19
  -1  14   1 5540.89 465.399  26
   1  14  -1 5674.93 490.595  26
   1 -14  -1 6140.33 292.313  10
  -1 -14   1 5313.23 278.943  10
  -1  14   0-43.4691 85.0319  30
   1 -14   0-104.420 179.031  19
  -1 -14   0 104.710 166.211  19
  -1  14   0 48.9647 181.356  26
   1  14   0-162.465 187.899  26
  -1 -14   0-34.7351 86.6774  10
   1 -14   0 7.50401 85.8986  10
  -1  14  -1 13893.4 548.502  30
   1  14   1 15221.5 574.525  30
   1 -14   1 14533.4 807.938  19
  -1 -14  -1 15747.1 815.969  19
   1  14   1 13795.0 801.448  26
  -1  14  -1 14664.6 798.568  26
   1 -14   1 14154.8 560.906  10
  -1 -14  -1 14371.2 546.828  10
  -1  14  -2 11126.0 453.041  30
   1  14   2 11086.3 465.900  30
  -1 -14  -2 10289.1 667.420  19
   1 -14   2 11211.5 690.321  19
   1  14   2 10167.0 683.128  26
  -1  14  -2 10466.6 675.410  26
   1 -14   2 12094.0 473.085  10
  -1  14  -3 13956.2 535.508  30
   1  14   3 14444.5 561.708  30
   1 -14   3 15218.3 806.814  19
  -1 -14  -3 13940.1 777.550  19
   1  14   3 14028.5 803.379  26
  -1  14  -3 13185.4 780.067  26
   1 -14   3 13437.8 549.301  10
   1  14   4 24.5569 78.4395  30
  -1  14  -4 6.52799 71.1226  30
  -1 -14  -4 75.7972 141.477  19
   1 -14   4 26.3950 150.417  19
   1 -14   4-44.4122 90.3341  20
   1  14   4-105.611 160.502  26
   1 -14   4-8.18135 75.4757  10
  -1 -14  -5 473.518 169.369  19
   1 -14   5 422.011 181.353  19
   1 -14   5 366.527 101.439  20
   1  14   5 603.732 115.513  30
   1  14   5 288.050 180.057  26
  -1 -14  -6 16078.6 846.167  19
   1 -14   6 15818.4 621.206  20
   1 -14   6 17032.1 878.925  19
   1  14   6 16441.7 629.911  30
   1  14   6 17056.2 882.546  26
   1  14   7 1662.97 155.442  30
   1 -14   7 1438.43 254.661  19
  -1 -14  -7 1392.75 234.504  19
   1 -14   7 1504.69 150.209  20
   1  14   8 2320.91 188.528  30
   1 -14   8 2457.49 187.925  20
  -1 -14  -8 2131.37 277.926  19
   1 -14   8 2309.28 307.360  19
   1  14   9 2420.90 187.224  30
   1 -14   9 2306.05 296.739  19
   1 -14   9 1990.75 178.603  20
   1  14  10 2573.05 190.174  30
   1 -14  10 2292.14 300.627  19
   1 -14  10 2331.85 192.156  20
   1 -14  11 904.737 132.016  14
   1  14  11 1045.29 127.799  30
   1  14  11 1005.04 114.393  23
   1 -14  11 1009.26 207.281  19
   1 -14  11 1121.44 141.189  20
   1 -14  12 260.762 100.535  14
   1  14  12 292.502 91.9168  30
   1  14  12 347.734 85.0943  23
   1 -14  12 292.385 100.501  20
   1 -14  13 1409.42 156.251  20
   1 -14  13 1978.61 178.032  14
   1  14  13 1665.35 159.115  30
   1  14  13 1696.03 181.766   3
   1  14  13 1567.01 139.105  23
   1 -14  14 793.698 124.799  20
   1 -14  14 1041.34 138.064  14
   1  14  14 1082.33 130.468  30
   1  14  14 783.557 132.194   3
   1  14  14 906.931 109.777  23
   1 -14  15 8539.09 405.301  20
   1  14  15 9710.21 445.563   3
   1  14  15 9301.81 387.897  23
   1 -14  15 9347.33 424.142  14
   1  14  16 4475.51 280.907   3
   1 -14  16 5035.76 277.359  20
   1 -14  16 4913.65 278.208  14
   1  14  17 1328.95 153.079   3
   1 -14  17 1205.11 140.896  14
   1  14  18-26.3276 87.1186   3
   1  14  18 43.2576 67.0105  23
   1 -14  18 16.0229 74.3940  14
   1  14  19 90.0629 82.6595   3
   1 -14  19-65.4615 99.4733  20
   1 -14  19 96.8446 78.8415  14
   1  14  20 4455.05 217.152   7
   1 -14  20 4509.80 245.213  20
   1  14  20 5080.82 263.844   3
   1  14  21 48.6017 51.0234   7
   1 -14  21-12.5759 78.4619  20
   1  14  21 102.906 68.5029   3
   1  14  22 186.939 56.1358   7
   1 -14  22 79.7029 69.5900  20
   1  14  22 98.1636 69.4322   3
   1 -14  23 352.018 78.5111  20
   1  14  23 145.029 67.3650   3
  -1 -15  21 3932.57 210.390  20
  -1  15  21 4638.20 220.769   3
  -1 -15  20 955.262 111.989  20
  -1  15  20 1354.65 123.524   3
  -1 -15  19 87.7268 74.6116  14
  -1 -15  19 131.277 84.2478  20
  -1  15  19 82.5287 78.4379   3
  -1 -15  18 8644.22 375.641  14
  -1 -15  18 8570.41 368.261  20
  -1  15  18 8079.64 373.160   3
  -1 -15  17 25074.7 882.084  14
  -1 -15  17 23967.6 864.790  20
  -1  15  17 26148.8 895.500   3
  -1 -15  16 7267.94 351.878  14
  -1 -15  16 7312.54 344.831  20
  -1  15  16 7219.49 356.035   3
  -1 -15  15 2472.47 195.772  14
  -1  15  15 2688.11 210.199   3
  -1 -15  14 3312.64 226.638  14
  -1  15  14 3110.90 226.378   3
  -1 -15  13 18747.9 699.634  14
  -1 -15  13 17435.6 673.661  20
  -1  15  13 17989.8 707.377   3
  -1 -15  12 4826.68 276.022  20
  -1 -15  12 5567.88 302.480  14
  -1 -15  11 4415.26 259.357  20
  -1 -15  11 4520.20 272.342  14
  -1 -15  10 197.060 92.1960  14
  -1 -15  10 112.950 85.0643  20
  -1  15  10 151.801 85.9214  30
  -1 -15   9 2209.95 185.484  14
  -1 -15   9 1873.59 169.475  20
  -1  15   9 1835.72 159.372  30
  -1 -15   8 366.434 103.135  14
  -1 -15   8 497.940 106.211  20
  -1  15   8 416.645 95.6256  30
  -1 -15   7 18.7214 84.6413  14
  -1  15   7-39.8903 73.1228  30
  -1 -15   7-26.5160 119.053  19
  -1 -15   7-77.6228 91.1065  20
   1  15  -6 145.146 71.6038  30
  -1  15   6 95.0681 80.0308  30
  -1 -15   6 53.0920 87.6064  20
  -1 -15   6 160.664 132.942  19
   1 -15  -6 49.5557 123.021  19
   1  15  -6 166.718 168.940  26
  -1  15   5 2713.39 190.223  30
   1  15  -5 2514.23 178.194  30
   1 -15  -5 3004.04 337.513  19
  -1 -15   5 2910.41 339.309  19
  -1 -15   5 2661.39 188.721  20
   1  15  -5 2525.25 340.110  26
  -1  15   4 2184.53 170.540  30
   1  15  -4 2220.57 168.331  30
   1 -15  -4 1948.00 277.344  19
  -1 -15   4 2352.38 314.730  19
   1  15  -4 2018.33 302.325  26
   1  15  -3 1119.20 122.775  30
  -1  15   3 991.796 122.542  30
  -1 -15   3 1163.50 234.626  19
   1 -15  -3 1063.40 231.668  19
   1  15  -3 797.469 219.906  26
   1  15  -2 758.589 116.000  30
  -1  15   2 809.832 120.626  30
   1 -15  -2 770.751 104.848  10
   1 -15  -2 1048.06 234.854  19
  -1 -15   2 891.195 203.490  19
   1  15  -2 926.005 240.598  26
   1  15  -1 9619.04 422.589  30
  -1  15   1 10113.1 422.446  30
   1 -15  -1 10580.8 422.613  10
   1 -15  -1 10704.9 657.234  19
   1  15  -1 9447.99 644.841  26
   1  15   0 332.382 97.7271  30
  -1  15   0 330.616 87.3870  30
   1 -15   0 392.067 90.5831  10
   1 -15   0 372.099 173.715  19
  -1 -15   0 427.686 167.693  19
   1  15   0 454.399 192.144  26
   1  15   1 1177.06 134.043  30
  -1  15  -1 1253.98 128.681  30
   1 -15   1 1124.15 124.475  10
   1 -15   1 1387.26 248.702  19
  -1 -15  -1 1352.02 247.170  19
   1  15   1 1250.47 244.826  26
  -1  15  -2 183.722 76.2618  30
   1  15   2 397.311 99.4438  30
   1 -15   2 241.007 78.0029  10
  -1 -15  -2 393.477 162.048  19
   1 -15   2 374.206 183.474  19
   1  15   2 184.732 160.615  26
  -1  15  -3 39.4894 64.9656  30
   1  15   3-32.1505 77.0237  30
   1 -15   3 7.93640 67.7132  10
  -1 -15  -3 25.8857 128.485  19
   1 -15   3 80.1739 132.649  19
   1  15   3 104.379 156.209  26
   1  15   4 8031.25 364.631  30
   1 -15   4 7790.23 363.701  10
   1 -15   4 7943.83 563.257  19
  -1 -15  -4 7052.85 533.465  19
   1  15   4 7411.21 553.069  26
   1  15   5 1109.21 133.903  30
   1 -15   5 984.672 122.977  10
  -1 -15  -5 873.508 201.383  19
   1 -15   5 1087.47 226.310  19
   1 -15   5 911.457 121.547  20
  -1  15  -5 709.365 193.529  26
   1  15   6 614.355 107.634  30
   1 -15   6 614.580 104.024  10
  -1 -15  -6 511.728 165.838  19
   1 -15   6 430.071 102.172  20
   1 -15   6 368.399 163.104  19
   1  15   7 443.014 102.925  30
   1 -15   7 436.029 97.3999  10
   1 -15   7 246.853 93.7027  20
   1 -15   8 2455.00 187.867  20
   1  15   8 2809.52 199.953  30
   1 -15   9 3031.97 219.439  14
   1 -15   9 2761.21 201.926  20
   1  15   9 3348.34 212.143  30
   1 -15  10 84.1995 90.7473  14
   1 -15  10 7.98611 78.3844  20
   1  15  10 64.5819 83.7130  30
   1 -15  11 11439.3 482.428  14
   1  15  11 10471.6 454.049  30
   1 -15  11 10672.2 457.061  20
   1 -15  12 625.791 115.877  14
   1  15  12 538.230 105.630  30
   1  15  12 437.933 122.061   3
   1 -15  12 556.560 114.009  20
   1 -15  13 1816.00 169.338  14
   1  15  13 1686.86 153.452  30
   1 -15  13 1486.27 155.565  20
   1 -15  14 3130.62 212.521  14
   1  15  14 3157.88 220.756   3
   1  15  14 2696.82 172.082  23
   1 -15  15 2143.42 172.446  14
   1  15  15 1935.60 175.273   3
   1  15  15 1769.60 137.381  23
   1 -15  16 1652.72 152.548  14
   1 -15  16 1529.38 151.319  20
   1  15  16 1645.07 159.253   3
   1 -15  17 4191.58 241.206  14
   1 -15  17 4100.02 239.704  20
   1 -15  18 10537.4 443.334  14
   1 -15  18 11372.6 447.827  20
   1  15  18 11579.2 459.067   3
   1 -15  19 97.5648 78.8437  20
   1  15  19 139.423 77.3614   3
   1 -15  20-22.3732 76.7180  20
   1  15  20 23.8724 62.5208   3
   1 -15  21 85.4990 68.3872  20
   1  15  21 42.1239 57.9334   3
  -1 -16  19 7161.41 306.994  20
  -1  16  19 8113.52 318.762   3
  -1 -16  18-11.5177 64.7823  14
  -1 -16  18-5.28808 71.2253  20
  -1  16  18 51.9323 67.9963   3
  -1 -16  17 165.286 79.3411  14
  -1 -16  17 68.4504 78.5001  20
  -1  16  17 6.41169 70.8685   3
  -1 -16  16 8057.56 346.484  14
  -1 -16  16 7721.69 333.209  20
  -1  16  16 7106.54 337.712   3
  -1 -16  15 19256.4 698.822  14
  -1 -16  15 18239.1 680.041  20
  -1  16  15 20328.5 710.034   3
  -1 -16  14 1102.10 133.707  14
  -1 -16  14 1038.67 126.432  20
  -1  16  14 1236.04 141.988   3
  -1 -16  13 9218.19 409.124  14
  -1 -16  13 9309.58 396.479  20
  -1  16  13 9413.02 418.086   3
  -1 -16  12 3661.63 231.694  14
  -1 -16  12 3540.74 218.855  20
  -1  16  12 3608.06 239.487   3
  -1 -16  11 1014.55 131.304  20
  -1 -16  11 1212.60 138.122  14
  -1 -16  10 246.504 92.8940  14
  -1 -16   9 1922.63 170.158  14
  -1 -16   8 1744.86 162.722  14
  -1  16   8 1653.04 151.419  30
  -1 -16   7 1393.94 149.013  14
  -1  16   7 1481.28 137.945  30
  -1 -16   6 129.760 87.3518  14
  -1  16   6 36.5961 71.4400  30
  -1 -16   5 5996.79 309.234  14
  -1  16   5 5801.46 289.403  30
   1  16  -5 5306.92 265.960  30
  -1 -16   4 3080.06 215.022  14
   1  16  -4 3068.91 190.233  30
  -1  16   4 3208.21 204.158  30
   1  16  -3 421.193 87.4041  30
  -1  16   3 355.665 87.5646  30
   1 -16  -2 2153.20 157.155  10
   1  16  -2 2205.52 166.800  30
  -1  16   2 2343.44 170.686  30
   1 -16  -1 1514.59 132.133  10
   1  16  -1 1414.02 136.285  30
  -1  16   1 1232.78 129.195  30
   1 -16   0 54.3959 64.3622  10
  -1  16   0-13.3526 69.5869  30
   1  16   0 57.7306 73.2508  30
   1 -16   1 91.1566 68.8394  10
   1  16   1 22.0271 73.7358  30
  -1  16  -1 77.7279 66.8360  30
   1 -16   2 482.055 94.8791  10
  -1  16  -2 312.389 79.8979  30
   1  16   2 416.745 96.4958  30
   1  16   3 2729.35 191.341  30
   1  16   4 2270.58 174.168  30
   1  16   5 1829.73 159.090  30
   1  16   6 37.9322 84.2069  30
   1  16   7 17866.1 662.169  30
   1 -16   7 17633.2 678.192  14
   1  16   8 2088.96 169.371  30
   1 -16   8 2262.60 187.351  14
   1 -16   9 5824.58 308.505  14
   1 -16  10-59.1964 89.5065  14
   1 -16  11 3780.01 227.022  20
   1  16  11 3843.99 244.466   3
   1 -16  11 3925.86 239.861  14
   1  16  12 6030.56 307.514   3
   1 -16  12 6159.45 304.071  14
   1 -16  13 6875.86 313.962  20
   1  16  13 6181.51 320.207   3
   1 -16  13 6694.90 324.055  14
   1 -16  14-6.48180 88.1315  20
   1  16  14 69.7457 83.2533   3
   1 -16  14 154.737 87.2017  14
   1 -16  15 1164.09 129.607  20
   1  16  15 1575.29 140.551   3
   1 -16  15 1492.15 137.879  14
   1 -16  16 10807.6 427.825  20
   1  16  16 11226.8 442.740   3
   1 -16  16 10656.3 432.564  14
   1 -16  17-44.4171 79.2663  20
   1  16  17-36.9270 65.4568   3
   1 -16  17 5.85496 66.4467  14
   1  16  18 482.381 84.1155   3
   1 -16  18 451.687 86.9813  20
  -1 -17  15 137.320 67.6481  20
  -1  17  15 73.8476 66.9874   3
  -1 -17  15 50.7814 65.4571  14
  -1 -17  14 2465.87 156.849  20
  -1  17  14 2585.63 170.164   3
  -1 -17  14 2736.57 171.995  14
  -1 -17  13 2369.33 162.427  20
  -1  17  13 2718.28 180.823   3
  -1 -17  13 2902.47 179.056  14
  -1 -17  12 480.586 89.6855  20
  -1  17  12 687.076 109.199   3
  -1 -17  12 774.060 107.470  14
  -1 -17  11 573.078 95.5114  20
  -1  17  11 627.311 105.803   3
  -1 -17  11 838.780 112.425  14
  -1 -17  10 3696.11 202.854  20
  -1  17  10 3699.88 229.266   3
  -1 -17  10 3738.38 222.166  14
  -1 -17   9 706.993 101.069  20
  -1 -17   9 695.912 109.115  14
  -1 -17   8 55.0760 78.9789  20
  -1 -17   8 297.269 88.7480  14
  -1 -17   7 6858.73 309.650  20
  -1 -17   7 8047.57 349.594  14
  -1 -17   6 4987.01 266.344  14
  -1 -17   5 45.1589 72.1605  14
   1  17  -5 99.6575 58.9995  30
  -1 -17   4 157.249 76.3747  14
   1  17  -4 250.420 70.5971  30
  -1  17   4 378.869 84.2486  30
  -1 -17   3 7852.82 347.043  14
  -1  17   3 7472.91 325.984  30
   1  17  -3 7042.99 313.821  30
  -1 -17   2 1832.02 151.709  14
  -1  17   2 1479.63 131.749  30
   1  17  -2 1777.88 138.359  30
  -1 -17   1 518.827 96.2161  14
  -1  17   1 398.818 83.2314  30
   1  17  -1 491.930 90.0935  30
  -1 -17   0 3829.34 223.079  14
  -1  17   0 3883.13 206.976  30
   1  17   0 3638.95 210.369  30
  -1  17  -1 1198.69 113.071  30
  -1  17  -2 1490.12 120.381  30
   1  17   4 617.801 107.490  30
   1 -17   5 8427.60 379.543  14
   1  17   5 8403.17 362.440  30
   1 -17   6 7219.88 336.881  14
   1  17   6 6771.86 316.795  30
   1 -17   7 1146.75 128.679  14
   1  17   7 1331.99 131.182  30
   1 -17   8 195.431 89.4477  14
   1  17   8 356.186 90.4630  30
   1 -17   8 48.8954 82.8904  20
   1 -17   9 15149.8 553.698  20
   1  17   9 15174.6 590.441   3
   1 -17   9 15784.6 588.449  14
   1 -17  10 5014.31 249.582  20
   1 -17  10 5336.87 274.479  14
   1 -17  11 2155.31 151.911  20
   1  17  11 2280.20 170.812   3
   1 -17  11 2367.09 172.488  14
   1 -17  12 52.7808 70.8121  20
   1  17  12 318.232 86.1144   3
   1 -17  12 171.167 75.8281  14
   1 -17  13 730.073 100.210  20
   1  17  13 686.216 99.2090   3
   1 -17  13 715.372 99.8609  14
   1 -17  14 7736.30 317.679  20
   1  17  14 8207.02 337.208   3
   1 -17  14 7628.64 329.368  14
   1 -17  15-13.7887 64.3559  20
   1  17  15 91.2936 62.2664   3
   1 -17  15 63.4791 58.4585  14
  -1 -18  11 3.36286 48.9390  20
  -1  18  11 54.9466 60.7184   3
  -1 -18  11 94.8167 57.9428  14
  -1 -18  10 2540.76 137.265  20
  -1  18  10 2894.30 174.400   3
  -1 -18  10 2814.86 167.815  14
  -1  18   9 4610.27 223.528   3
  -1 -18   9 4037.68 205.997  14
  -1  18   8 476.793 92.7126   3
  -1 -18   8 663.623 92.4587  14
  -1 -18   7-5.96258 63.4120  14
  -1 -18   6 3029.43 183.665  14
  -1 -18   5 13901.1 519.139  14
  -1 -18   4 1128.76 115.426  14
   1  18  -4 978.042 87.3851  30
  -1 -18   3 4580.98 230.269  14
   1  18  -3 4376.54 201.977  30
  -1 -18   2 82.4673 66.6604  14
   1  18  -2 162.343 60.2976  30
  -1 -18   1 1702.73 132.871  14
   1  18  -1 1422.80 115.398  30
   1 -18   0 110.593 71.8792  14
  -1 -18   0 112.099 63.1246  14
   1  18   0 91.7650 60.3346  30
  -1 -18  -1 75.7381 65.1863  14
   1 -18   1 237.351 77.7847  14
   1  18   1 184.256 64.4928  30
   1 -18   2-63.1322 71.9671  14
  -1 -18  -2-15.5202 59.4849  14
   1  18   2-66.1470 68.3349  30
  -1 -18  -3 34.2458 56.5018  14
   1 -18   3 69.7570 70.7232  14
   1  18   3 82.4941 61.5109  30
   1 -18   4 1768.15 143.942  14
  -1 -18  -4 1873.31 126.241  14
   1  18   4 1825.35 133.360  30
  -1 -18  -5 4275.74 201.234  14
   1 -18   5 4554.65 233.406  14
   1 -18   6 1524.95 132.817  14
   1  18   7 4909.38 249.258   3
   1 -18   7 4953.36 247.096  14
   1  18   8 858.881 107.091   3
   1 -18   8 1048.17 107.487  14
   1  18   9 866.721 101.335   3
   1 -18   9 511.573 86.7178  14
   1  18  10 1834.95 134.905   3
   1 -18  10 1518.51 126.228  14
   1  18  11 4867.44 225.225   3
   1 -18  11 4461.76 223.444  14
  -2   0  35 19.7365 59.9919  21
  -2   0  34 8489.14 352.713  21
  -2   0  33-19.9705 78.7608  21
  -2   0  32 14.6356 84.1204   5
  -2   0  31-84.6702 84.8079   4
  -2   0  31-31.6560 80.3311   5
  -2   0  31 71.8700 84.5079  21
  -2   0  30 20151.9 738.671   5
  -2   0  30 20662.9 733.014   4
  -2   0  30 18454.1 729.221  21
  -2   0  29 26.4402 134.185   6
  -2   0  29-34.7768 86.7963   5
  -2   0  29 8.72951 85.6673  21
  -2   0  28 7247.34 544.705   6
  -2   0  28 6570.40 343.105   5
  -2   0  28 7166.26 346.940   4
  -2   0  28 6140.92 333.968  21
  -2   0  27-27.0744 137.405   6
  -2   0  27-62.7383 99.9258   4
  -2   0  27 35.5293 85.1173  21
  -2   0  26 1151.22 240.335   6
  -2   0  26 981.450 130.807   5
  -2   0  26 847.769 127.829  21
  -2   0  25-52.1039 126.335   6
  -2   0  25-25.6005 83.2553   5
  -2   0  25 85.0435 86.7876  21
  -2   0  24 617.437 106.187  16
  -2   0  24 276.059 162.378   6
  -2   0  24 476.513 104.540   5
  -2   0  24 528.094 92.1080   7
  -2   0  24 784.709 116.572  21
  -2   0  23-23.4798 73.6141  16
  -2   0  23-7.78969 80.7664  21
  -2   0  23 95.4828 115.758   6
  -2   0  23-31.4057 80.1245   5
  -2   0  23 13.0442 58.9692   7
  -2   0  22 4359.87 236.280  16
  -2   0  22 4229.29 235.888  21
  -2   0  22 3964.50 216.299  12
  -2   0  22 3811.64 225.643   5
  -2   0  22 4148.71 372.503   6
  -2   0  22 3515.32 207.655   7
  -2   0  21-27.7759 65.7340  16
  -2   0  21-6.93673 68.4773  21
  -2   0  21 24.6852 58.4217  12
  -2   0  21 182.461 60.0759   7
  -2   0  21 20.9581 65.3004   5
  -2   0  21-42.2845 102.532   6
  -2   0  20 15739.4 579.490  16
  -2   0  20 14986.8 574.702   5
  -2   0  20 16533.9 585.724  22
  -2   0  20 14928.8 564.818  12
  -2   0  20 16023.5 581.422  21
  -2   0  19-5.57216 58.3730  12
  -2   0  19-6.02208 56.9989  16
  -2   0  19 6.06196 59.4891   5
  -2   0  18 26306.2 873.195  16
  -2   0  18 25713.8 864.527  12
  -2   0  17 35.9728 51.5907  16
  -2   0  17-50.9009 63.3384  11
  -2   0  17 14.8490 53.6715  12
  -2   0  16 3072.27 162.392  16
  -2   0  16 2714.97 157.169  12
  -2   0  16 2790.23 167.777  11
  -2   0  15 34.6106 48.6676  16
  -2   0  15-14.9435 62.1467  11
  -2   0  15-43.0480 55.2205  13
  -2   0  15 17.3236 54.8058  12
  -2   0  14 18165.1 611.068  16
  -2   0  14 18193.5 646.232  13
  -2   0  13 5.84688 60.6229  13
  -2   0  13 10.5579 80.5663  27
  -2   0  12 20074.6 760.738  27
  -2   0  11 25.9176 73.7103  27
  -2   0  10 6103.18 306.606  27
  -2   0   9 48.8443 68.8883  27
  -2   0   8 4382.09 228.953  27
   2   0  -7 32.1261 40.4249  15
  -2   0   7 27.6852 67.0699  27
  -2   0   6 39323.8 1248.26  27
   2   0  -6 38973.6 1211.69  15
   2   0  -5 18.7471 44.2434  15
  -2   0   5 38.3100 59.2520  27
   2   0  -4 124524. 3800.90  15
  -2   0   4 129546. 3812.69  27
   2   0  -3 26.0466 42.6237  15
   2   0  -2 40448.8 1256.66  15
   2   0  -1 29.5002 42.7729  15
   2   0   0 368394. 10555.0  29
   2   0   0 357321. 10545.4  26
   2   0   0 335972. 10578.6  15
   2   0   1 19.3283 41.6207  15
   2   0   1 82.9612 43.3410  18
   2   0   1 6.77621 32.9590  29
   2   0   2 18840.2 599.566  18
   2   0   2 17519.9 594.668  15
   2   0   3 55.7520 47.6216  15
   2   0   3 20.8149 45.2722   6
   2   0   3 28.9735 47.8794  18
   2   0   4 97926.5 3072.64  15
   2   0   4 104863. 3095.52   6
   2   0   4 106082. 3097.91  18
   2   0   5 31.1298 44.8239  15
   2   0   5-4.48631 54.9584   6
   2   0   6 127614. 3859.37   6
   2   0   6 127331. 3807.81  15
   2   0   7 20.6243 34.0465  15
   2   0   7 52.7877 65.6913   6
   2   0   8 33258.6 1099.22   1
   2   0   8 32717.2 1098.09   6
   2   0   9 66.6009 67.3756   1
   2   0   9 14.9073 71.4358   6
   2   0  10 872.640 119.380   1
   2   0  10 781.582 112.207   6
   2   0  11-36.4416 77.7269   1
   2   0  11 18.4661 77.5521   6
   2   0  12 70025.2 2203.24   1
   2   0  12 65971.8 2196.50   6
   2   0  13 68.9136 50.1206   2
   2   0  13 22.0827 76.6229   1
   2   0  13-22.4559 84.8559   6
   2   0  13 15.1081 50.5647   5
   2   0  14 2375.52 213.351   1
   2   0  14 2514.08 141.733   2
   2   0  14 2572.20 144.480   5
   2   0  14 2295.10 216.364   6
   2   0  15-9.03374 49.9033   5
   2   0  15-18.2523 55.4783   2
   2   0  15 55.9192 53.2978   7
   2   0  16 5508.25 358.954   6
   2   0  16 5397.65 243.751   5
   2   0  16 5376.23 235.273   7
   2   0  17 44.1045 64.4417  25
   2   0  17-47.9268 102.835   6
   2   0  17 48.0508 58.9888   5
   2   0  17 18.7637 46.3053   7
   2   0  18 113.676 67.0729  25
   2   0  18 17.3229 128.356   6
   2   0  18 127.061 56.7594   5
   2   0  18 106.064 52.1826   7
   2   0  19-12.9705 67.9402  25
   2   0  19 37.9520 50.6738   7
   2   0  19-18.6401 124.755   6
   2   0  19 31.1344 61.4641   5
   2   0  20 5324.30 264.478   5
   2   0  20 5015.61 395.357   6
   2   0  20 5018.45 265.227  25
   2   0  20 5594.19 271.537  22
   2   0  20 5348.95 269.109  21
   2   0  20 4906.58 244.551   7
   2   0  21-7.14243 63.6869   5
   2   0  21-21.3200 129.604   6
   2   0  21-7.44537 70.9094  25
   2   0  21 55.3583 65.0901   7
   2   0  21-58.0117 99.7571  21
   2   0  21-22.0717 102.107  22
   2   0  22 51121.8 1711.76  21
   2   0  22 55672.5 1720.92   5
   2   0  22 54065.8 1979.12   6
   2   0  22 51635.6 1691.98   7
   2   0  22 54898.8 1722.55  22
   2   0  23-8.10679 86.6468  21
   2   0  23 41.1027 96.8743  22
   2   0  23-24.1202 130.153   6
   2   0  23 15.9973 69.2903   5
   2   0  23 87.9271 64.4241   7
   2   0  24 1117.56 140.102  21
   2   0  24 1088.09 218.757   6
   2   0  24 1371.04 141.805   5
   2   0  24 1153.85 123.556   7
   2   0  24 1217.71 147.486  22
   2   0  25 97.3977 101.786  22
   2   0  25-17.4898 82.2563  21
   2   0  25 51.8332 75.9429   5
   2   0  25-26.2374 127.238   6
   2   0  25 35.6502 69.1582   7
   2   0  26 22956.3 1123.11   6
   2   0  26 24664.3 882.756  21
   2   0  26 24353.2 882.270  22
   2   0  27-26.8543 87.3355  21
   2   0  27-27.2378 87.0055  22
   2   0  27 108.284 128.116   6
   2   0  27-114.014 113.988   4
   2   0  28 787.226 124.442  21
   2   0  28 790.127 128.397  22
   2   0  29 17.1755 81.7907  21
   2   0  30 3099.60 218.232  21
   2   0  30 3834.70 242.607   4
   2   0  31-90.6388 102.837   4
   2   0  32 4452.87 250.210  21
   2   0  32 5112.05 265.608   4
   2   0  33-12.3894 73.2908  21
   2   0  33 18.9754 81.7030   4
   2   0  34 5216.33 254.042  21
   2   0  34 6025.87 262.881   4
   2   0  35 123.837 60.9523  21
  -2  -1  35 679.156 89.2540  21
  -2   1  35 501.770 80.7696  21
  -2   1  34 303.256 84.0143  21
  -2  -1  34 353.196 90.5635  21
  -2  -1  33 2444.00 171.071  21
  -2   1  33 2010.41 162.330  21
  -2   1  32 16651.3 621.500   5
  -2  -1  31-87.6554 96.8832  21
  -2   1  31 23.6535 89.8627  21
  -2   1  31 7.82885 80.3226   5
  -2  -1  31 94.5697 80.8557   5
  -2   1  31-14.3192 88.0300   4
  -2  -1  30 497.336 112.440  21
  -2   1  30 533.929 120.069  21
  -2   1  30 638.196 113.690   5
  -2  -1  30 667.952 118.529   5
  -2  -1  30 517.771 115.583   4
  -2   1  30 742.179 122.635   4
  -2  -1  29 5298.63 284.076  21
  -2   1  29 4917.06 276.232  21
  -2  -1  29 4409.80 425.916   6
  -2  -1  29 4838.40 271.884   4
  -2   1  29 4672.11 271.313   5
  -2   1  29 4615.50 427.832   6
  -2   1  29 4526.64 269.668   4
  -2  -1  29 4617.45 273.297   5
  -2  -1  28 8530.25 413.947  21
  -2   1  28 8596.49 415.587  21
  -2  -1  28 10470.8 435.427   4
  -2   1  28 9487.21 425.099   5
  -2   1  28 9939.87 436.468   4
  -2   1  28 8699.08 611.612   6
  -2  -1  28 9773.82 433.027   5
  -2  -1  28 8804.44 626.092   6
  -2   1  27 3348.91 227.409  21
  -2  -1  27 3612.51 235.130  21
  -2  -1  27 2709.11 354.809   6
  -2   1  27 2798.35 352.578   6
  -2  -1  27 3190.44 227.992   4
  -2   1  26 4871.76 261.484   7
  -2  -1  26 4036.74 263.662  21
  -2   1  26 4720.81 272.339  21
  -2   1  26 4580.71 432.855   6
  -2  -1  26 4720.35 272.154   5
  -2  -1  26 4849.63 275.719   4
  -2   1  26 4750.24 273.166   5
  -2  -1  26 5093.97 449.111   6
  -2   1  25 6944.36 331.414   7
  -2  -1  25 7007.05 348.071   4
  -2   1  25 6762.30 341.883   5
  -2   1  25 6302.85 511.365   6
  -2  -1  25 6940.30 346.838   5
  -2  -1  25 6578.89 521.520   6
  -2  -1  25 7584.59 352.997  21
  -2   1  25 7448.22 350.106  21
  -2   1  24 64.9038 76.5532   7
  -2   1  24 382.612 103.552  21
  -2  -1  24 394.240 106.266  21
  -2   1  24 81.8565 89.3877   5
  -2   1  24 125.030 154.416   6
  -2  -1  24 131.785 76.7223   5
  -2  -1  24 163.145 86.4137   4
  -2  -1  24 50.3275 150.756   6
  -2   1  24 376.993 93.6027  16
  -2  -1  24 437.787 96.3413  16
  -2   1  23 13062.5 517.950  16
  -2  -1  23 12542.2 518.131  16
  -2   1  23 14022.5 526.963  21
  -2  -1  23 13691.0 525.790  21
  -2   1  23 12920.7 504.106   7
  -2  -1  23 12633.0 519.580   5
  -2   1  23 12924.7 520.177   5
  -2   1  23 10782.3 678.670   6
  -2  -1  23 11590.0 703.746   6
  -2  -1  23 12807.3 495.260  12
  -2  -1  22 3770.20 220.490  16
  -2   1  22 3822.97 223.347  16
  -2  -1  22 3575.56 221.868  21
  -2   1  22 3530.64 221.522  21
  -2   1  22 3475.95 210.128   7
  -2  -1  22 3439.36 346.188   6
  -2   1  22 3380.43 215.925   5
  -2   1  22 3981.97 371.310   6
  -2  -1  22 3765.04 222.101   5
  -2  -1  22 3739.11 205.219  12
  -2  -1  21 76.7180 77.7932  16
  -2   1  21 55.3873 78.2611  16
  -2  -1  21 76.6975 83.8360  21
  -2   1  21 145.208 82.1695  21
  -2   1  21 94.2882 67.8767   7
  -2  -1  21 103.802 64.4213   7
  -2  -1  21 109.078 60.5430  12
  -2  -1  21 14.0069 83.5532   5
  -2   1  21 111.588 78.1414   5
  -2  -1  21 63.6702 134.775   6
  -2   1  21-42.2145 141.285   6
  -2   1  20 6301.83 286.218   5
  -2  -1  20 6045.89 280.405   5
  -2   1  20 5922.55 277.082  16
  -2  -1  20 5404.90 272.733  16
  -2  -1  20 5368.18 274.614  21
  -2   1  20 5453.99 274.163  21
  -2   1  20 5596.16 280.420  22
  -2  -1  20 5747.09 282.046  22
  -2   1  20 5619.13 270.750  12
  -2  -1  20 5920.83 269.298  12
  -2  -1  20 5559.87 255.272   7
  -2   1  19 25490.8 846.832   5
  -2  -1  19 24476.3 845.057   5
  -2   1  19 25220.4 845.592  16
  -2  -1  19 24996.1 845.768  16
  -2   1  19 25176.7 840.039  12
  -2  -1  19 24439.0 833.189  12
  -2  -1  19 23866.0 847.347  11
  -2   1  18 4062.02 220.129   3
  -2  -1  18 4178.91 209.094  16
  -2   1  18 4173.27 209.791  16
  -2   1  18 3692.21 201.025  12
  -2  -1  18 3946.98 202.483  12
  -2  -1  18 3707.50 211.706  11
  -2   1  17 2436.56 163.462   3
  -2   1  17 2584.58 154.972  12
  -2  -1  17 2574.66 152.900  12
  -2  -1  17 2406.25 160.981  11
  -2  -1  17 2470.21 155.668  16
  -2   1  17 2572.37 155.557  16
  -2   1  16 31456.0 1008.09  12
  -2  -1  16 30153.6 1017.65  11
  -2  -1  16 30560.2 1002.81  12
  -2   1  16 30604.9 1054.37  13
  -2   1  16 32076.9 1009.84  16
  -2  -1  16 31412.8 1007.69  16
  -2  -1  15 20739.7 741.575  11
  -2   1  15 22294.6 734.014  12
  -2  -1  15 21459.2 730.036  12
  -2   1  15 22532.5 786.069  13
  -2  -1  15 22636.2 734.168  16
  -2   1  15 22566.5 733.234  16
  -2  -1  14 12133.6 460.933  13
  -2   1  14 12797.4 497.404  13
  -2   1  14 12876.9 446.561  16
  -2  -1  14 12629.5 446.408  16
  -2   1  13 3189.74 236.101  27
  -2  -1  13 3310.51 239.890  27
  -2   1  13 3307.39 197.299  13
  -2   1  12 629.625 113.161  27
  -2  -1  12 627.171 122.352  27
  -2   1  12 489.127 84.1491  13
  -2   1  11 9318.38 420.223  27
  -2  -1  11 9619.79 424.600  27
   2   1 -10 4035.17 169.909  15
  -2  -1  10 4256.83 244.573  27
  -2   1  10 4283.03 241.935  27
  -2   1   9 23653.6 805.881  27
  -2  -1   9 23815.7 809.975  27
   2   1  -9 22203.1 733.904  15
  -2  -1   8 1170.51 119.377  27
  -2   1   8 1314.71 123.880  27
   2   1  -8 1375.12 95.4805  15
  -2   1   7 16.5024 66.3815  27
  -2  -1   7 5.58044 67.0829  27
   2   1  -7 82.5896 54.3388  15
  -2  -1   6 7118.74 279.478  27
  -2   1   6 7009.42 276.665  27
  -2  -1   5 1415.46 113.136  27
  -2   1   5 1552.81 115.602  27
   2   1  -5 1468.61 103.275  15
  -2   1   4 42775.9 1303.76  27
  -2  -1   4 41743.6 1305.15  27
   2   1  -4 40798.1 1300.12  15
   2   1  -3 1790.22 111.444  15
   2   1  -2 67381.3 2051.79  15
   2   1  -1 753.472 71.6417  15
   2   1   0 639.305 67.0805  15
   2  -1   1 2442.26 128.096  29
   2   1   1 2564.12 129.724  15
   2   1   1 2474.22 126.672  26
   2   1   1 2558.91 127.190  18
   2  -1   1 2584.76 125.778  18
   2  -1   2 59273.7 1834.21  29
   2   1   2 59799.3 1832.60  26
   2   1   2 59252.1 1827.23  15
   2  -1   2 60788.4 1829.92  18
   2   1   2 60295.2 1829.25  18
   2   1   3 1010.45 82.2368  15
   2   1   3 1240.02 88.7189   6
   2  -1   3 1213.39 89.9165   6
   2   1   3 1103.64 97.8422  26
   2  -1   3 1178.93 90.0209  18
   2   1   3 997.039 87.0469  18
   2   1   4 72868.5 2252.48  15
   2  -1   4 70094.2 2262.74   6
   2   1   4 74208.6 2265.76   6
   2   1   4 78403.5 2272.07  18
   2  -1   4 76455.2 2269.45  18
   2   1   5 2708.67 153.117   6
   2  -1   5 2441.67 146.019   6
   2   1   5 2562.70 133.978  15
   2  -1   6 55016.1 1674.86   6
   2   1   6 53909.0 1672.52   6
   2   1   6 51889.6 1636.77  15
   2   1   7 231.424 54.5381  15
   2  -1   7 158.467 67.7269   6
   2   1   7 194.179 69.5914   6
   2   1   8 11464.9 414.064  15
   2   1   8 12505.4 474.539   1
   2  -1   8 12448.9 473.228   1
   2  -1   8 11614.2 469.399   6
   2   1   8 12559.7 475.709   6
   2   1   9 2627.22 129.048  15
   2  -1   9 2374.07 173.952   1
   2   1   9 2538.64 180.033   1
   2  -1   9 2616.37 183.312   6
   2   1   9 2505.63 181.671   6
   2   1  10 29900.5 958.457  15
   2   1  10 33461.8 1080.51   1
   2  -1  10 32343.8 1074.22   1
   2  -1  10 31709.1 1073.60   6
   2   1  10 31745.3 1076.90   6
   2   1  11 118.565 79.0782   1
   2  -1  11 118.845 78.6722   1
   2   1  11 101.833 78.4511   6
   2  -1  11 147.716 84.6820   6
   2   1  12 1325.49 148.119   1
   2  -1  12 1358.79 155.903   1
   2   1  12 1064.62 140.369   6
   2  -1  12 959.912 132.771   6
   2   1  13 2771.60 220.841   1
   2   1  13 2526.22 138.062   2
   2  -1  13 2279.98 204.884   1
   2  -1  13 2581.73 138.107   2
   2   1  13 2403.76 135.072   5
   2  -1  13 2297.46 135.059   5
   2   1  13 2621.68 216.555   6
   2  -1  13 2184.08 206.946   6
   2  -1  14 61845.6 2011.16   6
   2   1  14 60773.8 1852.44   5
   2  -1  14 59263.3 1851.66   5
   2   1  14 61711.1 2007.61   6
   2  -1  14 66852.4 2022.14   1
   2   1  14 67584.7 2026.72   1
   2  -1  14 57586.8 1850.12   2
   2   1  14 57765.5 1850.34   2
   2   1  14 59805.4 1847.73   7
   2   1  15 9038.83 353.656   5
   2  -1  15 9345.32 353.709   5
   2   1  15 9407.68 357.048   2
   2  -1  15 9410.10 356.823   2
   2   1  15 8685.17 374.844   3
   2   1  15 9132.88 348.810   7
   2   1  16 88.5904 52.1378   5
   2  -1  16 93.6658 57.4350   5
   2   1  16 132.693 102.338   6
   2  -1  16 88.6295 92.5088   6
   2  -1  16 69.0573 45.7590   7
   2   1  16 83.4658 52.6761   7
   2   1  16 52.0457 70.9207   3
   2   1  17 507.201 82.3954  25
   2  -1  17 410.257 81.0218  25
   2  -1  17 480.701 127.390   6
   2   1  17 223.806 103.518   6
   2   1  17 357.982 71.2922   5
   2  -1  17 406.588 75.1008   5
   2   1  17 394.920 72.2537   7
   2  -1  17 365.314 64.6848   7
   2   1  17 293.739 88.9121   3
   2  -1  18 1306.07 118.962  25
   2   1  18 1140.37 115.966  25
   2   1  18 1230.18 191.545   6
   2  -1  18 1124.77 182.332   6
   2   1  18 1166.99 108.197   5
   2  -1  18 1019.36 104.926   5
   2  -1  18 983.059 92.7705   7
   2   1  18 994.207 99.2554   7
   2   1  18 1232.10 130.074   3
   2  -1  19 19204.3 703.173  25
   2   1  19 20063.0 698.424  25
   2   1  19 19367.4 690.210   5
   2  -1  19 20025.1 690.756   5
   2  -1  19 20022.3 878.958   6
   2   1  19 20386.2 886.589   6
   2   1  19 19796.1 682.044   7
   2  -1  19 18330.4 664.488   7
   2  -1  20 17200.5 651.690  22
   2   1  20 16736.9 645.373  22
   2   1  20 16956.6 646.125  25
   2  -1  20 19157.5 868.045   6
   2   1  20 17948.8 844.091   6
   2   1  20 18646.7 652.221   5
   2  -1  20 18450.0 654.752   5
   2  -1  20 18149.2 629.571   7
   2   1  20 18464.0 642.032   7
   2  -1  20 17871.0 651.008  21
   2   1  20 17391.4 646.697  21
   2   1  21 199.266 86.0878  25
   2   1  21 234.170 127.556   6
   2  -1  21 277.898 139.557   6
   2   1  21 228.224 83.5461   5
   2  -1  21 186.164 75.9730   5
   2  -1  21 116.387 86.5840  21
   2   1  21 125.038 88.5763  22
   2   1  21 195.362 91.4110  21
   2  -1  21 228.212 85.8725  22
   2   1  21 240.762 73.0848   7
   2  -1  21 138.908 65.0557   7
   2  -1  22 2358.53 186.018  22
   2   1  22 2348.68 182.923  22
   2   1  22 2823.76 193.307  25
   2  -1  22 2341.85 160.390   7
   2   1  22 2498.12 171.051   7
   2   1  22 2449.96 186.968  21
   2  -1  22 2549.12 189.835  21
   2  -1  22 2335.02 173.896   5
   2   1  22 2468.63 180.346   5
   2   1  22 2658.73 306.118   6
   2  -1  22 2328.55 285.808   6
   2   1  23 17698.7 677.582  22
   2  -1  23 18798.4 684.081  22
   2   1  23 17750.3 658.526   7
   2   1  23 17800.7 676.757  21
   2  -1  23 18147.9 678.622  21
   2   1  23 18018.8 674.215   5
   2  -1  23 17569.4 672.698   5
   2   1  23 18950.2 912.292   6
   2  -1  23 17160.6 888.877   6
   2   1  24 26118.8 947.021  22
   2  -1  24 26578.2 950.172  22
   2   1  24 26783.4 928.191   7
   2   1  24 26882.3 946.978  21
   2  -1  24 26198.5 945.708  21
   2  -1  24 26688.5 1198.86   6
   2   1  24 27375.3 1207.61   6
   2  -1  24 27644.0 947.113   5
   2   1  24 26873.2 944.265   5
   2  -1  25 15119.1 595.654  22
   2   1  25 15582.7 601.614  22
   2   1  25 14673.0 572.604   7
   2   1  25 15703.9 599.179  21
   2  -1  25 15108.4 595.403  21
   2   1  25 13108.5 789.865   6
   2   1  25 15320.0 592.953   5
   2  -1  25 14133.1 611.399   4
   2  -1  25 14033.4 582.278   5
   2  -1  25 13789.4 800.350   6
   2   1  26 4697.45 277.192  22
   2  -1  26 4935.87 284.973  22
   2   1  26 4649.09 255.698   7
   2  -1  26 4525.24 269.767  21
   2   1  26 4908.21 280.470  21
   2  -1  26 4405.20 424.093   6
   2   1  26 4644.91 430.179   6
   2  -1  26 4522.47 294.410   4
   2   1  27 5828.24 321.785  22
   2  -1  27 6367.37 331.524  22
   2  -1  27 6357.29 329.062  21
   2   1  27 6553.72 329.334  21
   2  -1  27 5470.10 482.944   6
   2   1  27 6425.83 505.447   6
   2  -1  27 5803.36 337.559   4
   2  -1  28 3341.78 234.479  22
   2   1  28 3436.65 235.237  22
   2   1  28 3228.37 356.013   6
   2  -1  28 3357.94 364.972   6
   2   1  28 3129.91 204.300   7
   2  -1  28 3235.85 226.915  21
   2   1  28 3566.92 233.366  21
   2  -1  29 8490.98 408.540   4
   2   1  29 8297.84 405.732   4
   2  -1  29 8670.73 398.401  21
   2   1  29 8514.07 394.439  21
   2  -1  30 1824.72 175.305   4
   2   1  30 1449.45 161.045   4
   2   1  30 1244.41 144.742  21
   2  -1  30 1354.58 146.809  21
   2  -1  31 643.460 121.774   4
   2   1  31 740.044 121.040   4
   2   1  32 2208.78 174.135   4
   2  -1  32 2267.06 173.310   4
   2   1  32 1534.39 144.862  21
   2  -1  32 1717.40 155.475  21
   2   1  33 5085.09 256.856   4
   2  -1  33 5137.01 257.818   4
   2  -1  33 5152.50 256.057  21
   2   1  33 5160.56 254.484  21
   2  -1  34 8337.31 329.132   4
   2   1  34 7774.29 325.178   4
   2   1  34 7823.96 325.392  21
   2  -1  34 7511.62 322.814  21
   2   1  35 164.312 68.0740   4
  -2   2  35 1298.23 108.763  21
  -2  -2  35 1257.32 108.706  21
  -2  -2  34 2163.80 152.563  21
  -2   2  34 2156.17 148.912  21
  -2  -2  33-64.4320 89.4471  21
  -2   2  33-81.8329 91.6030  21
  -2  -2  31 2317.40 179.172  21
  -2   2  31 1849.03 164.340  21
  -2  -2  31 1876.30 160.963   5
  -2   2  31 1951.40 160.394   5
  -2   2  31 1887.68 159.866   4
  -2   2  30 15331.8 598.149  21
  -2  -2  30 14147.4 596.600  21
  -2   2  30 15759.5 600.544   5
  -2   2  30 16175.1 601.625   4
  -2  -2  30 14869.7 597.096   5
  -2  -2  30 15878.0 591.458   4
  -2   2  29 296.603 100.124  21
  -2  -2  29 363.156 107.733  21
  -2   2  29 276.521 86.4002   7
  -2   2  29 160.654 89.3245   5
  -2  -2  29 145.591 86.2832   5
  -2  -2  29 294.882 103.547   4
  -2   2  28 1021.33 136.116  21
  -2  -2  28 926.789 139.329  21
  -2   2  28 826.033 121.765   7
  -2   2  28 763.888 226.377   6
  -2  -2  28 667.527 215.058   6
  -2  -2  28 859.808 129.852   5
  -2   2  28 1229.17 145.656   5
  -2  -2  27 4583.21 270.249  21
  -2   2  27 4496.62 263.647  21
  -2  -2  27 4440.70 267.533   4
  -2   2  27 4492.36 432.041   6
  -2  -2  27 4083.78 417.304   6
  -2   2  26 2965.04 217.686  21
  -2  -2  26 2766.73 211.229  21
  -2   2  26 3428.74 219.097   7
  -2   2  26 3348.58 224.072   5
  -2  -2  26 3814.10 240.572   4
  -2  -2  26 3600.93 228.833   5
  -2   2  26 3367.89 369.546   6
  -2  -2  26 3199.32 369.837   6
  -2  -2  25 14274.0 555.005  21
  -2   2  25 14638.7 550.847  21
  -2   2  25 12379.7 522.367   7
  -2   2  25 13193.5 539.027   5
  -2  -2  25 13660.7 546.161   5
  -2   2  25 14062.6 777.010   6
  -2  -2  25 12467.1 750.980   6
  -2  -2  25 12331.5 537.750   4
  -2   2  24 428.590 112.302  21
  -2  -2  24 329.227 106.024  21
  -2   2  24 312.193 93.0591   7
  -2   2  24 252.452 96.0427   5
  -2   2  24 248.572 176.708   6
  -2  -2  24 345.801 99.7896   5
  -2  -2  24 176.178 174.904   6
  -2  -2  24 356.816 101.358   4
  -2  -2  23 3006.59 203.680  16
  -2   2  23 2937.74 198.242  16
  -2   2  23 2634.35 315.840   6
  -2   2  23 2857.10 197.663   5
  -2  -2  23 2904.47 333.044   6
  -2  -2  23 2717.66 198.188   5
  -2  -2  23 2670.76 202.836   4
  -2  -2  23 3026.50 209.242  21
  -2   2  23 2897.50 200.658  21
  -2  -2  23 2773.58 176.463  12
  -2   2  23 2836.39 192.425   7
  -2  -2  22 126.866 76.2289  16
  -2   2  22 44.1136 75.5049  16
  -2   2  22 67.3422 132.299   6
  -2   2  22 177.663 78.0131   5
  -2  -2  22 171.866 75.0892   5
  -2  -2  22 243.965 101.710   4
  -2  -2  22 45.4104 144.200   6
  -2   2  22 43.9128 87.6855  21
  -2  -2  22-14.8864 91.5763  21
  -2  -2  22 174.473 62.6424  12
  -2   2  22 105.499 69.8969   7
  -2   2  21 34711.2 1137.01  16
  -2  -2  21 33169.5 1136.75  16
  -2   2  21 33124.3 1132.85   5
  -2   2  21 34497.8 1372.02   6
  -2  -2  21 34310.5 1139.62   5
  -2  -2  21 33026.1 1142.18   4
  -2  -2  21 33941.3 1369.04   6
  -2   2  21 33125.0 1151.32   3
  -2  -2  21 33855.9 1140.15  11
  -2  -2  21 32882.3 1114.25  12
  -2  -2  21 36038.5 1143.53  21
  -2   2  21 36613.7 1143.17  21
  -2   2  20 2056.79 154.575  16
  -2  -2  20 1856.41 148.676  16
  -2   2  20 1950.90 248.449   6
  -2   2  20 2225.28 156.650   5
  -2  -2  20 2100.91 157.250   5
  -2  -2  20 2010.74 257.819   6
  -2  -2  20 2170.12 164.368   4
  -2   2  20 2259.15 171.261   3
  -2  -2  20 2112.42 144.504  12
  -2  -2  20 2143.77 158.684  11
  -2  -2  20 2099.61 160.979  21
  -2   2  20 2286.10 159.818  21
  -2  -2  19 220.850 64.4646  12
  -2  -2  19 199.195 77.1334  11
  -2  -2  19 73.2227 66.9809  16
  -2   2  19 150.478 68.1925  16
  -2   2  19 157.857 72.0069   5
  -2  -2  19 220.637 72.3944   5
  -2   2  19 201.839 74.9085   3
  -2  -2  18 13314.9 491.232  12
  -2   2  18 13797.6 502.407  12
  -2  -2  18 12776.8 506.256  11
  -2  -2  18 12942.0 498.324  16
  -2   2  18 12900.6 495.302  16
  -2  -2  18 13781.5 505.155   5
  -2   2  18 14976.3 529.135   3
  -2   2  17 31001.9 1106.72   3
  -2  -2  17 33546.5 1090.03  12
  -2   2  17 34102.0 1096.98  12
  -2  -2  17 32814.2 1105.19  11
  -2   2  17 35623.3 1098.77  16
  -2  -2  17 35328.3 1098.95  16
  -2  -2  16 7639.04 317.135  12
  -2  -2  16 7872.51 334.781  11
  -2   2  16 8328.29 326.067  12
  -2   2  16 7975.00 378.251  13
  -2   2  16 8298.19 324.988  16
  -2  -2  16 7944.61 322.120  16
  -2  -2  15 7945.19 338.335  11
  -2   2  15 8449.21 330.523  12
  -2  -2  15 8475.71 327.210  12
  -2   2  15 7909.52 381.217  13
  -2  -2  15 8585.23 329.236  16
  -2   2  15 8693.58 327.919  16
  -2   2  14 85.9044 51.8371  12
  -2   2  14 74.8008 62.2012  13
  -2  -2  14 4.01810 54.9605  16
  -2   2  14 11.9156 53.3440  16
  -2   2  13 24880.4 878.465  13
  -2   2  12 25406.4 861.396  13
   2   2 -12 23436.4 767.867  15
  -2   2  12 26187.8 903.126  27
  -2  -2  12 24388.9 892.734  27
  -2   2  11 8990.71 388.510  13
  -2   2  11 9609.66 416.011  27
  -2  -2  11 9872.17 425.983  27
   2   2 -11 8767.52 333.772  15
  -2   2  10 45687.2 1477.94  13
  -2   2  10 47552.4 1498.99  27
  -2  -2  10 46674.7 1502.37  27
   2   2 -10 44356.4 1426.16  15
  -2   2   9 16620.3 594.647  13
  -2  -2   9 16646.6 606.410  27
  -2   2   9 16719.4 606.915  27
   2   2  -9 15302.7 554.059  15
  -2   2   8 1102.87 110.064  27
  -2  -2   8 935.379 109.184  27
   2   2  -8 793.477 84.4703  15
  -2   2   7 28603.3 914.240  27
  -2  -2   7 27265.5 914.442  27
   2   2  -7 26408.7 883.532  15
  -2   2   6 38.6845 65.2942  27
  -2  -2   6 54.8479 69.9543  27
  -2   2   5 177.119 62.2593  27
  -2  -2   5 69.7516 59.3657  27
  -2  -2   4 4510.76 205.940  27
  -2   2   4 4909.16 206.410  27
  -2   2   3 324.634 45.8712  26
   2  -2  -3 283.535 58.1382  19
  -2   2   2 3104.64 125.484  26
   2  -2  -2 3355.14 158.656  19
   2  -2  -1 2559.07 136.803  19
   2  -2   0 4837.25 205.994  19
   2  -2   1 1365.30 105.766  29
   2  -2   1 1603.04 96.9588  18
   2  -2   1 1451.72 101.936  19
   2   2   1 1597.65 95.6608  18
   2   2   2 29410.0 973.913  26
   2  -2   2 29476.6 973.284  29
   2   2   2 30705.6 954.753  18
   2  -2   2 30659.4 960.156  19
   2  -2   2 30583.3 953.988  18
   2   2   3 572.787 72.5127   6
   2  -2   3 633.268 73.7588   6
   2   2   3 586.758 94.7701  26
   2  -2   3 520.212 84.8085  29
   2   2   3 531.309 68.3174  18
   2  -2   3 557.654 73.2647  18
   2  -2   3 571.828 70.7805  19
   2  -2   4 227.966 65.4137  18
   2   2   4 93.3337 58.8144  18
   2  -2   4 145.183 53.2270  19
   2   2   4 108.121 57.4192   6
   2  -2   4 32.4347 48.4613   6
   2   2   4 115.823 82.1922  26
   2  -2   5 647.054 71.7845  19
   2   2   5 705.157 81.8378   6
   2  -2   5 656.624 80.9620   6
  -2   2  -5 756.659 49.4021  13
   2  -2   6 7891.43 296.856  19
   2  -2   6 8415.09 326.060   6
   2   2   6 8298.64 326.575   6
  -2   2  -6 7662.05 246.044  13
   2  -2   7 6942.18 268.526  19
   2  -2   7 6776.20 302.075   1
   2  -2   7 7303.97 308.003   6
   2   2   7 6639.08 303.651   6
   2  -2   8 1362.26 94.0021  19
   2   2   8 1366.25 123.102   1
   2  -2   8 919.598 113.356   1
   2  -2   8 1067.99 115.919   6
   2   2   8 1244.95 124.140   6
   2   2   9 5350.72 236.523  15
   2   2   9 5618.14 283.147   1
   2  -2   9 5764.40 289.802   1
   2   2   9 5797.65 290.567   6
   2  -2   9 5840.82 291.263   6
   2   2  10 93662.0 2871.61  15
   2  -2  10 90137.9 2941.10   1
   2   2  10 94188.6 2949.77   1
   2  -2  10 96876.1 2955.19   6
   2   2  10 99827.5 2961.23   6
   2   2  11 732.200 75.6386  15
   2  -2  11 679.598 113.480   1
   2   2  11 712.985 117.035   1
   2  -2  11 538.276 109.915   6
   2   2  11 716.488 116.607   6
   2   2  12 55443.2 1766.98   1
   2  -2  12 58250.6 1775.24   1
   2  -2  12 54849.1 1766.30   6
   2   2  12 56505.1 1774.43   6
   2  -2  13 3280.28 167.821   5
   2  -2  13 3450.59 253.625   6
   2   2  13 3288.08 165.781   5
   2   2  13 3455.44 251.649   6
   2  -2  13 3708.43 255.259   1
   2  -2  13 3626.65 170.594   2
   2   2  13 3673.48 253.165   1
   2   2  13 3654.59 170.552   2
   2   2  13 3508.14 169.831   7
   2  -2  14 26693.2 1021.92   6
   2   2  14 26131.2 880.093   5
   2  -2  14 26733.8 883.480   5
   2   2  14 27024.3 1021.13   6
   2   2  14 29363.2 1032.11   1
   2  -2  14 29117.7 1032.83   1
   2  -2  14 28047.0 886.173   2
   2   2  14 27931.9 884.763   2
   2   2  14 26459.6 881.991   7
   2   2  15 627.363 79.1064   5
   2  -2  15 565.040 76.7501   5
   2  -2  15 690.929 79.2094   2
   2   2  15 614.525 78.7289   2
   2   2  15 400.440 89.2114   3
   2   2  15 514.562 76.5837   7
   2  -2  16 24904.8 811.926   5
   2   2  16 24310.6 808.581   5
   2   2  16 24348.8 967.702   6
   2  -2  16 22318.9 951.258   6
   2   2  16 24909.5 813.879   7
   2   2  16 23477.3 836.157   3
   2   2  17 16050.8 591.237  25
   2  -2  17 14923.7 589.885  25
   2   2  17 17159.8 596.750   5
   2  -2  17 18608.9 602.346   5
   2   2  17 17062.7 758.109   6
   2  -2  17 18790.7 776.049   6
   2   2  17 17024.9 594.605   7
   2  -2  17 16444.5 570.421   7
   2   2  17 16621.2 626.550   3
   2   2  18 2346.14 168.735  25
   2  -2  18 3289.88 290.919   6
   2  -2  18 3295.22 185.076   5
   2   2  18 3340.95 295.777   6
   2   2  18 3295.97 184.369   5
   2   2  18 3329.98 183.128   7
   2   2  18 3293.95 209.387   3
   2   2  19 1126.86 118.160  25
   2  -2  19 955.132 174.726   6
   2   2  19 930.355 175.856   6
   2   2  19 1129.11 112.337   5
   2  -2  19 1110.93 113.358   5
   2   2  19 1169.86 131.091   3
   2   2  19 1159.48 111.234   7
   2  -2  20 103.650 77.8117  22
   2  -2  20 75.3753 78.1783  21
   2   2  20 108.587 77.0974  21
   2   2  20 68.9750 69.7186  22
   2   2  20 145.253 71.6925  23
   2   2  20 191.780 78.4794  25
   2   2  20 260.845 79.8403   5
   2  -2  20 60.1986 118.281   6
   2   2  20 278.852 133.353   6
   2  -2  20 33.6519 64.9830   5
   2   2  20 138.885 88.6542   3
   2   2  20 116.852 63.8056   7
   2   2  21 33079.6 1084.97  22
   2   2  21 30717.8 1059.23  23
   2  -2  21 33484.7 1085.93  22
   2   2  21 30010.0 1074.60  25
   2   2  21 31392.4 1072.97   5
   2  -2  21 31280.6 1298.18   6
   2   2  21 32763.0 1307.32   6
   2  -2  21 33449.6 1081.90   5
   2   2  21 31665.3 1078.49  21
   2  -2  21 33375.8 1085.12  21
   2   2  21 30785.4 1067.76   7
   2  -2  22 30348.2 1036.47  22
   2   2  22 29453.9 1037.07  22
   2   2  22 28290.5 1009.79  23
   2   2  22 27239.6 1024.10  25
   2  -2  22 30803.2 1069.66   4
   2  -2  22 30780.2 1035.23   5
   2   2  22 30379.8 1271.96   6
   2  -2  22 32411.2 1296.57   6
   2   2  22 31113.1 1035.48   5
   2   2  22 31986.3 1041.29  21
   2  -2  22 31418.4 1041.04  21
   2   2  22 30553.3 1027.69   7
   2  -2  23 14150.9 569.796  22
   2   2  23 14862.3 572.303  22
   2   2  23 13985.9 566.639  25
   2   2  23 14093.8 553.789   7
   2   2  23 14851.0 570.473  21
   2  -2  23 14605.1 570.577  21
   2  -2  23 14335.1 596.894   4
   2   2  23 14093.0 563.145   5
   2  -2  23 14207.3 565.748   5
   2   2  23 14894.6 787.157   6
   2  -2  23 14019.0 770.795   6
   2   2  24 4425.34 269.018  22
   2  -2  24 5106.61 275.941  22
   2   2  24 4422.07 249.841   7
   2   2  24 4621.38 266.914  21
   2  -2  24 4760.18 271.260  21
   2  -2  24 4872.53 268.325   5
   2   2  24 4349.57 256.672   5
   2  -2  24 4170.86 280.966   4
   2   2  24 3982.24 396.173   6
   2  -2  24 4032.66 397.009   6
   2  -2  25 18397.1 714.647  22
   2   2  25 19538.2 719.122  22
   2   2  25 18216.4 696.913   7
   2   2  25 19216.5 718.164  21
   2  -2  25 19618.0 720.566  21
   2  -2  25 19372.8 744.559   4
   2   2  25 18671.6 709.242   5
   2  -2  25 18453.6 947.572   6
   2   2  25 17728.8 930.933   6
   2   2  26 12994.1 540.381  22
   2  -2  26 13250.1 543.753  22
   2   2  26 12435.7 530.511  21
   2  -2  26 12451.7 536.371  21
   2  -2  26 13908.1 570.908   4
   2  -2  26 13551.1 776.000   6
   2   2  26 13093.5 763.169   6
   2  -2  27 7946.30 376.058  22
   2   2  27 7627.45 376.182  22
   2  -2  27 7898.31 392.890   4
   2  -2  27 7737.20 562.434   6
   2   2  27 8087.55 566.837   6
   2   2  27 7204.79 353.675   7
   2   2  27 7873.46 376.326  21
   2  -2  27 7515.69 372.819  21
   2   2  28 471.888 169.969   6
   2  -2  28 558.087 167.613   6
   2   2  28 688.283 107.218   7
   2  -2  28 896.848 134.761  22
   2   2  28 644.336 123.654  21
   2  -2  28 751.900 124.413  21
   2  -2  29 4934.32 291.672   4
   2   2  29 4590.83 252.895   7
   2  -2  29 5173.61 282.335  21
   2   2  29 4580.49 271.009  21
   2   2  30 89.0670 90.4498   4
   2  -2  30 140.377 101.322   4
   2   2  30 86.5240 82.0304  21
   2  -2  30 88.2386 90.2824  21
   2   2  31 10093.6 439.327   4
   2  -2  31 10159.6 437.330   4
   2   2  32 12904.2 497.794   4
   2  -2  32 13062.7 498.146   4
   2  -2  32 11919.0 484.879  21
   2   2  32 11793.6 479.243  21
   2   2  33 2074.30 156.121   4
   2   2  33 1844.03 145.396  21
   2  -2  33 1938.47 149.185  21
   2  -2  34 7271.80 310.583  21
   2   2  34 7074.21 308.020  21
  -2   3  35-53.4271 58.2050  21
  -2  -3  35-47.0381 62.8827  21
  -2  -3  34 3392.11 189.283  21
  -2   3  34 3526.87 189.413  21
  -2   3  33 82.4792 72.7321  21
  -2  -3  33 54.9116 74.2066  21
  -2  -3  32 2853.64 194.765  21
  -2   3  32 2851.43 190.005  21
  -2   3  31 94.8450 70.8246   5
  -2   3  31 112.712 80.6906   4
  -2  -3  30 1600.48 156.688   5
  -2   3  30 1718.75 153.162   5
  -2   3  30 1689.49 145.081   7
  -2   3  30 1873.19 165.041  21
  -2  -3  30 1826.91 169.733  21
  -2   3  29 482.954 98.1927   5
  -2  -3  29 467.657 102.832   5
  -2  -3  29 636.358 121.117   4
  -2   3  29 385.903 102.984  21
  -2  -3  29 414.595 107.943  21
  -2   3  29 437.578 96.7781   7
  -2   3  28 8889.94 407.870  21
  -2  -3  28 8511.40 407.983  21
  -2   3  28 8540.96 395.747   7
  -2  -3  28 9614.31 627.292   6
  -2   3  28 9298.42 608.272   6
  -2   3  28 9797.86 414.121   5
  -2  -3  28 9286.99 414.584   5
  -2  -3  27 718.484 124.797  21
  -2   3  27 596.167 115.886  21
  -2   3  27 415.947 174.767   6
  -2  -3  27 396.043 168.447   6
  -2  -3  27 523.521 121.008   4
  -2  -3  26 2121.59 178.603  21
  -2   3  26 2317.54 185.482  21
  -2   3  26 1992.46 174.508   7
  -2   3  26 1706.22 284.685   6
  -2   3  26 2191.00 178.389   5
  -2  -3  26 2271.76 185.943   4
  -2  -3  26 2213.71 301.773   6
  -2  -3  26 2075.67 176.112   5
  -2   3  25 91.1965 85.5111  21
  -2  -3  25 17.0326 89.2154  21
  -2   3  25-16.3391 84.7049   7
  -2   3  25 76.2533 156.838   6
  -2  -3  25-51.6610 179.243   6
  -2   3  25-33.3008 91.5549   5
  -2  -3  25 8.55571 105.585   4
  -2  -3  25-8.48074 89.2949   5
  -2  -3  24 1407.55 145.368  21
  -2   3  24 1018.39 133.938  21
  -2  -3  24 1102.97 222.323   6
  -2   3  24 815.110 120.166   5
  -2  -3  24 976.142 123.249   5
  -2  -3  24 943.162 136.318   4
  -2   3  24 960.100 216.847   6
  -2   3  24 958.822 122.303   7
  -2   3  23 1760.42 155.127  21
  -2  -3  23 1876.83 165.203  21
  -2   3  23 1533.03 144.987   7
  -2  -3  23 1539.36 161.297   4
  -2  -3  23 1176.64 232.271   6
  -2   3  23 1441.20 244.539   6
  -2   3  23 1618.02 147.952   5
  -2  -3  23 1456.94 147.205   5
  -2   3  23 1911.16 157.538  16
  -2  -3  22 1825.45 142.687  12
  -2  -3  22 1653.91 152.385  11
  -2  -3  22 2183.21 164.025  16
  -2   3  22 1915.87 156.371  16
  -2  -3  22 2220.65 175.167   4
  -2  -3  22 2027.52 273.636   6
  -2   3  22 2021.53 163.521   5
  -2  -3  22 1952.56 160.718   5
  -2   3  22 1680.55 256.522   6
  -2  -3  22 2184.74 167.795  21
  -2   3  22 1766.17 159.196  21
  -2   3  22 2221.32 180.314   3
  -2   3  22 2145.05 164.757   7
  -2   3  21 55.2759 76.2214  16
  -2  -3  21 141.153 69.9188  16
  -2   3  21 264.756 75.7862   5
  -2  -3  21 332.542 83.2533   5
  -2  -3  21 217.496 92.0661   4
  -2  -3  21 150.012 136.199   6
  -2   3  21 211.185 139.691   6
  -2   3  21 326.811 95.6945   3
  -2  -3  21 305.847 88.1070  11
  -2  -3  21 320.251 72.8709  12
  -2   3  21 165.308 81.7111  21
  -2  -3  21 56.4577 78.5542  21
  -2   3  20 2708.45 182.906  16
  -2  -3  20 2863.95 188.406  16
  -2   3  20 3024.70 296.334   6
  -2  -3  20 3008.89 188.045   5
  -2  -3  20 3570.97 325.516   6
  -2  -3  20 3230.83 199.523   4
  -2   3  20 3616.87 199.201   5
  -2   3  20 3436.91 213.987   3
  -2  -3  20 3112.12 181.277  12
  -2  -3  20 2977.65 193.344  11
  -2   3  20 3055.76 189.348  21
  -2  -3  20 2718.23 186.387  21
  -2  -3  19 8675.17 367.675  11
  -2  -3  19 8653.25 349.771  12
  -2   3  19 8794.31 357.023  16
  -2  -3  19 8791.98 360.472  16
  -2  -3  19 8556.62 359.505   5
  -2  -3  19 8056.27 503.002   6
  -2   3  19 7711.64 348.322   5
  -2  -3  19 8427.24 364.455   4
  -2   3  19 8215.87 375.177   3
  -2  -3  18 165.259 73.1048  11
  -2  -3  18 117.503 58.0074  12
  -2  -3  18 148.578 63.5076  16
  -2   3  18 145.761 60.2972  16
  -2  -3  18 68.7857 57.6380   5
  -2  -3  18 105.539 74.6874   4
  -2   3  18 45.2943 59.7028   5
  -2   3  18 129.367 74.9764   3
  -2  -3  17 320.437 81.3361  11
  -2  -3  17 411.211 68.8100  12
  -2   3  17 268.358 84.9345  13
  -2  -3  17 348.412 69.7172  16
  -2   3  17 316.137 70.4241  16
  -2  -3  17 412.962 75.5272   5
  -2  -3  17 380.497 84.3460   4
  -2   3  17 508.235 94.9381   3
  -2  -3  16 2119.01 138.648  16
  -2   3  16 2120.29 133.814  16
  -2   3  16 1833.81 178.136  13
  -2  -3  16 2066.35 152.002  14
  -2  -3  16 2151.17 153.842  11
  -2  -3  15 4555.54 236.113  11
  -2   3  15 5038.63 292.725  13
  -2  -3  15 5089.77 244.711  14
  -2   3  15 5004.08 224.845  16
  -2  -3  15 5283.86 228.170  16
  -2  -3  14 42779.7 1417.13  11
  -2  -3  14 41746.5 1413.34  14
  -2   3  14 45682.1 1504.71  13
  -2  -3  14 45176.8 1399.84  16
  -2   3  14 48375.1 1404.11  16
  -2   3  13 3979.93 188.930  12
  -2   3  13 3732.65 241.845  13
  -2   3  12 64713.9 2029.08  13
  -2  -3  12 65085.7 2054.30  27
   2   3 -12 61216.1 1948.96  15
  -2   3  11 3073.87 205.076  13
  -2   3  11 3209.18 213.136  27
  -2  -3  11 3150.32 215.763  27
   2   3 -11 2799.90 165.680  15
  -2  -3  10 80.7217 74.5290  27
  -2   3  10 116.861 76.5132  27
  -2   3  10 127.431 72.0723  13
   2   3 -10 90.7725 56.3011  15
  -2  -3   9 115.627 78.1218  27
  -2   3   9 236.758 77.4195  27
  -2   3   9 196.252 77.9865  13
   2   3  -9 115.823 53.0485  15
  -2   3   8 47988.7 1596.39  13
  -2  -3   8 49368.6 1587.06  27
  -2   3   8 51630.5 1588.59  27
  -2   3   7 32255.1 1038.05  13
  -2   3   7 31017.2 1010.54  27
  -2  -3   7 29282.5 1013.28  27
  -2   3   6 50830.5 1650.70  13
   2  -3  -6 51237.5 1625.14  19
  -2   3   6 52608.0 1622.57  27
  -2  -3   6 52557.7 1627.10  27
  -2   3   5 957.158 105.287  13
  -2   3   5 902.657 88.1085  27
  -2  -3   5 816.036 89.2971  27
   2  -3  -5 928.210 95.4295  19
  -2   3   4 35936.6 1134.37  27
  -2   3   4 35662.9 1131.82  26
  -2  -3   4 36361.0 1138.63  27
   2  -3  -4 36007.2 1154.78  19
  -2   3   4 36755.9 1175.13  13
  -2   3   3 2459.83 129.158  27
  -2   3   3 2490.66 130.727  26
  -2  -3   3 2420.66 130.792  27
   2  -3  -3 2642.28 150.291  19
  -2   3   3 2738.36 161.740  13
  -2   3   2 12373.0 451.407  13
   2  -3  -2 12233.4 444.380  19
  -2  -3   2 12102.8 386.957  29
   2  -3  -1 2153.97 137.237  19
  -2   3   1 2169.99 139.033  13
   2  -3   0 82.7028 62.2873  19
   2  -3   0 33.5999 42.0409  18
   2   3   0 86.8937 48.5875  18
  -2   3   0 34.6978 57.5332  13
  -2   3  -1 9306.42 355.253  13
   2  -3   1 9664.78 368.991  19
   2  -3   1 9599.47 338.632  18
   2   3   1 9925.32 340.355  18
  -2   3  -2 3771.72 175.486  13
   2  -3   2 3634.62 189.496  19
   2   3   2 3772.86 166.834  18
   2  -3   2 3775.07 166.689  18
   2  -3   2 3793.21 202.413  29
  -2   3  -3 2132.05 117.239  13
   2   3   3 2127.64 159.534  26
   2   3   3 2070.88 121.258  18
   2  -3   3 2079.54 136.647  19
   2  -3   3 2007.11 117.887  18
   2  -3   3 2208.43 150.857  29
   2  -3   4 2479.77 172.701  29
   2  -3   4 2531.90 153.036  19
  -2   3  -4 2646.23 128.687  13
   2   3   4 2564.31 179.441  26
   2   3   4 2773.33 147.180   6
   2  -3   4 2673.00 145.893   6
   2  -3   5 85.1061 56.6538  19
   2   3   5 35.6650 88.7020  26
  -2   3  -5 115.556 35.2421  13
   2  -3   5 51.7768 53.9273   6
   2   3   5 32.5612 51.2071   6
  -2   3  -6 47876.4 1484.58  13
   2  -3   6 49842.2 1541.29  19
   2   3   6 51332.4 1600.29  26
   2   3   6 49986.3 1548.66   6
   2  -3   6 49334.6 1549.00   6
   2  -3   7 1207.33 110.185   1
   2   3   7 1246.50 111.463   1
   2  -3   7 1096.57 98.9549  19
   2   3   7 1102.34 113.392   6
   2  -3   7 1160.52 113.974   6
   2   3   8 100540. 3047.27   1
   2  -3   8 98366.6 3044.68   1
   2  -3   8 97305.4 3010.52  19
   2   3   8 101252. 3049.50   6
   2  -3   8 98007.4 3047.36   6
   2   3   9 16745.0 595.309   1
   2  -3   9 15829.1 587.753   1
   2  -3   9 14344.4 534.724  19
   2   3   9 15387.6 586.589   6
   2  -3   9 14856.3 580.903   6
   2   3  10 290.176 91.6732   1
   2  -3  10 183.623 77.0897   1
   2  -3  10 160.316 52.3078  19
  -2  -3 -10 97.7661 36.3161  19
   2  -3  10 92.5242 68.4716   6
   2   3  10 67.5436 73.7702   6
   2  -3  11 2594.49 197.407   1
   2   3  11 1976.73 175.280   1
   2   3  11 2079.38 182.510   6
   2  -3  11 2128.26 178.438   6
   2  -3  11 2046.84 134.007  19
   2   3  12 111924. 3605.51  15
   2   3  12 121177. 3585.18   7
   2   3  12 122830. 3711.57   6
   2  -3  12 119981. 3706.88   6
   2  -3  12 121614. 3708.81   1
   2   3  12 120918. 3704.34   1
   2   3  13 17171.9 608.626   7
   2  -3  13 18246.5 727.964   6
   2   3  13 18153.6 606.997   5
   2  -3  13 17387.7 602.793   5
   2   3  13 18274.1 733.278   6
   2  -3  13 18651.4 732.315   1
   2   3  13 19189.6 733.132   1
   2  -3  13 17943.4 606.378   2
   2   3  13 18890.3 607.919   2
   2   3  14 54209.8 1733.67   7
   2   3  14 56220.4 1731.49   5
   2  -3  14 55313.6 1729.78   5
   2   3  14 51759.6 1867.96   6
   2  -3  14 54843.3 1878.28   6
   2  -3  14 57296.0 1732.32   2
   2   3  14 56780.5 1731.34   2
   2  -3  14 57222.0 1882.07   1
   2   3  14 58427.2 1885.29   1
   2   3  15 2008.80 133.052   7
   2  -3  15 1921.91 154.365   4
   2   3  15 2090.77 133.447   5
   2  -3  15 1913.53 128.280   5
   2   3  15 1973.25 153.357   3
   2   3  16 14570.4 524.845   7
   2   3  16 14598.3 554.265   3
   2  -3  16 12909.0 537.168   4
   2   3  16 15646.6 522.905   5
   2  -3  16 13989.9 514.841   5
   2   3  16 15042.9 666.432   6
   2  -3  16 14480.8 662.447   6
   2   3  17 9609.92 369.310   7
   2   3  17 8860.12 392.474   3
   2   3  17 8838.01 364.451  25
   2  -3  17 9031.36 390.875   4
   2   3  17 9361.00 364.099   5
   2  -3  17 8552.02 358.533   5
   2   3  17 8628.31 492.586   6
   2  -3  17 8609.61 494.976   6
   2   3  18 1100.16 109.289   7
   2   3  18 894.633 124.439   3
   2   3  18 964.665 109.994  25
   2  -3  18 941.294 124.818   4
   2   3  18 936.575 174.997   6
   2  -3  18 1414.44 118.236   5
   2  -3  18 1046.00 172.942   6
   2   3  18 1089.19 106.367   5
   2  -3  19 5871.64 274.424   5
   2   3  19 5829.43 270.558   5
   2  -3  19 5545.73 403.759   6
   2   3  19 5939.15 405.340   6
   2  -3  19 5773.84 298.612   4
   2   3  19 4879.76 260.851  25
   2   3  19 5863.72 275.793   7
   2  -3  19 5638.16 271.105  22
   2   3  19 5353.68 268.104  22
   2   3  19 5904.60 304.501   3
   2   3  19 5418.70 268.976  21
   2  -3  19 5674.91 274.194  21
   2   3  20 33562.1 1326.49   6
   2   3  20 35316.8 1117.07   5
   2  -3  20 31275.8 1139.12   4
   2  -3  20 35494.3 1348.55   6
   2  -3  20 33884.9 1114.12   5
   2   3  20 32905.9 1112.44  25
   2   3  20 34226.2 1116.50   7
   2   3  20 33465.3 1114.92  22
   2  -3  20 34241.3 1120.31  22
   2   3  20 33477.7 1105.97  23
   2   3  20 33659.9 1149.97   3
   2   3  20 32274.4 1108.31  21
   2  -3  20 31801.7 1112.36  21
   2  -3  21 14621.0 572.858   5
   2   3  21 15501.0 776.188   6
   2  -3  21 13874.9 596.398   4
   2   3  21 15273.8 572.727   5
   2  -3  21 14659.5 773.912   6
   2   3  21 15381.8 579.968  25
   2   3  21 15359.4 574.982   7
   2  -3  21 14885.7 576.036  22
   2   3  21 15006.2 578.231  22
   2   3  21 14667.7 565.328  23
   2   3  21 15123.2 607.647   3
   2   3  21 15623.8 580.130  21
   2  -3  21 15721.8 580.544  21
   2  -3  22 2442.38 295.478   6
   2   3  22 2756.04 189.575   5
   2  -3  22 2876.47 191.936   5
   2  -3  22 2778.02 217.481   4
   2   3  22 2969.37 317.537   6
   2   3  22 2954.58 202.624  25
   2   3  22 2811.12 194.368   7
   2   3  22 2753.86 201.175  22
   2   3  22 2825.68 189.384  23
   2  -3  22 3374.35 212.347  22
   2   3  22 2811.91 217.222   3
   2  -3  22 2856.55 201.114  21
   2   3  22 2709.19 198.155  21
   2   3  23 3541.39 228.554  25
   2  -3  23 3565.45 362.762   6
   2   3  23 3792.84 360.799   6
   2  -3  23 3647.34 252.729   4
   2  -3  23 3896.73 226.852   5
   2   3  23 3738.07 223.624   5
   2   3  23 3640.29 224.943   7
   2   3  23 3012.20 212.086  21
   2  -3  23 3141.64 222.258  21
   2   3  23 3558.25 226.057  22
   2  -3  23 3460.57 228.592  22
   2   3  23 3053.53 203.659  23
   2  -3  24 29137.7 1051.27   4
   2   3  24 28797.7 1014.26   5
   2   3  24 27913.7 1260.05   6
   2  -3  24 27766.9 1257.86   6
   2   3  24 29441.5 1016.91   7
   2  -3  24 28957.9 1022.69  21
   2   3  24 30587.3 1023.74  21
   2  -3  24 30305.3 1024.40  22
   2   3  24 28835.6 1022.22  22
   2  -3  25 7384.20 563.131   6
   2  -3  25 8494.28 428.684   4
   2   3  25 8786.88 594.092   6
   2   3  25 9243.90 403.674   7
   2  -3  25 8707.77 402.434  21
   2   3  25 8310.30 397.709  21
   2   3  25 9242.04 407.988  22
   2  -3  25 9005.32 409.933  22
   2   3  26 2617.03 320.358   6
   2  -3  26 2415.76 214.520   4
   2  -3  26 2244.80 312.689   6
   2   3  26 2678.62 201.479  21
   2  -3  26 2793.69 208.148  21
   2  -3  26 2943.22 210.240  22
   2   3  26 2961.64 215.195  22
   2  -3  27 3911.97 394.710   6
   2  -3  27 3808.48 264.005   4
   2   3  27 3888.82 387.800   6
   2   3  27 3990.32 237.781   7
   2   3  27 3762.39 243.740  21
   2  -3  27 4161.59 249.659  21
   2  -3  27 4320.12 254.631  22
   2   3  27 3559.33 243.658  22
   2   3  28 2715.22 189.452   7
   2  -3  28 2803.33 202.760  21
   2   3  28 2695.77 201.351  21
   2  -3  29 1678.18 174.703   4
   2   3  29 1674.99 147.795   7
   2   3  29 1822.44 163.728  21
   2  -3  29 1783.48 161.707  21
   2   3  30 3245.48 198.404   7
   2  -3  30 3031.48 210.379  21
   2   3  30 2943.57 201.644  21
   2  -3  31 4182.77 245.540   4
   2   3  31 3763.83 235.858   4
   2  -3  32 2580.45 177.353  21
   2   3  32 2185.27 165.180  21
   2   3  33 655.286 105.685   4
   2   3  33 830.928 103.974  21
   2  -3  33 652.557 97.8908  21
   2   3  34 12245.7 438.687   4
   2  -3  34 11207.3 430.176  21
  -2  -4  34 396.188 77.9270  21
  -2  -4  33-61.2911 81.7171  21
  -2   4  33-47.8363 77.9527  21
  -2   4  32 208.059 82.5955  21
  -2  -4  32 153.551 85.2717  21
  -2   4  31 8950.00 376.202   7
  -2   4  30 1040.91 118.452   5
  -2  -4  30 1012.66 122.664   5
  -2   4  30 1163.37 123.384   7
  -2  -4  30 832.539 124.719  21
  -2   4  30 880.499 122.518  21
  -2   4  29 1343.35 137.672   5
  -2  -4  29 1128.81 132.814   5
  -2   4  29 977.080 123.716   7
  -2   4  29 1047.26 133.472  21
  -2  -4  29 870.123 133.134  21
  -2   4  28 1698.68 273.502   6
  -2   4  28 1749.73 160.587   5
  -2  -4  28 1900.99 161.761   5
  -2   4  28 1874.96 161.786   7
  -2  -4  28 1584.83 164.480  21
  -2   4  28 2011.60 170.559  21
  -2  -4  27 8678.32 398.955   4
  -2   4  27 9022.59 396.742   5
  -2   4  27 7667.49 557.224   6
  -2  -4  27 8450.98 392.207   5
  -2  -4  27 8473.98 582.787   6
  -2   4  27 8821.89 396.529   7
  -2   4  27 8366.70 389.314  21
  -2  -4  27 8642.91 400.299  21
  -2   4  26 2872.19 341.125   6
  -2  -4  26 2725.57 347.603   6
  -2  -4  26 3071.39 219.294   4
  -2   4  26 3443.51 222.836  21
  -2  -4  26 3497.28 226.812  21
  -2   4  25 3734.88 230.836   5
  -2  -4  25 3838.49 241.472   4
  -2  -4  25 4047.48 391.666   6
  -2  -4  25 3745.48 232.359   5
  -2   4  25 3663.67 373.976   6
  -2   4  25 3550.60 227.914   7
  -2   4  25 3442.23 224.179  21
  -2  -4  25 3110.66 223.274  21
  -2   4  24 23.7703 102.008  21
  -2  -4  24-32.7479 99.9170  21
  -2  -4  24 125.167 92.1945   4
  -2   4  24 85.7248 95.6261   3
  -2  -4  24 87.8331 70.7001  11
  -2   4  24 41.6420 92.0168   7
  -2   4  24-145.644 176.104   6
  -2  -4  24 24.7739 173.900   6
  -2  -4  24-8.14104 93.5864   5
  -2   4  24 15.9170 88.7331   5
  -2  -4  23 3642.84 224.979  11
  -2   4  23 4072.20 252.257   3
  -2   4  23 3307.46 218.912  21
  -2  -4  23 3372.24 226.257  21
  -2   4  23 3502.65 223.431   7
  -2   4  23 3351.18 343.455   6
  -2  -4  23 3724.14 236.029   4
  -2   4  23 3843.50 225.785   5
  -2  -4  23 4007.69 230.533   5
  -2  -4  23 3584.49 353.205   6
  -2  -4  22 5793.13 295.629  11
  -2   4  22 5865.40 287.210  16
  -2   4  22 5575.13 305.438   3
  -2   4  22 6428.66 295.605  21
  -2  -4  22 6099.60 298.493  21
  -2   4  22 5488.24 287.538   7
  -2  -4  22 5557.08 438.389   6
  -2  -4  22 5205.96 287.270   4
  -2   4  22 5618.50 287.518   5
  -2  -4  22 5062.27 277.748   5
  -2   4  22 5515.20 436.204   6
  -2   4  21 573.197 96.5445  16
  -2  -4  21 362.220 90.2936  16
  -2   4  21 404.097 102.332   3
  -2   4  21 421.900 143.594   6
  -2  -4  21 623.899 173.924   6
  -2   4  21 500.731 90.2771   5
  -2  -4  21 445.622 91.4780   5
  -2  -4  21 400.466 96.9259   4
  -2   4  21 405.797 91.9356  21
  -2  -4  21 603.368 99.1815  21
  -2  -4  21 482.174 96.2489  11
  -2   4  20 8579.99 368.885  16
  -2  -4  20 8719.49 374.178  16
  -2   4  20 8841.02 400.958   3
  -2  -4  20 8711.06 544.330   6
  -2  -4  20 8916.40 387.261   4
  -2   4  20 8792.91 370.542   5
  -2  -4  20 8962.56 378.637   5
  -2   4  20 8601.24 528.457   6
  -2   4  20 9137.00 376.779  21
  -2  -4  20 9062.23 376.720  21
  -2  -4  20 8553.23 386.050  11
  -2  -4  20 8563.80 360.458  12
  -2   4  19-42.4596 72.3397  16
  -2  -4  19 37.3269 62.1112  16
  -2   4  19 88.8379 82.4212   3
  -2   4  19-18.5033 119.106   6
  -2   4  19 85.8249 60.8601   5
  -2  -4  19 43.5757 64.5484   5
  -2  -4  19 20.3015 77.7932   4
  -2  -4  19-56.3924 130.441   6
  -2  -4  19 40.1494 54.2925  12
  -2  -4  19 87.4722 75.1875  11
  -2  -4  19-31.2579 77.7184  21
  -2  -4  18 3109.02 200.212  14
  -2  -4  18 3157.32 200.268  11
  -2  -4  18 2882.09 176.395  12
  -2   4  18 3445.96 210.877   3
  -2   4  18 3238.10 185.698  16
  -2  -4  18 3219.29 184.950  16
  -2  -4  18 3748.53 203.607   4
  -2   4  18 3200.94 185.595   5
  -2  -4  18 3541.73 193.543   5
  -2  -4  18 3017.65 291.239   6
  -2  -4  17 7409.46 339.819  14
  -2  -4  17 7661.33 339.338  11
  -2   4  17 7397.77 344.932   3
  -2  -4  17 7828.77 320.864  16
  -2   4  17 7477.22 315.824  16
  -2  -4  17 7887.73 334.590   4
  -2   4  17 7947.86 323.558   5
  -2  -4  17 7952.80 325.964   5
  -2  -4  16 591.913 93.7519  14
  -2  -4  16 524.077 88.6021  11
  -2   4  16 383.503 90.8359   3
  -2   4  16 588.094 75.8836  16
  -2  -4  16 487.855 74.2868  16
  -2  -4  16 511.884 88.4035   4
  -2  -4  16 414.462 74.0099   5
  -2   4  15 6266.95 257.837  16
  -2  -4  15 6546.72 265.233  16
  -2  -4  15 6118.55 280.953  14
  -2   4  15 6357.41 350.867  13
  -2   4  15 5358.28 276.531   3
  -2  -4  15 5624.27 274.464  11
  -2  -4  14 1779.23 138.184  11
  -2  -4  14 2059.48 143.937  14
  -2   4  14 1985.21 125.337  16
  -2  -4  14 2086.46 130.086  16
  -2  -4  13 4721.51 222.411  14
  -2   4  13 4483.03 280.186  13
  -2  -4  12 1726.51 119.197  14
   2   4 -12 1577.54 128.375  15
  -2   4  11 31463.4 1092.66  13
   2   4 -11 30566.6 1031.83  15
  -2   4  10 43584.0 1466.40  13
  -2  -4  10 43495.8 1450.71  27
  -2   4  10 44680.1 1446.60  27
  -2   4   9 9876.50 425.341  13
  -2   4   9 9688.70 395.075  27
  -2  -4   9 8507.85 389.132  27
   2  -4  -8 27364.0 938.497  19
  -2   4   8 27129.3 975.873  13
  -2  -4   8 27518.5 941.916  27
  -2   4   8 29479.4 943.497  27
   2  -4  -7 11031.8 435.752  19
  -2   4   7 10706.1 461.567  13
  -2  -4   7 11030.0 429.356  27
  -2   4   7 11415.6 427.247  27
   2  -4  -6 2685.93 169.118  19
  -2   4   6 2704.71 151.338  27
  -2  -4   6 2811.60 158.629  27
  -2   4   5 18819.8 675.530  13
  -2   4   5 17722.9 634.435  26
   2  -4  -5 18615.3 650.886  19
  -2   4   5 18317.2 617.109  27
  -2  -4   5 18300.2 622.454  27
  -2   4   4 36244.6 1143.89  13
   2  -4  -4 33780.6 1121.04  19
  -2   4   4 35406.5 1080.02  27
  -2  -4   4 33599.9 1081.15  27
  -2   4   4 32693.9 1096.79  26
   2  -4  -3 94.4097 68.4237  19
  -2   4   3 75.0541 42.5412  27
  -2  -4   3 64.9709 46.4102  27
  -2  -4   3 13.0837 42.3955  29
  -2   4   3 129.922 67.7271  13
   2  -4  -2 52365.0 1621.37  19
  -2  -4   2 49622.4 1554.49  29
  -2  -4   2 51341.5 1560.27  27
  -2   4   2 52750.2 1626.66  13
  -2   4   1 11377.5 437.123  13
   2  -4  -1 11037.7 433.605  19
  -2   4   0 927.178 102.265  13
   2  -4   0 813.186 67.0309  18
   2   4   0 895.105 68.7178  18
   2  -4   0 860.270 105.813  19
  -2   4  -1 2772.48 162.137  13
   2   4   1 2728.59 126.389  18
   2  -4   1 2545.57 123.862  18
   2  -4   1 2642.11 167.531  19
   2  -4   2 5443.96 268.000  29
  -2   4  -2 5050.54 235.263  13
   2  -4   2 5076.23 206.637  18
   2   4   2 5591.04 210.994  18
   2  -4   2 4981.18 248.039  19
   2  -4   3 2723.15 175.391  19
   2  -4   3 2915.15 192.341  29
  -2   4  -3 2810.22 155.527  13
   2   4   3 3286.25 206.831  26
   2  -4   4 29697.6 964.269  19
  -2   4  -4 27927.1 923.777  13
   2   4   4 29288.9 995.342  26
   2  -4   4 28672.5 979.731  29
   2  -4   5 4540.96 263.155  29
   2  -4   5 5138.09 249.636  19
  -2   4  -5 5047.10 215.073  13
   2  -4   5 5417.42 232.228   1
   2   4   5 5480.51 235.693   6
   2  -4   5 5167.55 232.570   6
   2   4   5 4783.49 277.011  26
   2  -4   6 10493.4 415.138  19
  -2   4  -6 10220.1 367.464  13
   2   4   6 10835.7 402.567   1
   2  -4   6 10510.1 402.019   1
   2  -4   6 10069.5 401.958   6
   2   4   6 10525.0 403.780   6
   2   4   6 10607.4 461.565  26
   2  -4   7 2635.29 171.433  19
   2   4   7 2521.36 180.846  13
   2  -4   7 2808.05 173.246   1
   2   4   7 3203.95 180.495   1
   2  -4   7 2867.34 176.448   6
   2   4   7 3055.62 179.889   6
   2   4   7 2734.25 212.517  26
   2  -4   8 20087.8 733.746   1
   2   4   8 22123.4 742.393   1
   2   4   8 19754.1 733.723   6
   2  -4   8 19663.2 734.837   6
   2  -4   8 21650.1 734.364  19
   2   4   8 22115.5 758.584  13
   2  -4   9 1759.03 151.738   1
   2   4   9 1674.67 149.548   1
   2  -4   9 1769.85 137.893  19
   2  -4   9 1961.09 158.916   6
   2   4   9 1590.65 146.710   6
   2   4  10 137232. 4194.45   1
   2  -4  10 136882. 4197.84   1
   2   4  10 139987. 4201.22   6
   2  -4  10 132168. 4191.59   6
   2  -4  10 137656. 4159.50  19
   2   4  11 64185.8 1951.18   7
   2   4  11 67422.2 2057.82   1
   2  -4  11 65355.3 2055.28   1
   2  -4  11 64307.0 2054.75   6
   2   4  11 64940.1 2056.86   6
   2  -4  11 61417.9 1992.99  19
  -2  -4 -11 61255.4 1947.40  19
   2   4  12 5653.63 238.590   7
   2   4  12 5198.07 310.746   1
   2  -4  12 5630.54 316.683   1
   2   4  12 5335.47 308.889   6
   2  -4  12 5676.29 318.451   6
   2  -4  12 5305.63 261.886  19
   2   4  13 740.080 87.9459   7
   2   4  13 709.749 76.5395   2
   2  -4  13 772.527 131.730   1
   2  -4  13 711.174 79.5025   2
   2   4  13 687.665 123.464   1
   2   4  13 664.998 126.676   6
   2  -4  13 699.790 126.163   6
   2  -4  13 633.392 77.0568   5
   2   4  13 756.378 78.7168   5
   2  -4  13 766.685 91.9145  19
   2   4  14 27486.3 932.963   3
   2   4  14 28133.5 907.189   7
   2  -4  14 25847.2 918.230   4
   2   4  14 27253.3 891.805   5
   2  -4  14 28360.8 894.724   5
   2  -4  14 27420.5 887.316  10
   2  -4  15 27923.4 945.774  14
   2   4  15 30105.6 964.259   7
   2  -4  15 27619.3 976.846   4
   2   4  15 29239.9 950.044   5
   2  -4  15 30301.2 953.799   5
   2   4  15 29969.4 994.444   3
   2  -4  16 399.058 70.7932  14
   2   4  16 368.624 73.4253   7
   2   4  16 290.870 93.5697   3
   2   4  16 359.256 74.7771  25
   2  -4  16 272.469 89.8726   4
   2   4  16 358.423 108.792   6
   2  -4  16 270.120 112.722   6
   2   4  16 317.046 65.5311   5
   2  -4  16 308.925 65.4997   5
   2   4  17 3521.60 200.909   7
   2   4  17 3290.92 221.781   3
   2  -4  17 3806.80 195.972   5
   2  -4  17 3275.52 218.361   4
   2   4  17 3594.53 194.022   5
   2   4  17 3692.89 298.239   6
   2  -4  17 3090.32 278.116   6
   2   4  18 14106.7 521.301   7
   2   4  18 13641.0 550.238   3
   2   4  18 13740.0 514.101  25
   2  -4  18 12928.4 538.821   4
   2   4  18 14495.2 678.854   6
   2   4  18 13981.3 509.187   5
   2  -4  18 13237.4 670.019   6
   2  -4  18 13276.5 508.560   5
   2  -4  19 15416.1 588.268   5
   2  -4  19 15873.5 773.352   6
   2  -4  19 15124.9 619.717   4
   2   4  19 16744.9 772.053   6
   2   4  19 16621.6 592.095   5
   2   4  19 16100.0 593.037  25
   2   4  19 16260.2 598.336   7
   2   4  19 16082.7 595.032  22
   2  -4  19 16687.9 597.182  22
   2   4  19 15788.0 590.762  23
   2   4  19 16523.7 633.956   3
   2  -4  19 16249.2 595.220  21
   2   4  19 16128.8 594.302  21
   2   4  20 7163.19 334.324  21
   2  -4  20 7716.69 340.217  21
   2  -4  20 7130.75 319.565  20
   2   4  20 7165.56 336.627  22
   2  -4  20 7901.26 344.060  22
   2   4  20 7620.71 339.870  23
   2   4  20 7509.69 341.916   7
   2   4  20 7862.17 372.215   3
   2   4  20 7441.78 334.815  25
   2  -4  20 7889.16 342.042   5
   2  -4  20 7038.44 360.942   4
   2   4  20 7324.02 332.689   5
   2  -4  20 7638.33 501.487   6
   2   4  20 7888.51 495.873   6
   2   4  21-21.4278 120.025   6
   2  -4  21-21.7841 115.301   6
   2   4  21 85.3038 68.6004   5
   2  -4  21 36.0950 65.7856   5
   2  -4  21-65.6075 119.056   4
   2   4  21 150.553 82.4668  23
   2   4  21 129.175 73.3189   7
   2   4  21 300.118 93.0028  22
   2   4  21 137.013 79.7283  21
   2  -4  21 154.060 85.8020  22
   2  -4  21 132.472 93.5056  21
   2   4  21 130.320 83.2806  25
   2   4  21 153.920 93.9046   3
   2   4  22 61504.0 1952.81   5
   2  -4  22 60454.5 1955.40   5
   2  -4  22 59059.6 1984.99   4
   2   4  22 62509.7 2223.17   6
   2  -4  22 58495.9 2217.73   6
   2  -4  22 64898.5 1963.67  22
   2   4  22 62147.0 1957.14  22
   2   4  22 60410.7 1948.71  23
   2   4  22 63297.3 1967.21   7
   2   4  22 64578.5 1961.14  21
   2  -4  22 61749.1 1956.79  21
   2   4  22 55464.4 1939.84  25
   2   4  22 62249.4 1998.56   3
   2  -4  23 3475.32 357.124   6
   2  -4  23 3631.46 257.569   4
   2   4  23 3383.48 347.122   6
   2   4  23 3610.56 231.218  22
   2  -4  23 3144.82 221.762  22
   2   4  23 3193.51 216.348  23
   2   4  23 3898.53 229.237   7
   2  -4  23 3656.45 233.681  21
   2   4  23 3592.31 227.352  21
   2   4  23 3613.81 228.739  25
   2   4  23 3566.66 247.957   3
   2   4  24 728.755 124.731  22
   2  -4  24 572.439 114.320  22
   2   4  24 780.894 121.046  21
   2  -4  24 643.070 121.340  21
   2   4  24 671.596 114.652  23
   2   4  24 603.688 108.112   7
   2  -4  24 425.036 162.025   6
   2   4  24 832.107 203.142   6
   2  -4  24 490.746 132.066   4
   2  -4  25 246.695 99.5061  21
   2  -4  25 279.272 106.411  22
   2   4  25 190.169 93.5007  21
   2   4  25 168.773 96.6701  22
   2   4  25 33.8762 70.1042   7
   2   4  25 100.068 127.022   6
   2  -4  25 153.562 135.474   6
   2  -4  25-10.2822 125.072   4
   2   4  26 9452.98 444.856  22
   2  -4  26 10189.5 448.962  22
   2  -4  26 11003.1 462.137  21
   2   4  26 10630.5 450.910  21
   2   4  26 11075.4 655.446   6
   2  -4  26 10592.1 483.607   4
   2  -4  26 10440.9 651.531   6
   2  -4  27 921.944 129.372  21
   2   4  27 605.369 113.972  21
   2   4  27 700.641 112.800   7
   2   4  27 801.053 197.660   6
   2  -4  27 770.316 202.686   6
   2  -4  28 626.963 137.633   4
   2   4  28 793.997 122.487  21
   2  -4  28 534.446 108.423  21
   2   4  28 340.489 94.2576   7
   2   4  29 310.020 89.4249  21
   2  -4  29 219.729 93.1275  21
   2   4  29 379.414 86.5844   7
   2   4  30 3699.54 212.773   7
   2   4  31 1271.19 126.263  21
   2  -4  31 1116.77 127.865  21
   2   4  31 1053.26 111.766   7
   2   4  32 6416.25 292.919  21
   2  -4  32 6146.15 294.538  21
   2  -4  33 7973.54 335.095  21
   2   4  33 8200.84 332.349  21
   2   4  33 8885.33 351.187   4
   2   4  34 12395.7 450.691   4
  -2  -5  34 84.2780 53.5315  21
  -2  -5  33 10584.4 401.680  21
  -2  -5  32 239.273 80.0571  21
  -2   5  32 382.713 78.1924   7
  -2  -5  31 1872.33 154.925  21
  -2   5  31 1718.93 147.743  21
  -2   5  31 1718.36 144.398   7
  -2   5  30 3288.44 204.932   7
  -2  -5  29 11762.5 495.629  21
  -2   5  29 12020.3 492.508  21
  -2   5  29 13328.4 506.605   7
  -2   5  29 12239.4 491.064   5
  -2  -5  28 240.308 101.261  21
  -2   5  28 267.677 97.3779  21
  -2   5  28 220.521 90.1013   7
  -2   5  28 252.411 88.5824   5
  -2  -5  28 228.125 90.3222   5
  -2   5  27 7678.74 363.489  21
  -2  -5  27 7867.61 373.165  21
  -2   5  27 8569.01 382.019   7
  -2   5  27 8195.69 366.772   5
  -2   5  27 7122.94 523.075   6
  -2  -5  27 6568.72 521.579   6
  -2  -5  27 7799.64 364.697   5
  -2  -5  26 6675.33 337.765  21
  -2   5  26 7068.38 337.509  21
  -2   5  26 6640.21 511.936   6
  -2  -5  26 6065.57 500.841   6
  -2  -5  25 6191.65 326.636  21
  -2   5  25 6491.84 326.096  21
  -2   5  25 6780.73 501.226   6
  -2   5  25 6725.52 326.620   5
  -2  -5  25 6891.49 335.461   5
  -2  -5  25 5682.28 474.639   6
  -2   5  25 7333.48 360.341   3
  -2   5  25 6525.44 336.617   7
  -2  -5  24 18556.3 696.628  21
  -2   5  24 20023.0 700.618  21
  -2  -5  24 18940.5 699.580  11
  -2  -5  24 18887.3 705.129   4
  -2   5  24 18593.5 691.619   5
  -2  -5  24 17771.1 691.279   5
  -2   5  24 16762.5 889.393   6
  -2  -5  24 16853.4 900.966   6
  -2   5  24 19592.1 730.847   3
  -2   5  24 18176.6 703.360   7
  -2  -5  23 2229.97 178.459  21
  -2   5  23 2149.13 172.632  21
  -2  -5  23 2474.98 185.123  11
  -2  -5  23 2650.06 201.459   4
  -2  -5  23 2004.66 167.264   5
  -2   5  23 2559.85 177.888   5
  -2   5  23 2462.37 294.175   6
  -2  -5  23 2307.63 293.322   6
  -2   5  23 2499.18 202.700   3
  -2   5  23 2183.11 177.512   7
  -2   5  22 3540.01 216.981  21
  -2  -5  22 3287.70 214.983  21
  -2  -5  22 3385.39 220.764  11
  -2  -5  22 4065.75 241.766   4
  -2  -5  22 2933.26 327.432   6
  -2   5  22 3451.94 214.158   5
  -2  -5  22 3143.88 207.475   5
  -2   5  22 3642.49 353.406   6
  -2   5  22 3494.05 240.174   3
  -2   5  22 3482.95 225.032   7
  -2  -5  21 4741.49 253.060   4
  -2   5  21 3865.87 222.673   5
  -2  -5  21 4363.50 232.912   5
  -2   5  21 4329.91 371.511   6
  -2  -5  21 3779.83 354.158   6
  -2   5  21 3996.29 255.604   3
  -2  -5  21 3117.09 213.187  21
  -2   5  21 3747.46 223.095  21
  -2  -5  21 3943.69 236.789  11
  -2   5  20 891.204 193.859   6
  -2  -5  20 1192.42 215.429   6
  -2   5  20 1043.48 116.233   5
  -2  -5  20 1203.47 120.182   5
  -2  -5  20 1237.17 135.018   4
  -2  -5  20 1185.79 126.106  16
  -2   5  20 1103.05 120.286  16
  -2   5  20 1117.00 139.490   3
  -2  -5  20 1090.99 130.785  11
  -2   5  20 1119.12 122.271  21
  -2  -5  20 1248.55 128.907  21
  -2   5  19 7781.11 333.842  21
  -2  -5  19 7654.85 334.723  21
  -2   5  19 7296.73 363.275   3
  -2   5  19 7505.70 330.408  16
  -2  -5  19 7563.86 333.698  16
  -2   5  19 8030.07 488.976   6
  -2   5  19 8014.23 335.994   5
  -2  -5  19 7506.52 331.052   5
  -2  -5  19 7516.93 478.459   6
  -2  -5  19 7839.32 349.798   4
  -2  -5  19 7391.04 350.577  11
  -2  -5  19 7645.27 327.115  12
  -2  -5  19 7587.79 359.728  14
  -2   5  19 7402.13 431.211  13
  -2   5  19 7865.64 342.786  23
  -2   5  18 16574.2 650.138   3
  -2   5  18 16415.1 606.193  16
  -2  -5  18 17340.4 613.463  16
  -2   5  18 17417.3 786.391   6
  -2  -5  18 17726.3 626.927   4
  -2   5  18 16588.6 606.695   5
  -2  -5  18 16746.7 610.008   5
  -2  -5  18 18747.7 807.785   6
  -2  -5  18 16845.0 636.308  11
  -2  -5  18 16883.1 641.215  14
  -2   5  18 16885.8 738.732  13
  -2   5  18 17741.7 625.182  23
  -2  -5  17-32.4284 62.6529  16
  -2   5  17-36.8403 65.6610  16
  -2  -5  17 50.7201 72.7409  14
  -2  -5  17 42.6469 68.1112  11
  -2   5  17 42.5266 73.4887  13
  -2   5  17 93.6880 79.6745   3
  -2  -5  17 36.8770 71.5440   4
  -2   5  17-48.0791 129.159   6
  -2   5  17 5.32696 66.9368   5
  -2  -5  17-10.7946 69.0129   5
  -2  -5  16 6234.13 265.831  16
  -2   5  16 6063.74 264.292  16
  -2  -5  16 6187.99 293.062  14
  -2   5  16 5673.04 358.398  13
  -2  -5  16 5812.12 287.208  11
  -2   5  16 5641.19 296.056   3
  -2   5  16 6258.82 267.088   5
  -2  -5  16 6283.22 268.146   5
  -2  -5  16 6270.15 390.531   6
  -2  -5  16 6098.98 279.048   4
  -2  -5  15 9749.52 372.070  16
  -2   5  15 9930.81 371.620  16
  -2  -5  15 9984.12 401.910  14
  -2  -5  15 9182.93 395.320  11
  -2   5  15 9616.51 371.329   5
  -2  -5  15 9731.98 373.110   5
  -2  -5  15 10200.2 389.514   4
  -2   5  15 10181.7 414.572   3
  -2   5  14 118.221 72.8991   3
  -2   5  14-4.10440 44.7253  16
  -2  -5  14 25.1705 44.6224  16
  -2  -5  14 40.9526 64.6410  14
  -2  -5  14 33.5142 46.9237   5
  -2  -5  13 15323.0 553.125  14
  -2   5  13 14674.6 651.883  13
  -2  -5  13 15490.8 528.438  16
  -2   5  13 15597.4 525.902  16
   2   5 -12 296.508 79.8436  15
  -2  -5  12 210.480 65.9502  14
  -2   5  12 187.078 85.0993  13
  -2  -5  11 533.627 77.6364  14
  -2   5  11 593.700 115.468  13
  -2  -5  10 1469.70 110.980  14
  -2   5  10 1640.94 171.563  13
  -2   5   9 24996.9 911.668  13
   2  -5  -9 24477.1 869.944  19
  -2   5   8 20163.0 762.986  13
  -2  -5   8 19894.5 710.046  27
  -2   5   8 19655.0 701.676  27
   2  -5  -8 20533.7 732.831  19
  -2   5   7 4806.97 276.568  13
   2  -5  -7 5178.19 262.790  19
  -2  -5   7 4418.58 230.828  27
  -2   5   7 4741.76 228.325  27
   2  -5  -6 959.207 117.470  19
  -2   5   6 1012.23 117.278  26
  -2  -5   6 859.231 89.8484  27
  -2   5   6 978.113 88.4497  27
  -2   5   6 984.083 125.852  13
  -2   5   5 10218.5 408.345  26
  -2   5   5 10245.9 364.596  27
  -2  -5   5 9833.33 368.143  27
  -2   5   5 9296.68 426.586  13
   2  -5  -5 9448.00 411.984  19
  -2   5   4 49471.1 1576.70  26
  -2   5   4 49540.2 1520.15  27
  -2  -5   4 47887.4 1525.44  27
  -2   5   4 51765.7 1618.02  13
   2  -5  -4 50652.7 1601.76  19
  -2  -5   3 2077.47 121.229  29
  -2  -5   3 1885.80 106.338  27
  -2   5   3 2039.01 104.134  27
  -2   5   3 1724.47 153.460  13
   2  -5  -3 2028.48 159.086  19
  -2   5   2 16612.0 553.199  27
  -2  -5   2 17511.1 586.434  29
  -2  -5   2 17837.1 561.622  27
   2  -5  -2 18050.4 647.220  19
  -2   5   2 18440.5 653.824  13
  -2  -5   1 37156.4 1150.76  27
  -2   5   1 36840.5 1146.25  27
  -2   5   1 41228.2 1255.06  13
   2   5  -1 38412.2 1154.76  18
   2  -5  -1 39661.7 1253.02  19
   2  -5  -1 36954.5 1151.62  18
  -2   5   0 12764.3 484.391  13
   2  -5   0 11715.2 398.836  18
   2  -5   0 13210.1 496.133  19
   2   5   0 12580.0 402.418  18
  -2   5  -1 5296.85 258.438  13
   2  -5   1 5392.97 275.789  19
   2  -5   2 5229.87 282.127  29
  -2   5  -2 5186.76 251.920  13
   2  -5   2 5232.67 271.013  19
   2  -5   3 5938.91 227.745   1
  -2   5  -3 5956.77 270.183  13
   2  -5   3 5776.70 297.885  29
   2  -5   3 5458.77 287.831  19
   2   5   4 6953.78 277.412   1
   2  -5   4 7386.42 281.082   1
   2   5   4 7167.56 363.401  26
  -2   5  -4 7380.95 308.456  13
   2  -5   4 7340.88 350.627  29
   2  -5   4 7546.99 339.789  19
   2   5   5 5649.20 233.762   1
   2  -5   5 5258.78 229.351   1
   2   5   5 4854.55 295.059  26
  -2   5  -5 4984.72 237.201  13
   2  -5   5 5190.55 288.429  29
   2  -5   5 5660.71 280.876  19
   2  -5   6 3432.36 214.568  19
   2  -5   6 3429.39 182.284   1
   2   5   6 3420.15 181.380   1
   2   5   6 3798.74 194.209   6
  -2   5  -6 3323.79 175.113  13
   2   5   6 3869.11 254.690  26
   2  -5   6 3518.73 232.438  29
   2  -5   7 461.277 93.8167  19
   2   5   7 487.965 81.1515   6
   2  -5   7 362.827 73.7265   6
   2  -5   7 438.498 75.9322   1
   2   5   7 533.251 79.1937   1
   2   5   7 326.782 114.303  26
   2   5   7 541.396 105.845  13
   2   5   8 8661.43 363.095   1
   2  -5   8 8162.68 358.826   1
   2  -5   8 8544.93 367.214   6
   2   5   8 8129.22 362.067   6
   2   5   8 8067.99 426.197  26
   2  -5   8 9062.20 388.984  19
   2  -5   9 29618.9 982.594   1
   2   5   9 29228.6 981.224   1
   2   5   9 27592.4 978.833   6
   2  -5   9 27784.9 981.999   6
   2  -5   9 28129.9 984.449  19
   2   5  10 731.629 77.6692   7
   2  -5  10 799.299 110.353   1
   2   5  10 559.235 99.0330   1
   2   5  10 728.437 110.993   6
   2  -5  10 778.642 113.463   6
   2  -5  10 723.967 109.566  19
  -2  -5 -11 1425.29 117.319  19
   2  -5  11 1116.06 127.338  19
   2   5  11 1434.01 103.610   7
   2  -5  11 1199.41 142.521   1
   2   5  11 1254.59 139.017   1
   2   5  11 1144.78 138.776   6
   2  -5  11 997.843 136.254   6
   2  -5  11 1348.89 100.660   9
   2  -5  11 1340.33 99.0923  10
   2  -5  12 11278.0 473.431  19
   2   5  12 11027.1 441.485   3
   2   5  12 11519.0 417.760   7
   2  -5  12 11217.7 508.772   6
   2  -5  12 11052.3 433.497   4
   2   5  12 11871.7 510.510   6
   2  -5  12 11005.5 408.550  10
   2  -5  12 11532.6 409.794   9
   2  -5  13 54628.4 1860.76  19
   2   5  13 55350.2 1837.06   3
   2  -5  13 56537.5 1800.10  14
   2   5  13 61210.1 1816.71   7
   2  -5  13 57400.7 1790.84   5
   2  -5  13 57785.3 1828.52   4
   2   5  13 60211.8 1794.92   5
   2  -5  13 60578.3 1941.62   6
   2   5  13 59850.7 1942.16   6
   2  -5  13 58402.6 1798.47  10
   2  -5  13 58376.1 1798.03   9
   2   5  14 161.792 83.0762   3
   2  -5  14 170.250 61.3722  14
   2   5  14 201.489 61.7137   7
   2  -5  14 166.093 86.2194   4
   2   5  14 190.011 55.3050   5
   2  -5  14 173.879 58.0852   5
   2  -5  14 229.298 62.7694  10
   2   5  15 14611.0 564.793   3
   2   5  15 15191.5 536.984   7
   2  -5  15 14706.2 516.940   5
   2   5  15 14881.9 518.213   5
   2  -5  15 13580.3 548.022   4
   2   5  15 15005.9 658.670   6
   2  -5  15 14229.6 651.095   6
   2  -5  15 14209.6 522.907  14
   2   5  16 1918.58 163.080   3
   2   5  16 2225.75 141.677  25
   2   5  16 2330.12 154.815   7
   2  -5  16 1815.92 160.070   4
   2  -5  16 1725.57 127.832   5
   2  -5  16 1658.43 207.605   6
   2   5  16 2015.26 216.646   6
   2   5  16 1993.08 132.721   5
   2  -5  16 1704.90 133.780  14
   2   5  17 18270.7 686.335   3
   2   5  17 18699.0 641.239  25
   2   5  17 18812.4 654.932   7
   2  -5  17 18439.0 637.419   5
   2  -5  17 17037.4 667.657   4
   2   5  17 18467.8 636.335   5
   2   5  17 18817.1 809.594   6
   2  -5  17 17526.1 794.781   6
   2  -5  17 16511.2 632.908  14
   2   5  18 11358.7 479.253   3
   2   5  18 11517.2 447.576  23
   2   5  18 12190.9 446.578  25
   2   5  18 11553.9 455.403   7
   2  -5  18 10664.7 432.233   5
   2  -5  18 9989.92 462.273   4
   2  -5  18 10613.6 587.748   6
   2   5  18 11016.0 431.975   5
   2   5  18 11543.3 591.225   6
   2   5  19 3438.87 199.924  21
   2  -5  19 3123.00 197.412  21
   2  -5  19 3240.63 189.482  20
   2   5  19 2475.88 204.094   3
   2   5  19 3321.78 202.286  23
   2  -5  19 3539.10 203.411  22
   2   5  19 3465.11 201.311  22
   2   5  19 3353.99 199.506  25
   2   5  19 3047.18 194.235   7
   2   5  19 3078.71 185.130   5
   2   5  19 2875.85 290.099   6
   2  -5  19 2727.23 212.370   4
   2  -5  19 2654.16 177.684   5
   2  -5  19 2967.14 293.481   6
   2  -5  20 20425.8 715.354  21
   2   5  20 19513.2 706.259  21
   2  -5  20 18522.2 695.255  20
   2   5  20 20840.4 760.992   3
   2   5  20 19230.3 707.178  22
   2   5  20 18871.1 707.271  23
   2  -5  20 18237.5 701.796  22
   2   5  20 20694.2 714.420  25
   2   5  20 20368.2 721.649   7
   2  -5  20 19681.7 744.392   4
   2   5  20 21192.3 710.269   5
   2   5  20 19546.8 898.649   6
   2  -5  20 19933.1 910.336   6
   2   5  21 6068.62 293.716  21
   2  -5  21 6097.35 296.726  21
   2  -5  21 5753.46 284.484  20
   2   5  21 6869.41 342.885   3
   2   5  21 5574.85 296.207  23
   2  -5  21 5554.91 291.563  22
   2   5  21 5287.21 288.700  22
   2   5  21 6289.25 301.911  25
   2   5  21 6176.63 304.525   7
   2   5  21 6296.33 448.649   6
   2  -5  21 5775.92 437.096   6
   2  -5  21 5867.92 330.683   4
   2   5  22 6203.08 307.280  21
   2  -5  22 6014.37 307.306  21
   2  -5  22 5928.39 291.625  20
   2   5  22 6860.70 346.254   3
   2   5  22 6491.29 319.432   7
   2  -5  22 5658.01 301.676  22
   2   5  22 6273.13 309.262  23
   2   5  22 5782.83 301.103  22
   2   5  22 6017.52 300.395  25
   2  -5  22 5807.32 331.045   4
   2  -5  22 5746.64 449.013   6
   2   5  22 6287.48 462.194   6
   2   5  23 929.650 206.235   6
   2  -5  23 643.453 187.457   6
   2   5  23 583.149 129.243   3
   2  -5  23 828.210 153.019   4
   2  -5  23 923.808 132.237  21
   2   5  23 1013.88 133.724  22
   2  -5  23 1141.64 139.285  22
   2   5  23 1197.90 138.284  21
   2   5  23 1238.87 138.578  23
   2   5  23 980.225 126.670  25
   2   5  23 906.021 123.159   7
   2   5  24 45522.6 1484.01   3
   2   5  24 43722.6 1442.67   7
   2  -5  24 43457.6 1432.88  22
   2   5  24 43328.2 1434.22  22
   2   5  24 43490.9 1432.43  23
   2   5  24 42643.8 1690.82   6
   2  -5  24 41486.9 1690.33   6
   2  -5  24 42351.2 1465.75   4
   2  -5  24 42610.0 1431.55  21
   2   5  24 43516.6 1428.11  21
   2  -5  25 3114.79 211.549  22
   2   5  25 2716.44 204.687  22
   2   5  25 3025.91 208.987  21
   2  -5  25 2977.91 212.881  21
   2  -5  25 3188.39 345.748   6
   2   5  25 2494.96 307.257   6
   2  -5  25 3256.07 241.060   4
   2   5  26 2594.34 192.985  21
   2  -5  26 2760.53 200.303  21
   2   5  26 2390.27 190.424   7
   2  -5  26 1943.78 281.590   6
   2  -5  26 2712.04 232.918   4
   2   5  26 2589.89 305.760   6
   2   5  27 240.142 89.2644   7
   2   5  27 371.172 103.469  21
   2  -5  27 193.282 92.5021  21
   2   5  28 17189.7 639.871   7
   2  -5  28 16345.1 637.449  21
   2   5  28 16984.3 634.917  21
   2   5  29 1483.78 137.844   7
   2   5  30 6.72751 64.0735   7
   2   5  30 25.6496 72.7695  21
   2  -5  30-80.8775 82.5615  21
   2   5  31 3276.16 187.882   7
   2   5  31 3166.24 188.621  21
   2  -5  31 2972.52 187.139  21
   2  -5  32 3485.77 193.029  21
   2   5  32 3559.32 189.391   7
   2   5  32 3757.37 209.639   4
   2   5  33 1784.50 134.903   4
  -2   6  33 3185.04 163.530   7
  -2  -6  33 2669.80 149.498  21
  -2   6  32 1778.70 130.033   7
  -2  -6  32 1535.79 124.040  21
  -2   6  31 6753.21 300.280   7
  -2  -6  31 6273.38 288.319  21
  -2   6  30 1028.59 116.422   7
  -2  -6  30 828.717 116.654  21
  -2   6  29 8060.02 365.397   7
  -2  -6  28 8900.73 399.021  21
  -2   6  28 9384.82 397.374  21
  -2   6  28 8831.47 407.469   7
  -2   6  28 9605.93 396.603   5
  -2   6  27 2387.57 180.365  21
  -2  -6  27 2279.07 181.897  21
  -2   6  27 2691.23 195.258   7
  -2   6  27 2473.85 179.209   5
  -2  -6  27 2317.24 177.287   5
  -2   6  26 2503.26 186.218  21
  -2  -6  26 2598.42 194.339  21
  -2  -6  26 1975.20 169.588   5
  -2   6  26 1581.42 269.079   6
  -2  -6  26 1634.36 279.831   6
  -2   6  26 2225.05 171.513   5
  -2   6  26 2253.38 185.036   7
  -2   6  25 1996.61 281.657   6
  -2  -6  25 1727.16 266.431   6
  -2   6  25 1508.77 152.664  21
  -2  -6  25 1563.09 159.467  21
  -2   6  25 2356.86 193.560   3
  -2  -6  24 785.644 131.298  21
  -2   6  24 755.808 124.044  21
  -2   6  24 1061.22 147.273   3
  -2   6  24 727.981 200.149   6
  -2  -6  24 723.162 202.164   6
  -2   6  24 863.494 116.318   5
  -2  -6  24 926.343 119.709   5
  -2   6  24 980.129 136.515   7
  -2   6  23 1288.95 140.800   7
  -2   6  23 1260.27 135.322  21
  -2  -6  23 1234.55 137.814  21
  -2   6  23 1658.65 168.617   3
  -2   6  23 1139.05 223.776   6
  -2  -6  23 1208.36 228.297   6
  -2   6  23 1322.14 133.382   5
  -2  -6  23 1319.34 136.613   5
  -2  -6  23 1269.67 139.751  11
  -2   6  22 5932.30 314.730   7
  -2   6  22 6462.94 304.671  21
  -2  -6  22 6510.67 308.855  21
  -2   6  22 6850.54 345.129   3
  -2   6  22 5747.36 294.740   5
  -2  -6  22 5940.83 301.095   5
  -2   6  22 5678.03 441.650   6
  -2  -6  22 5479.90 449.081   6
  -2  -6  22 6172.90 317.629  11
  -2   6  21 57.5309 76.3215   7
  -2   6  21 96.9689 84.6215   3
  -2  -6  21 119.089 81.0179  11
  -2   6  21-123.990 129.375   6
  -2  -6  21-42.2225 141.295   6
  -2   6  21 27.2000 71.9632   5
  -2  -6  21 6.95984 75.8316   5
  -2   6  21 13.5531 80.4991  21
  -2  -6  21 56.6373 80.3448  21
  -2   6  20 3229.00 196.697  21
  -2  -6  20 3418.09 205.730  21
  -2  -6  20 3697.42 236.610  14
  -2   6  20 3202.74 226.178   3
  -2  -6  20 3273.72 218.001  11
  -2   6  20 2908.11 186.060   5
  -2  -6  20 3164.65 195.292   5
  -2   6  20 2988.02 303.748   6
  -2  -6  20 2599.24 292.792   6
  -2   6  20 3851.07 219.812  23
  -2  -6  19 5469.73 278.117  21
  -2   6  19 5759.02 277.010  21
  -2   6  19 5692.01 290.747  23
  -2  -6  19 5770.08 304.724  11
  -2   6  19 5537.51 386.428  13
  -2  -6  19 6083.54 316.219  14
  -2   6  19 6504.18 328.144   3
  -2  -6  19 6331.94 432.161   6
  -2   6  19 6631.92 284.958   5
  -2  -6  19 6197.97 285.529   5
  -2   6  19 6917.39 435.442   6
  -2   6  18 7595.00 333.234  23
  -2  -6  18 6875.61 308.989  16
  -2   6  18 7673.98 317.101  16
  -2  -6  18 7350.12 344.465  11
  -2   6  18 7327.67 442.587  13
  -2  -6  18 7213.69 348.037  14
  -2   6  18 7064.65 354.865   3
  -2   6  18 7066.09 311.025   5
  -2  -6  18 6918.89 309.131   5
  -2   6  18 7604.89 462.436   6
  -2  -6  18 7657.81 462.774   6
  -2   6  17 3333.38 195.220  23
  -2  -6  17 3200.57 182.545  16
  -2   6  17 3242.87 178.307  16
  -2  -6  17 2983.22 199.723  11
  -2   6  17 3307.89 217.640   3
  -2  -6  17 3326.45 213.479  14
  -2   6  17 3095.03 272.115  13
  -2   6  17 3068.29 280.370   6
  -2   6  17 3641.76 187.303   5
  -2  -6  17 3265.85 182.978   5
  -2  -6  17 3075.84 283.082   6
  -2  -6  16-10.0313 55.9201  16
  -2   6  16-9.75810 61.0911  16
  -2   6  16 124.345 87.0349  13
  -2  -6  16 7.28722 68.1062  11
  -2   6  16 32.1644 81.6180   3
  -2  -6  16 7.26254 76.0814  14
  -2   6  16-59.5087 106.776   6
  -2   6  16-4.94989 50.7854   5
  -2  -6  16 74.8113 50.6232   5
  -2  -6  16-15.0022 97.8639   6
  -2   6  15 135.055 55.2646  16
  -2  -6  15 156.867 54.0482  16
  -2   6  15 210.101 95.3538  13
  -2   6  15 63.9618 54.6037   5
  -2  -6  15 78.0286 51.9857   5
  -2  -6  15 251.657 83.3955  14
  -2   6  15 98.9909 83.4308   3
  -2   6  14 10452.6 388.890   5
  -2  -6  14 10459.0 389.888   5
  -2   6  14 10659.2 389.238  16
  -2  -6  14 10858.2 391.449  16
  -2  -6  14 10515.3 422.738  14
  -2   6  14 10252.3 522.996  13
  -2   6  13 8769.40 332.908   5
  -2  -6  13 8878.81 334.300   5
  -2  -6  13 8836.30 442.586   6
  -2  -6  13 9266.78 367.394  14
  -2  -6  13 8852.33 332.819  16
  -2   6  13 8928.24 331.515  16
  -2  -6  12 2053.40 140.973  14
  -2  -6  11 13013.3 478.511  14
   2  -6 -10 5781.93 316.719  19
  -2  -6  10 6003.98 261.000  14
  -2   6  10 6124.81 353.589  13
   2  -6  -9 1257.37 141.274  19
  -2   6   9 1206.76 154.898  13
  -2  -6   9 1317.20 101.778  10
   2  -6  -8 1195.96 138.092  19
  -2   6   8 1364.97 160.162  13
  -2  -6   8 1316.75 99.7711  10
  -2   6   7 6838.64 367.306  13
   2  -6  -7 6742.25 342.870  19
  -2   6   7 6824.63 343.341  26
  -2   6   6 75365.5 2379.36  13
   2  -6  -6 72599.7 2346.82  19
  -2   6   6 73810.1 2337.44  26
  -2   6   5 18367.0 697.659  13
  -2   6   5 16718.4 657.698  26
   2  -6  -5 18050.3 678.922  19
  -2  -6   4 12047.7 439.652  29
  -2   6   4 11079.6 501.910  13
  -2   6   4 12002.0 485.371  26
   2  -6  -4 11736.8 496.313  19
  -2   6   3 22942.2 835.875  13
   2  -6  -3 22037.5 825.158  19
  -2  -6   3 22908.3 763.995  29
  -2   6   2 63954.9 1671.05  13
   2  -6  -2 65032.3 1676.13  19
  -2  -6   2 65264.5 1585.93  29
   2  -6  -1 66303.2 2150.30  19
  -2   6   1 68258.6 2147.28  13
   2  -6   0 55523.5 1794.98  19
  -2   6   0 54670.6 1777.01  13
  -2   6  -1 56345.7 1824.54  13
   2  -6   1 55511.7 1845.98  29
   2  -6   1 58697.7 1848.81  19
  -2   6  -2 4035.82 224.199  13
   2  -6   2 4162.52 251.210  29
   2   6   2 3154.97 129.014   1
   2  -6   2 3491.66 131.173   1
   2  -6   2 4293.71 245.472  19
  -2   6  -3 7024.76 325.745  13
   2  -6   3 7263.62 358.040  29
   2  -6   3 7117.02 249.964   1
   2   6   3 6781.59 247.819   1
   2  -6   3 6986.17 346.154  19
   2  -6   4 10576.7 373.137   1
   2   6   4 10375.4 371.356   1
   2  -6   4 11075.3 481.773  29
  -2   6  -4 10919.6 438.090  13
   2   6   4 11606.1 506.060  26
   2  -6   4 10965.6 473.744  19
   2  -6   5 32407.7 1034.07   1
   2   6   5 32089.8 1032.96   1
   2  -6   5 32914.1 1149.97  29
  -2   6  -5 32324.9 1082.07  13
   2   6   5 33112.2 1169.00  26
   2  -6   5 33489.1 1134.18  19
   2   6   6 2989.94 162.928   1
   2  -6   6 3195.38 167.828   1
   2  -6   6 2980.51 228.817  29
   2  -6   6 3147.13 220.883  19
   2   6   6 3462.71 252.242  26
  -2   6  -6 2983.06 183.153  13
   2   6   7 15085.7 527.889   1
   2  -6   7 15015.0 528.658   1
   2  -6   7 13996.8 491.897   9
   2   6   7 13353.6 616.675  26
   2  -6   7 13597.6 578.090  19
   2  -6   8 261.305 63.9049   9
   2  -6   8 349.410 93.9220  19
   2   6   8 272.652 76.2393   6
   2   6   8 209.574 115.422  26
   2  -6   9 18662.8 712.734  19
   2  -6   9 16776.0 670.354   6
   2   6   9 17997.7 677.115   6
   2  -6   9 18383.4 615.716   9
   2  -6   9 18920.4 618.953  10
   2   6   9 18250.5 614.632   7
  -2  -6 -10 3028.14 196.813  19
   2  -6  10 2934.92 214.639  19
   2  -6  10 2673.40 200.020   6
   2   6  10 2912.93 203.483   6
   2  -6  10 2839.49 155.076   9
   2  -6  10 2750.70 154.185  10
   2   6  10 3074.58 158.750   7
   2  -6  11 13024.5 554.233  19
  -2  -6 -11 11918.6 509.016  19
   2   6  11 13900.4 478.148   7
   2  -6  11 12765.7 548.661   6
   2   6  11 14086.0 558.923   6
   2  -6  11 13174.5 468.728  10
   2  -6  11 12738.1 464.607   9
   2  -6  12 4502.73 281.847  19
   2   6  12 5016.04 231.358   7
   2   6  12 4682.42 247.838   3
   2  -6  12 4661.80 292.657   6
   2  -6  12 4769.30 247.638   4
   2   6  12 4451.63 286.343   6
   2  -6  12 5032.68 224.986   9
   2  -6  12 5056.39 224.374  10
   2  -6  13 18153.6 710.846  19
   2   6  13 18560.3 634.959   7
   2  -6  13 17162.2 625.389  14
   2   6  13 17917.7 663.469   3
   2   6  13 18017.5 608.679   5
   2  -6  13 17221.1 647.821   4
   2  -6  13 19103.8 748.475   6
   2   6  13 18345.0 738.442   6
   2  -6  13 19177.7 626.974   9
   2  -6  13 17657.8 622.994  10
   2   6  14 2665.13 161.957   7
   2  -6  14 2576.96 156.527  14
   2   6  14 2311.37 179.344   3
   2  -6  14 2192.23 172.624   4
   2   6  14 2316.31 137.167   5
   2  -6  14 2376.55 150.201  10
   2  -6  15 4755.37 229.767  10
   2   6  15 4684.37 234.312   7
   2  -6  15 4407.21 228.633  14
   2   6  15 4619.26 259.232   3
   2   6  15 4809.03 216.695   5
   2   6  15 4854.67 323.705   6
   2  -6  15 4791.88 262.806   4
   2  -6  15 4574.44 321.185   6
   2   6  15 4200.34 215.636  25
   2  -6  16 3479.75 215.868   4
   2  -6  16 3064.45 271.370   6
   2   6  16 2956.53 169.863   5
   2   6  16 2743.18 256.762   6
   2   6  16 3049.97 187.262   7
   2  -6  16 3155.76 186.739  14
   2   6  16 3149.60 212.871   3
   2   6  16 2990.15 175.275  25
   2   6  16 2889.20 184.398  23
   2  -6  17 4389.02 261.751   4
   2  -6  17 4183.08 334.378   6
   2   6  17 4612.81 345.349   6
   2   6  17 4548.47 242.686   7
   2  -6  17 4514.44 237.562  14
   2   6  17 4153.68 258.203   3
   2   6  17 4558.67 228.244  25
   2   6  17 5195.91 252.149  23
   2   6  18 329.843 86.2932  23
   2   6  18 277.923 74.6624  22
   2  -6  18 247.244 79.0306  22
   2   6  18 180.725 69.6523  21
   2  -6  18 252.198 77.1074  21
   2  -6  18 119.934 74.6620  20
   2   6  18 355.549 87.1946   7
   2  -6  18 244.780 77.1883  14
   2   6  18 445.963 109.738   3
   2  -6  18 413.449 116.613   4
   2   6  18 179.258 69.0114  25
   2   6  18 283.644 120.354   6
   2  -6  18 306.883 121.049   6
   2   6  19 1123.92 121.298  21
   2   6  19 1073.28 121.439  22
   2  -6  19 1116.54 121.268  22
   2  -6  19 1027.56 119.939  21
   2  -6  19 1090.96 119.897  20
   2   6  19 1455.91 139.499   7
   2   6  19 1183.60 129.364  23
   2   6  19 1415.08 155.482   3
   2   6  19 1196.74 128.801  25
   2   6  19 1417.91 202.152   6
   2  -6  19 1100.01 196.917   6
   2  -6  19 1716.56 174.091   4
   2  -6  20 25285.7 861.323  21
   2   6  20 26349.2 861.786  21
   2  -6  20 23504.7 856.553  20
   2   6  20 24605.5 876.900   7
   2  -6  20 24572.8 855.983  22
   2   6  20 25338.9 877.453  23
   2   6  20 23374.8 852.817  22
   2   6  20 24582.9 909.534   3
   2   6  20 26621.6 867.052  25
   2  -6  20 22877.6 892.904   4
   2  -6  20 23960.7 1060.16   6
   2   6  20 25402.7 1065.27   6
   2  -6  21 3071.01 204.319  21
   2   6  21 2785.26 195.801  21
   2  -6  21 3150.37 202.652  20
   2   6  21 3580.17 221.201   7
   2  -6  21 2757.97 195.421  22
   2   6  21 3032.58 205.826  22
   2   6  21 3151.66 210.393  23
   2   6  21 3418.19 238.358   3
   2   6  21 2761.96 191.539  25
   2  -6  21 3172.32 321.120   6
   2  -6  21 3495.05 246.670   4
   2   6  21 3156.22 324.619   6
   2  -6  22 26134.7 892.310  21
   2   6  22 25362.6 882.815  21
   2  -6  22 25329.0 883.837  20
   2   6  22 26917.8 913.266   7
   2   6  22 24435.4 882.757  22
   2   6  22 24901.4 896.460  23
   2  -6  22 25687.9 886.278  22
   2   6  22 25470.1 936.158   3
   2   6  22 23121.6 871.297  25
   2  -6  22 26435.4 935.581   4
   2  -6  22 26250.4 1132.43   6
   2   6  22 25186.8 1108.88   6
   2  -6  23 4058.49 246.405  21
   2   6  23 4428.77 249.367  21
   2  -6  23 3880.89 233.977  20
   2   6  23 4729.52 262.920   7
   2   6  23 4835.05 289.977   3
   2  -6  23 3986.42 245.944  22
   2   6  23 4287.26 255.534  23
   2   6  23 4227.30 250.274  22
   2   6  23 3880.91 235.639  25
   2  -6  23 4391.39 392.666   6
   2  -6  23 5006.85 298.749   4
   2   6  23 4154.25 379.709   6
   2  -6  24 1137.01 133.906  21
   2   6  24 1206.97 135.389  21
   2   6  24 967.167 146.565   3
   2   6  24 1212.48 142.284  23
   2   6  24 1125.55 210.224   6
   2  -6  24 828.305 198.291   6
   2   6  25 1174.76 141.039   7
   2  -6  25 1137.81 135.551  21
   2   6  25 970.682 129.092  21
   2   6  25 1329.33 159.576   3
   2   6  25 995.180 127.434  23
   2   6  25 1220.58 224.417   6
   2   6  26 12600.7 511.079   7
   2  -6  26 11792.5 495.220  21
   2   6  26 12300.8 492.749  21
   2   6  27 2079.53 169.581   7
   2   6  27 1879.82 160.902  21
   2  -6  27 2048.89 170.690  21
   2   6  28 2099.56 166.416   7
   2   6  29 1162.72 124.644   7
   2  -6  29 939.353 117.246  21
   2   6  30 473.804 83.1945   7
   2  -6  30 294.944 84.9714  21
   2   6  31 182.545 66.0714   7
   2   6  32 788.997 86.4178   7
   2   6  33 3301.56 174.756   4
  -2   7  33 3546.48 173.095   7
  -2   7  32 3583.08 186.167   7
  -2   7  31 5394.30 256.349   7
  -2   7  30 2217.44 160.834   7
  -2   7  29 405.428 93.3401   7
  -2   7  28 2268.83 176.656   7
  -2   7  27 1374.14 144.045   7
  -2   7  26 10469.4 454.978   7
  -2   7  25 79.7053 83.8346   7
  -2  -7  25-133.614 96.1781  20
  -2   7  24 1527.90 165.470   3
  -2  -7  23 1755.25 163.594  11
  -2   7  23 1782.74 177.884   3
  -2   7  23 1856.36 169.379   7
  -2  -7  22 711.676 116.845  11
  -2   7  22 510.385 112.213   3
  -2   7  22 656.124 110.693   7
  -2  -7  21 3135.80 217.369  11
  -2   7  21 3259.43 216.010   7
  -2   7  21 3018.46 229.576   3
  -2   7  20 6716.05 333.476   7
  -2   7  20 7514.14 343.705  23
  -2  -7  20 6974.53 347.820  11
  -2  -7  20 6766.66 351.681  14
  -2   7  20 6338.00 437.818  13
  -2   7  20 6987.22 365.310   3
  -2   7  19 2328.14 174.706  23
  -2  -7  19 2117.41 177.731  11
  -2   7  19 1770.77 228.044  13
  -2  -7  19 2098.77 180.993  14
  -2   7  19 1944.86 183.072   3
  -2   7  18 2035.61 157.150  23
  -2  -7  18 1879.71 168.183  11
  -2   7  18 2333.25 250.913  13
  -2  -7  18 1701.14 161.748  14
  -2   7  18 1930.40 175.618   3
  -2   7  17 10830.0 440.598  23
  -2  -7  17 10426.2 453.236  11
  -2  -7  17 10827.4 459.558  14
  -2   7  17 10808.4 577.007  13
  -2   7  17 11106.9 477.058   3
  -2   7  16 31257.5 1024.46  23
  -2   7  16 30992.3 1207.20  13
  -2  -7  16 30387.6 1047.52  14
  -2   7  16 29736.3 1058.77   3
  -2   7  15 845.144 107.433  23
  -2  -7  15 701.427 111.936  14
  -2   7  15 879.218 120.133   3
  -2   7  15 797.929 154.283  13
  -2  -7  14 34689.0 1152.55  14
  -2   7  14 34552.0 1311.82  13
  -2   7  13 998.047 166.306  13
  -2  -7  13 841.092 102.394  14
  -2   7  12 5297.21 347.404  13
  -2  -7  12 4809.14 244.573  14
   2  -7 -11 1360.07 159.894  19
  -2   7  11 1529.59 185.933  13
  -2  -7  11 1505.95 126.634  14
   2  -7 -10 11855.3 545.984  19
  -2  -7  10 12559.2 462.257  14
  -2  -7   9 918.873 91.0160  10
   2  -7  -9 906.388 134.071  19
  -2  -7   8 6934.38 284.815  10
   2  -7  -8 7294.19 376.793  19
  -2  -7   7 16772.7 571.198  10
  -2   7   7 16591.5 671.661  26
   2  -7  -7 16437.0 679.666  19
  -2  -7   6 928.645 87.5827  10
  -2   7   6 946.722 136.325  26
  -2   7   6 828.235 137.931  13
   2  -7  -6 1012.80 138.126  19
  -2  -7   5 356.076 60.9566  10
   2  -7  -5 410.273 110.707  19
  -2   7   5 477.881 114.966  26
  -2   7   5 270.057 99.2099  13
  -2   7   4 46015.6 1530.06  13
   2  -7  -4 45908.3 1518.12  19
  -2   7   4 43518.7 1492.77  26
  -2  -7   4 44041.5 1432.44  29
  -2  -7   3 58926.5 1891.42  29
  -2   7   3 61409.3 1982.38  13
   2  -7  -3 61375.3 1977.61  19
  -2  -7   2 58028.8 1849.96  29
  -2   7   2 59726.3 1929.29  13
   2  -7  -2 58630.6 1929.72  19
  -2  -7   1 36020.3 1203.09  29
  -2   7   1 37655.6 1269.05  13
   2  -7  -1 36392.5 1272.26  19
  -2   7   0 6252.03 331.442  13
   2  -7   0 6117.78 342.726  19
   2  -7   1 40650.3 1444.38  29
  -2   7  -1 42690.8 1428.04  13
   2  -7   1 43728.9 1456.48  19
   2  -7   2 18897.0 747.093  29
  -2   7  -2 18818.5 717.124  13
   2  -7   2 18744.1 741.217  19
  -2   7  -3 65073.8 2102.97  13
   2  -7   3 68526.7 2150.99  19
   2  -7   3 64774.8 2141.75  29
   2  -7   3 65086.5 2004.27   9
   2  -7   4 5589.78 235.609   9
  -2   7  -4 5794.35 299.520  13
   2  -7   4 6181.08 335.605  19
   2   7   4 5520.98 346.084  26
   2  -7   4 5654.80 333.218  29
   2  -7   5 1947.03 123.557   9
  -2   7  -5 2213.06 168.588  13
   2  -7   5 1687.03 186.876  29
   2   7   5 1653.71 199.393  26
   2  -7   5 1731.80 182.871  19
  -2   7  -6 70.5223 65.2950  13
   2  -7   6-12.2713 58.3998   9
   2  -7   6 56.6499 79.5330  19
   2   7   6-13.5636 103.505  26
   2  -7   6 36.2896 93.1935  29
   2  -7   7 35825.9 1150.90   9
   2   7   7 36642.8 1142.62   7
   2   7   7 36631.8 1325.20  26
   2  -7   7 35680.5 1274.58  19
   2  -7   8 2403.14 208.568  19
   2   7   8 2698.36 143.865   7
   2  -7   8 2396.29 145.639   9
   2  -7   9 8644.64 446.476  19
   2   7   9 9344.78 349.419   7
   2  -7   9 8674.59 350.817  10
   2  -7   9 9394.03 353.134   9
   2  -7  10 2270.32 205.278  19
  -2  -7 -10 2258.12 185.155  19
   2   7  10 2238.55 137.396   7
   2  -7  10 2201.92 142.376  10
   2  -7  10 2054.35 139.383   9
   2  -7  11 16172.9 706.925  19
   2   7  11 17639.8 608.497   7
   2  -7  11 17728.3 608.577   9
   2  -7  11 17241.2 607.922  10
   2   7  12 4887.75 229.761   7
   2  -7  12 4748.89 226.538   9
   2  -7  12 4542.13 223.079  10
   2   7  13 2189.39 170.220   3
   2  -7  13 1909.03 139.370  10
   2   7  13 2028.87 142.186   7
   2   7  14 7048.11 316.090   7
   2  -7  14 7031.48 317.167  14
   2   7  14 7377.01 347.032   3
   2  -7  14 7353.38 315.272  10
   2   7  14 7317.08 301.136  25
   2   7  15 7742.93 333.411   7
   2  -7  15 7125.44 325.105  14
   2   7  15 7220.35 355.494   3
   2   7  15 7050.96 306.049  25
   2  -7  15 7864.82 328.257  10
   2   7  16 6137.73 265.997  25
   2   7  16 5743.03 278.850   7
   2   7  16 5243.09 299.512   3
   2   7  16 5734.46 278.462  23
   2  -7  16 5109.86 268.085  14
   2   7  17 171.004 66.4820  25
   2   7  17 79.7981 67.0726   7
   2   7  17 104.058 93.4789   3
   2  -7  17 170.404 77.8484  14
   2   7  17 200.391 78.4678  23
   2   7  17 172.643 68.5780  30
   2  -7  18 5768.17 286.623  20
   2   7  18 5415.40 284.651   7
   2  -7  18 5261.47 279.334  14
   2   7  18 5746.25 315.842   3
   2   7  18 5752.04 287.180  23
   2   7  18 5655.94 269.875  25
   2  -7  19 4545.24 254.539  20
   2   7  19 5000.52 262.634   7
   2  -7  19 4279.57 250.214  14
   2   7  19 5053.71 292.801   3
   2   7  19 4667.10 258.590  23
   2   7  19 4382.94 236.982  25
   2   7  20 82.6135 77.2468   7
   2  -7  20 30.6830 79.9820  20
   2   7  20 124.499 99.4469   3
   2   7  20 56.3346 85.1966  23
   2   7  20 114.416 69.8234  25
   2   7  21 1139.26 134.200   7
   2  -7  21 1002.73 126.565  20
   2   7  21 1285.37 157.470   3
   2   7  21 1065.74 135.205  23
   2   7  21 860.632 112.651  25
   2   7  22 2864.78 204.872   7
   2  -7  22 2903.26 199.583  20
   2   7  22 3262.86 214.356  23
   2   7  22 3154.61 199.324  25
   2   7  22 2470.76 218.136   3
   2  -7  23 11128.8 469.635  20
   2   7  23 11764.4 484.900  23
   2   7  23 10865.7 457.399  25
   2   7  23 12253.2 520.901   3
   2  -7  24 1280.87 137.329  20
   2   7  24 1327.66 159.309   3
   2   7  24 1199.14 142.263  23
   2   7  25 8471.48 391.804  23
   2   7  25 9132.98 402.309   7
   2  -7  25 8414.12 377.412  20
   2   7  26 982.770 130.668   7
   2   7  27 3629.19 225.206   7
   2   7  28 1806.08 150.643   7
   2   7  29 4227.94 230.485   7
   2   7  30 719.947 98.3016   7
   2   7  31 2883.88 168.369   7
   2   7  32 1114.84 96.8866   7
  -2   8  32 1044.41 96.3199   7
  -2   8  31 798.938 94.7104   7
  -2   8  30 10371.3 412.063   7
  -2   8  29 3531.82 209.059   7
  -2   8  28 3174.12 206.607   7
  -2   8  27 768.435 115.343   7
  -2   8  26 10945.8 476.549   3
  -2   8  26 10887.0 467.885   7
  -2   8  25 233.883 91.4221   7
  -2  -8  25 194.908 94.6983  20
  -2   8  24 7793.39 374.817   7
  -2   8  23 81.5940 87.7160   3
  -2   8  22 7342.58 356.766   7
  -2   8  22 7409.89 379.200   3
  -2  -8  22 6935.25 354.309  11
  -2   8  21 6940.02 367.821   3
  -2   8  21 6709.83 341.594   7
  -2  -8  21 6967.27 359.997  14
  -2  -8  21 6646.19 344.307  11
  -2   8  20 4221.66 362.762  13
  -2  -8  20 4120.91 265.919  14
  -2   8  20 4626.32 287.640   3
  -2   8  20 4535.40 262.940   7
  -2   8  20 4649.34 259.702  23
  -2  -8  20 4319.33 266.850  11
  -2   8  19 3265.56 322.346  13
  -2  -8  19 3464.53 240.204  14
  -2   8  19 4085.40 260.348   3
  -2   8  19 3888.70 234.218   7
  -2  -8  19 3308.21 231.786  11
  -2   8  19 3770.36 229.096  23
  -2   8  18 35233.6 1227.96   3
  -2  -8  18 33520.2 1201.66  11
  -2  -8  18 36032.4 1216.57  14
  -2   8  18 36195.8 1399.09  13
  -2   8  18 36265.3 1190.09  23
  -2   8  17 779.271 131.125   3
  -2  -8  17 816.621 127.539  11
  -2   8  17 937.480 188.350  13
  -2  -8  17 986.475 135.370  14
  -2   8  17 1047.31 122.064  23
  -2   8  16 40925.7 1336.30  23
  -2   8  16 41714.3 1549.28  13
  -2  -8  16 41031.1 1365.53  14
  -2   8  16 40065.9 1377.60   3
  -2   8  15 2603.25 177.101  23
  -2  -8  15 2783.26 195.770  14
  -2   8  15 2648.15 278.126  13
  -2   8  14 9664.51 543.554  13
  -2  -8  14 9557.49 412.964  14
  -2   8  14 9633.66 400.230  30
  -2   8  14 9715.50 391.612  23
  -2   8  13 323.029 123.274  13
  -2   8  13 187.633 81.8988  30
  -2  -8  13 252.890 87.4594  14
  -2   8  12 61017.9 2105.49  13
  -2  -8  12 60438.5 1917.68  14
  -2  -8  11 149.036 73.3558  14
  -2   8  11 167.963 108.212  13
  -2   8  10 97.3973 98.7017  13
  -2  -8  10 61.7093 58.5055  10
  -2   8   9 282.380 111.674  13
  -2  -8   9 282.409 66.7608  10
  -2   8   8 7293.81 426.649  13
  -2  -8   8 7328.47 304.270  10
  -2   8   7 356.366 114.407  26
  -2   8   7 278.596 97.2519  13
  -2  -8   7 255.645 64.4872  10
  -2   8   6 5712.74 348.495  26
  -2  -8   6 6602.82 269.856  10
  -2   8   5 3264.23 253.590  26
  -2  -8   5 3517.65 174.858  10
   2  -8  -5 3601.18 267.188  19
  -2  -8   4 6222.54 255.594  10
  -2   8   4 6080.40 352.180  26
  -2  -8   4 5772.00 294.781  29
   2  -8  -4 6765.09 377.843  19
  -2  -8   3 1197.31 93.5147  10
   2  -8  -3 1116.97 165.101  19
  -2   8   3 1074.39 155.428  26
  -2  -8   3 1027.50 123.577  29
  -2   8   2 40873.8 1446.77  13
   2  -8  -2 41156.2 1293.34   9
  -2  -8   2 42958.4 1300.09  10
   2  -8  -2 40332.7 1450.26  19
  -2  -8   2 40468.3 1366.48  29
  -2   8   1 27933.1 1041.96  13
   2  -8  -1 28129.8 898.193   9
  -2  -8   1 28222.3 897.328  10
   2  -8  -1 27105.0 1046.80  19
  -2  -8   1 27825.9 973.749  29
  -2   8   0 3436.69 255.643  13
   2  -8   0 3551.66 173.480   9
   2  -8   0 4297.60 287.532  19
   2  -8   0 3617.86 290.765  29
  -2   8  -1 32051.6 1115.19  13
   2  -8   1 29263.8 1117.63  19
   2  -8   1 30381.4 976.481   9
   2  -8   1 30427.6 1131.27  29
   2  -8   2 743.280 81.0373   9
   2  -8   2 440.857 126.266  29
  -2   8  -2 476.953 103.196  13
  -2   8  -3 5001.97 297.327  13
   2  -8   3 4953.99 222.243   9
   2  -8   3 5750.90 345.701  29
  -2   8  -4 1290.88 147.720  13
   2  -8   4 1136.09 95.6054   9
   2  -8   4 1124.26 164.467  29
  -2   8  -5 12606.1 551.902  13
   2  -8   5 13660.1 617.444  29
   2  -8   5 13421.3 475.526   9
   2  -8   6 2569.02 239.932  29
   2  -8   6 2917.44 162.770   9
   2   8   6 3005.38 151.632   7
   2  -8   7 2460.50 151.444   9
   2   8   7 2866.29 149.203   7
   2   8   8 1701.43 215.544  26
   2  -8   8 2067.00 135.265  10
   2  -8   8 1838.89 132.345   9
   2   8   8 1961.52 125.983   7
  -2  -8  -9-24.0382 89.0320  19
   2   8   9-17.4996 107.980  26
   2   8   9 14.3921 53.4866   7
   2  -8   9 15.8339 57.5039   9
   2  -8   9 27.1883 63.2969  10
   2   8  10 21574.0 717.702   7
   2  -8  10 20951.6 858.114  19
  -2  -8 -10 20758.7 824.764  19
   2  -8  10 21190.8 725.139  10
   2  -8  10 20438.8 720.653   9
   2   8  11 8328.88 340.363   7
   2  -8  11 7850.54 447.053  19
   2  -8  11 7990.52 341.432   9
   2  -8  11 8485.81 347.903  10
   2   8  12 18086.5 640.047   7
   2  -8  12 17662.7 770.248  19
   2  -8  12 18143.4 645.700  10
   2  -8  12 18153.5 641.810   9
   2   8  13 2384.86 157.991   7
   2  -8  13 2292.31 158.779  10
   2  -8  13 2008.53 217.767  19
   2   8  14 307.783 74.0321   7
   2   8  14 392.013 98.9499   3
   2  -8  14 392.298 84.2853  14
   2   8  14 376.277 84.7079  30
   2  -8  14 290.889 70.6870  10
   2   8  15 4343.65 232.089   7
   2  -8  15 3869.61 226.844  14
   2   8  15 3603.46 211.401  30
   2  -8  15 3968.04 224.052  10
   2   8  16 8583.42 370.802   7
   2   8  16 7739.07 395.142   3
   2  -8  16 8167.78 369.998  14
   2   8  16 8787.50 364.813  30
   2   8  16 8453.92 374.693  23
   2  -8  17 4016.05 235.817  20
   2   8  17 3960.27 227.642   7
   2   8  17 3903.62 256.981   3
   2  -8  17 3645.00 224.686  14
   2   8  17 3503.19 210.500  30
   2   8  17 3907.69 232.754  23
   2   8  18 8482.36 384.287   7
   2  -8  18 8470.95 385.297  20
   2   8  18 8818.53 421.222   3
   2  -8  18 8003.60 378.654  14
   2   8  18 8903.56 388.756  23
   2   8  19 1877.34 163.779   7
   2  -8  19 1626.81 158.284  20
   2   8  19 1842.28 181.078   3
   2  -8  19 1880.61 165.522  14
   2   8  19 1702.39 159.660  23
   2  -8  20 261.429 95.1970  20
   2   8  20 256.018 108.119   3
   2   8  20 400.668 100.791  23
   2   8  20 389.297 96.5247   7
   2  -8  21 17493.8 664.358  20
   2   8  21 17908.9 707.013   3
   2   8  21 16984.9 665.389  23
   2   8  21 17909.4 673.149   7
   2  -8  22 699.408 116.439  20
   2   8  22 895.330 143.609   3
   2   8  22 777.383 123.751  23
   2  -8  23 11708.4 486.761  20
   2   8  23 12560.5 533.867   3
   2   8  23 11627.1 493.326  23
   2   8  23 11481.7 493.443   7
   2   8  24 1492.19 153.364  23
   2  -8  24 1556.11 148.988  20
   2   8  24 1736.29 160.798   7
   2  -8  25 9656.25 422.353  20
   2   8  25 10888.8 470.702   3
   2   8  25 10302.8 441.440  23
   2   8  25 10098.4 441.232   7
   2   8  26 8870.00 413.088   3
   2   8  26 8785.70 393.502   7
   2   8  27 9322.28 403.775   7
   2   8  28-27.7915 72.4170   7
   2   8  29 4888.53 247.365   7
   2   8  30 12335.2 464.070   7
   2   8  31 1096.31 99.9959   7
  -2   9  31 54.8910 54.5742   7
  -2   9  30-37.5987 65.5598   7
  -2   9  29 1284.35 120.775   7
  -2   9  28 7875.09 347.637   7
  -2   9  27 1725.01 152.778   3
  -2   9  27 1445.21 137.882   7
  -2   9  26 8914.35 395.520   3
  -2   9  26 8123.76 379.133   7
  -2   9  25 317.743 102.038   3
  -2   9  25 488.682 105.608   7
  -2  -9  25 519.032 107.578  20
  -2   9  24 1571.71 165.592   3
  -2   9  24 1389.36 150.962   7
  -2  -9  24 1283.26 144.954  20
  -2  -9  23 2473.60 187.438  11
  -2   9  23 2050.10 180.688   7
  -2  -9  22 6050.81 327.736  11
  -2   9  22 7226.31 364.126   3
  -2   9  21 211.708 99.7579   3
  -2   9  20 13044.4 572.306   3
[truncated: 1,675,917 more chars]
