# Supplementary material for: A penta­nuclear iridium(III) hydride cluster: aggregation of an iridium(I) precatalyst
Source: Acta Crystallogr E Crystallogr Commun. 2025 Sep 16;81(Pt 10):958–63. doi: 10.1107/S2056989025008023 (PMC12498044; doi:10.1107/S2056989025008023)
Supplement: Supplementary file 2 [file e-81-00958-Isup3.hkl]

data_I                                                                          
_shelx_title ' sbd24041_a.res in P2(1)/c'                                       
_shelx_refln_list_code          4                                               
_shelx_F_calc_maximum     1284.21                                               
_exptl_crystal_F_000      4280.00                                               
_reflns_d_resolution_high  0.8300                                               
                                                                                
loop_                                                                           
 _space_group_symop_operation_xyz                                               
 'x, y, z'                                                                      
 '-x, y+1/2, -z+1/2'                                                            
 '-x, -y, -z'                                                                   
 'x, -y-1/2, z-1/2'                                                             
                                                                                
_cell_length_a    16.9589                                                       
_cell_length_b    15.7640                                                       
_cell_length_c    29.5834                                                       
_cell_angle_alpha  90.000                                                       
_cell_angle_beta   94.602                                                       
_cell_angle_gamma  90.000                                                       
                                                                                
_shelx_F_squared_multiplier     1.000                                           
                                                                                
loop_                                                                           
 _refln_index_h                                                                 
 _refln_index_k                                                                 
 _refln_index_l                                                                 
 _refln_F_squared_calc                                                          
 _refln_F_squared_meas                                                          
 _refln_F_squared_sigma                                                         
 _refln_observed_status                                                         
   1   0   0      13347.16      17415.07       629.60 o                         
   2   0   0    1087475.25    1241156.88     29142.42 o                         
   3   0   0     233656.86     263166.47      5822.22 o                         
   4   0   0     466489.31     506470.41      8823.23 o                         
   5   0   0     144963.66     152516.19      3483.68 o                         
   6   0   0       1365.53       2600.99       262.23 o                         
   7   0   0       8652.37       6146.05       450.79 o                         
   8   0   0     129031.04     118501.27      5392.58 o                         
  10   0   0     402503.94     386171.16      8862.19 o                         
  11   0   0      23421.76      21755.49      1291.39 o                         
  12   0   0     332475.25     338949.56      6224.97 o                         
  13   0   0       5294.60       4368.34       483.96 o                         
  14   0   0      57381.75      59241.96      2415.01 o                         
  15   0   0      16096.40      17269.39      1284.89 o                         
  16   0   0       2304.65       1420.86       323.40 o                         
  17   0   0      54338.75      58578.27      2254.43 o                         
  18   0   0          2.94       -199.85       199.85 o                         
  19   0   0      28347.63      30520.13      1229.24 o                         
  20   0   0        406.51        116.75       113.10 o                         
   1   1   0    1032993.56    1239293.62     36665.48 o                         
   2   1   0       2149.94       2238.71       234.90 o                         
   3   1   0     171760.12     195546.22      3501.81 o                         
   4   1   0       4527.87       3649.61       188.99 o                         
   5   1   0      48620.89      52415.06       979.42 o                         
   6   1   0      75428.89      75913.74      1368.87 o                         
   7   1   0       3575.04       2513.72       197.13 o                         
   8   1   0        678.55        308.65       149.67 o                         
  10   1   0        349.65        298.70       286.10 o                         
  11   1   0     214739.72     211896.23      2865.71 o                         
  12   1   0       5970.26       4956.59       277.97 o                         
  13   1   0     124369.12     129930.16      2082.70 o                         
  14   1   0       2209.07       1999.24       317.65 o                         
  15   1   0       6587.57       6630.36       374.51 o                         
  16   1   0      53523.42      53836.65      1227.78 o                         
  17   1   0        790.86        272.44       323.48 o                         
  18   1   0      62333.49      69228.12      1445.83 o                         
  19   1   0          7.37       -107.73       107.73 o                         
  20   1   0       9754.44       9562.12       241.72 o                         
   0   2   0     380151.56     459592.28     13715.95 o                         
   1   2   0       2163.36       2188.73       152.93 o                         
   2   2   0      13180.16      16939.03       721.35 o                         
   4   2   0      15920.86      14571.65       558.54 o                         
   5   2   0      96840.93      98710.41      1946.46 o                         
   6   2   0      62124.04      65520.30      1412.19 o                         
   7   2   0      83432.07      80790.38      1348.81 o                         
   8   2   0       1787.75       1743.91       150.10 o                         
   9   2   0      25465.48      24654.52      1335.90 o                         
  10   2   0      72094.02      68095.86      1745.04 o                         
  11   2   0       2312.07       2049.77       171.54 o                         
  12   2   0     108343.03     113860.78      1710.75 o                         
  13   2   0        364.25        223.11       156.82 o                         
  14   2   0       1265.77       1271.33       183.47 o                         
  15   2   0      21260.30      21124.93       664.56 o                         
  16   2   0       2079.23       1435.57       255.00 o                         
  17   2   0      97223.95     104133.34      2076.28 o                         
  18   2   0       2716.72       2927.94       234.41 o                         
  19   2   0      33699.78      36130.61       758.07 o                         
  20   2   0       1038.20        712.22       268.81 o                         
   1   3   0      68153.65      77694.68      1102.54 o                         
   2   3   0         32.19        203.37        88.97 o                         
   3   3   0      52404.21      55143.02      1983.01 o                         
   5   3   0     360305.06     382865.66      5912.11 o                         
   6   3   0      60559.71      62187.57      1078.38 o                         
   7   3   0     201035.23     216155.88      3172.03 o                         
   8   3   0      38517.96      35948.84       673.31 o                         
   9   3   0       1825.27       2956.43       291.34 o                         
  10   3   0       5074.14       4302.01       369.34 o                         
  11   3   0      14019.68      13401.83       372.68 o                         
  12   3   0       1236.49       1141.66       186.50 o                         
  13   3   0       4959.77       5520.80       261.34 o                         
  14   3   0       5358.76       4807.53       293.19 o                         
  15   3   0       4864.60       4308.25       360.86 o                         
  16   3   0      49600.56      49844.55      1195.90 o                         
  17   3   0       8455.81       9579.39       397.11 o                         
  18   3   0      53866.40      57567.24      1816.73 o                         
  19   3   0         53.85       -102.50       108.99 o                         
  20   3   0       7593.38       7552.17       395.87 o                         
   0   4   0      74243.56      76681.12      2586.95 o                         
   1   4   0        548.06        502.73       163.75 o                         
   2   4   0       3279.56       3038.70       140.72 o                         
   3   4   0       5007.73       5906.16       221.01 o                         
   4   4   0      17900.05      19794.57       552.12 o                         
   5   4   0       5757.35       5276.10       266.94 o                         
   6   4   0     119706.06     131113.75      2020.17 o                         
   7   4   0       7299.34       6493.32       302.53 o                         
   8   4   0       5252.33       6725.99       329.28 o                         
   9   4   0       1236.08       1067.71       124.42 o                         
  10   4   0       2420.64       1762.84       165.37 o                         
  11   4   0       1259.02       1106.95       168.68 o                         
  12   4   0      15161.14      15434.37       432.26 o                         
  13   4   0       5507.15       5359.69       211.50 o                         
  14   4   0        134.36         12.48       161.47 o                         
  15   4   0       2001.68       1086.96       334.55 o                         
  16   4   0      15920.15      16371.18       476.81 o                         
  17   4   0      17589.80      16836.23       701.27 o                         
  18   4   0        841.37        951.70       163.20 o                         
  19   4   0       9681.25       9706.87       281.92 o                         
   1   5   0     295247.53     313128.62      6840.30 o                         
   2   5   0      40940.79      43784.55       926.09 o                         
   3   5   0      10722.71       9999.81       294.46 o                         
   4   5   0        146.77         93.22       125.35 o                         
   5   5   0      16105.09      19158.80       521.35 o                         
   6   5   0      10335.10      11595.87       460.70 o                         
   7   5   0       6478.27       4910.04       243.17 o                         
   8   5   0        550.47        343.66        87.26 o                         
   9   5   0      55963.15      49833.93       914.01 o                         
  10   5   0       4090.71       4193.31       187.87 o                         
  11   5   0      50648.66      48340.24       813.76 o                         
  12   5   0      28359.43      28368.51       579.83 o                         
  13   5   0       9565.89      10075.03       451.18 o                         
  14   5   0       7902.15       7692.07       319.51 o                         
  15   5   0       4748.58       3999.90       354.85 o                         
  16   5   0       2011.80       1564.88       223.54 o                         
  17   5   0        593.83        262.91       223.87 o                         
  18   5   0       1703.55        978.81       152.16 o                         
  19   5   0         51.01       -112.99       112.99 o                         
   0   6   0     549242.62     576478.50     17551.35 o                         
   1   6   0      27439.63      28477.88       760.06 o                         
   2   6   0     179549.17     192934.75      4422.20 o                         
   3   6   0        821.65        801.84       106.32 o                         
   4   6   0      67817.43      70095.27      1184.59 o                         
   5   6   0       1533.46       1401.37       129.46 o                         
   6   6   0      18823.38      15938.08       418.98 o                         
   7   6   0       1400.26       1161.24       129.97 o                         
   8   6   0      73457.78      64415.37      1051.27 o                         
   9   6   0       1221.79        748.55       101.55 o                         
  10   6   0     103208.55      97502.83      1252.65 o                         
  11   6   0      10162.90       9707.00       245.21 o                         
  12   6   0      45619.50      45726.41      1489.03 o                         
  13   6   0      13977.89      12812.52       368.48 o                         
  14   6   0       3710.97       4321.69       567.51 o                         
  15   6   0       2868.39       2374.76       441.02 o                         
  16   6   0         54.52       -157.07       157.07 o                         
  17   6   0        784.67        540.48       303.11 o                         
  18   6   0        114.08         -2.64       111.57 o                         
  19   6   0       2717.71       2357.98       263.28 o                         
   1   7   0     281335.03     309234.16      6916.37 o                         
   2   7   0      20665.45      21668.64       834.32 o                         
   3   7   0     111689.48     124123.27      3080.58 o                         
   4   7   0       5478.48       5441.89       283.51 o                         
   5   7   0      78154.81      77907.27      1971.31 o                         
   6   7   0      16458.32      14921.99       550.04 o                         
   7   7   0      74292.73      71566.53      1422.13 o                         
   8   7   0      44857.73      41803.33       779.82 o                         
   9   7   0     102328.34      97649.15      2219.82 o                         
  10   7   0      30751.14      31015.87       657.40 o                         
  11   7   0      66328.10      65524.00      1594.74 o                         
  12   7   0       2503.90       2567.16       221.30 o                         
  13   7   0      19691.86      19393.94       536.46 o                         
  14   7   0       1307.15       1404.00       229.06 o                         
  15   7   0        122.09         95.50       200.77 o                         
  16   7   0      13613.01      14670.60       592.15 o                         
  17   7   0       4329.59       4556.91       251.87 o                         
  18   7   0      18255.98      18598.17       485.73 o                         
   0   8   0     114384.82     136037.84      4746.67 o                         
   1   8   0       2635.23       2232.01       308.73 o                         
   2   8   0      10472.54      12906.43       537.14 o                         
   3   8   0      29709.80      31216.52       705.15 o                         
   4   8   0      24059.03      26293.04      1066.07 o                         
   5   8   0      11332.88      11829.57       379.44 o                         
   6   8   0      13381.62      12748.51       372.63 o                         
   7   8   0      61933.27      60435.89      1183.40 o                         
   8   8   0      69427.62      66317.06      1144.38 o                         
   9   8   0     148521.89     140826.55      2102.71 o                         
  10   8   0      53618.70      52841.05       953.33 o                         
  11   8   0      67966.23      68977.45      1226.70 o                         
  12   8   0      19516.10      19214.10       660.20 o                         
  13   8   0      28424.01      29913.00       880.71 o                         
  14   8   0       1842.73       1706.58       240.86 o                         
  15   8   0      24491.43      26460.08      1248.46 o                         
  16   8   0       1872.47       1796.12       193.66 o                         
  17   8   0      29443.94      32111.85       751.12 o                         
  18   8   0       9594.70       9674.55       374.35 o                         
   1   9   0       6388.41       6702.47       240.56 o                         
   2   9   0        753.47        764.58       125.07 o                         
   3   9   0       4532.08       4829.17       213.32 o                         
   4   9   0       3548.67       3421.13       242.31 o                         
   5   9   0      23369.03      23969.28       679.74 o                         
   6   9   0      31272.67      31564.71       695.89 o                         
   7   9   0      34721.18      33903.68       637.72 o                         
   8   9   0      80898.12      76530.14      1300.69 o                         
   9   9   0      26273.08      26114.13       562.04 o                         
  10   9   0      69481.93      69150.71      1174.00 o                         
  11   9   0       4436.03       4534.64       292.41 o                         
  12   9   0      35692.60      38034.76      2163.05 o                         
  13   9   0        462.64        462.65       163.00 o                         
  14   9   0      14279.97      13858.56       491.82 o                         
  15   9   0        386.35        441.30       157.00 o                         
  16   9   0      12040.16      12939.88       520.67 o                         
  17   9   0       3317.45       3660.42       253.40 o                         
   0  10   0          7.20         17.46       138.95 o                         
   1  10   0       5484.05       5785.77       247.11 o                         
   2  10   0        791.11       1099.69       132.51 o                         
   3  10   0      31476.71      29575.61       645.36 o                         
   4  10   0      12785.55      13197.26       485.28 o                         
   5  10   0       4026.89       4153.74       278.11 o                         
   6  10   0      28571.29      28833.53       594.08 o                         
   7  10   0       3433.67       3231.47       228.35 o                         
   8  10   0      41227.21      39451.94      1049.37 o                         
   9  10   0      18750.32      18112.17       525.39 o                         
  10  10   0       3217.81       3102.26       218.84 o                         
  11  10   0       7589.70       7817.16       693.81 o                         
  12  10   0        627.22        372.06       169.90 o                         
  13  10   0       1238.80       1413.56       244.82 o                         
  14  10   0       3391.65       3334.85       427.48 o                         
  15  10   0        287.05        213.27       200.40 o                         
  16  10   0          1.83        -88.33       158.40 o                         
  17  10   0        282.95        311.78       159.82 o                         
   1  11   0       1867.07       1760.94       164.03 o                         
   2  11   0      45000.78      45468.23       792.25 o                         
   3  11   0       2209.34       1861.40       150.20 o                         
   4  11   0      43773.62      43357.56       834.63 o                         
   5  11   0      24986.89      24032.58       506.01 o                         
   6  11   0      12470.49      12811.21       377.56 o                         
   7  11   0      41145.70      42283.07       868.68 o                         
   8  11   0         15.58        150.49       152.50 o                         
   9  11   0      17205.11      16419.54       658.00 o                         
  10  11   0        726.25        446.37       210.09 o                         
  11  11   0          0.71        108.37       184.76 o                         
  12  11   0       1464.97       1100.34       420.36 o                         
  13  11   0       3697.04       3794.26       472.58 o                         
  14  11   0      18676.44      18616.47       672.53 o                         
  15  11   0       2259.98       2128.16       235.07 o                         
  16  11   0      21724.21      24130.65       707.44 o                         
   0  12   0        225.58        433.11       197.72 o                         
   1  12   0       7796.54       7410.06       349.69 o                         
   2  12   0        340.01        385.65       126.21 o                         
   3  12   0      24163.32      23846.87       611.07 o                         
   4  12   0      15115.08      14692.75       523.27 o                         
   5  12   0      12707.26      11903.93       477.99 o                         
   6  12   0      32992.74      33267.37       761.31 o                         
   7  12   0       3329.10       3504.06       243.40 o                         
   8  12   0      18419.01      18731.01       537.98 o                         
   9  12   0         90.48         10.61       206.05 o                         
  10  12   0          2.02         27.99       194.75 o                         
  11  12   0        852.55        746.77       231.05 o                         
  12  12   0       6581.74       6221.73       507.04 o                         
  13  12   0      11245.92      10676.22       980.78 o                         
  14  12   0       7686.46       7758.87       385.66 o                         
  15  12   0      24623.36      24987.91       947.43 o                         
   1  13   0      20623.21      20271.24       507.36 o                         
   2  13   0      11514.32      11573.44       349.04 o                         
   3  13   0        100.06         -9.12       129.67 o                         
   4  13   0      11231.95      10934.26       552.53 o                         
   5  13   0      14766.84      14092.68       504.58 o                         
   6  13   0       3424.72       3359.65       307.11 o                         
   7  13   0      14265.81      15006.37       622.97 o                         
   8  13   0       3881.72       3325.50       262.15 o                         
   9  13   0        261.70        430.94       240.31 o                         
  10  13   0       9661.88       9992.74       707.69 o                         
  11  13   0       9780.21       9205.65       468.49 o                         
  12  13   0       3092.01       3377.59       421.07 o                         
  13  13   0      13644.00      14127.91       528.82 o                         
  14  13   0        850.35        371.94       163.13 o                         
   0  14   0      18537.21      19252.08       779.02 o                         
   1  14   0         30.92        -83.77       151.67 o                         
   2  14   0      10856.22      10680.69       483.31 o                         
   3  14   0       3181.42       2811.96       263.56 o                         
   4  14   0        984.58       1013.06       249.37 o                         
   5  14   0        340.81       -164.95       309.74 o                         
   6  14   0       5413.82       4956.39       336.82 o                         
   7  14   0       4953.96       4727.86       376.43 o                         
   8  14   0       3295.39       3363.57       452.94 o                         
   9  14   0      39861.73      39150.56      1133.15 o                         
  10  14   0        949.00       1395.67       508.68 o                         
  11  14   0      31582.70      31671.67       930.48 o                         
  12  14   0       3442.80       3498.66       300.28 o                         
  13  14   0      13870.24      14617.91       407.49 o                         
   1  15   0       1084.17       1304.11       164.47 o                         
   2  15   0        220.17        239.84       135.49 o                         
   3  15   0       2568.40       2125.34       249.01 o                         
   4  15   0        291.62        343.54       166.46 o                         
   5  15   0      17778.57      17006.63       649.71 o                         
   6  15   0       7174.93       7455.76       607.48 o                         
   7  15   0      21029.03      21267.73      1087.59 o                         
   8  15   0      23053.25      21312.83      1087.35 o                         
   9  15   0       6699.70       6617.97       488.15 o                         
  10  15   0      32946.75      33436.64      1734.65 o                         
  11  15   0          6.23        -64.15       151.04 o                         
  12  15   0      27020.67      23698.18      2777.81 o                         
   0  16   0       3737.77       2807.43       379.91 o                         
   1  16   0        206.48        115.88       139.04 o                         
   2  16   0      22169.48      21122.48       591.86 o                         
   3  16   0          8.24        222.87       149.17 o                         
   4  16   0      50560.79      50095.98      1113.36 o                         
   5  16   0         14.79        310.36       269.71 o                         
   6  16   0      70165.09      69907.27      2523.14 o                         
   7  16   0         99.75        320.18       251.52 o                         
   8  16   0      34720.32      33490.23      1392.38 o                         
   9  16   0       2941.78       2633.83       348.39 o                         
  10  16   0       3753.15       3308.93       345.35 o                         
   1  17   0      14093.42      13258.44       430.93 o                         
   2  17   0        200.07         34.02       166.46 o                         
   3  17   0      35432.09      34686.50       815.30 o                         
   4  17   0         72.42        224.69       132.47 o                         
   5  17   0      54355.15      56689.21      1689.44 o                         
   6  17   0       4498.80       4470.58       298.59 o                         
   7  17   0      41769.20      42204.50      1640.59 o                         
   8  17   0       2171.58       2228.13       210.77 o                         
   9  17   0       9285.51       9958.19      1153.56 o                         
   0  18   0        297.44        269.96       223.17 o                         
   1  18   0        547.22        365.49       130.58 o                         
   2  18   0       1132.94        978.33       180.95 o                         
   3  18   0        946.98        760.89       158.51 o                         
   4  18   0       9387.57       8784.59       536.51 o                         
   5  18   0        237.87        443.65       210.51 o                         
   6  18   0      11313.24      12234.58       619.18 o                         
 -20   1   1      16479.14      16666.09       373.46 o                         
 -19   1   1         70.44       -108.34       108.34 o                         
 -18   1   1      13827.74      14396.43       529.66 o                         
 -17   1   1       2018.83       1723.63       276.80 o                         
 -16   1   1      19029.92      18588.40       827.42 o                         
 -15   1   1       1757.79       1304.37       227.10 o                         
 -14   1   1      14869.93      14348.12       442.40 o                         
 -13   1   1      22411.75      20591.03       538.26 o                         
 -12   1   1      20839.18      21165.51       500.39 o                         
 -11   1   1      23164.52      21687.90       662.06 o                         
 -10   1   1      10830.88      10789.21       585.55 o                         
  -9   1   1      24506.55      24795.99      1277.79 o                         
  -8   1   1      10140.07      10515.36       476.42 o                         
  -7   1   1        158.46        151.53       130.55 o                         
  -6   1   1       3870.93       5075.83       265.98 o                         
  -5   1   1       2992.51       3142.51       188.00 o                         
  -4   1   1      11361.04      12413.67       404.61 o                         
  -3   1   1        400.70        475.03        90.51 o                         
  -2   1   1       2793.25       2638.50       250.87 o                         
  -1   1   1      23465.59      26376.56       898.66 o                         
   0   1   1       2180.51       3380.41        70.75 o                         
   1   1   1       9486.15      11887.51       231.74 o                         
   2   1   1       8113.83       8846.27       199.63 o                         
   3   1   1      22500.90      23775.99       397.34 o                         
   4   1   1       5024.60       5247.94       183.63 o                         
   5   1   1       6736.63       6293.25       215.91 o                         
   6   1   1       8441.45       9255.13       275.20 o                         
   7   1   1      32018.07      33246.62       929.47 o                         
   8   1   1      36498.88      34802.66       720.16 o                         
  10   1   1      18415.13      17496.66       472.04 o                         
  11   1   1      26357.81      26424.97       592.62 o                         
  12   1   1      60142.33      58384.19      1004.44 o                         
  13   1   1       5711.21       5361.40       278.15 o                         
  14   1   1       5640.71       5435.01       306.85 o                         
  15   1   1      13343.56      12558.26       596.93 o                         
  16   1   1       4046.19       3443.88       392.73 o                         
  17   1   1       7748.26       8172.21       543.80 o                         
  18   1   1        835.42        895.66       183.20 o                         
  19   1   1      10830.85      11190.21       310.08 o                         
  20   1   1       3270.73       3473.21       165.29 o                         
 -20   2   1       1939.95       1776.64       107.01 o                         
 -19   2   1      15774.98      16340.28       370.55 o                         
 -18   2   1        165.44        -90.96       168.44 o                         
 -17   2   1      17376.65      17147.53       551.87 o                         
 -16   2   1        339.57         -5.11       231.11 o                         
 -15   2   1      36333.51      36087.11       791.78 o                         
 -14   2   1       7923.64       7399.02       474.73 o                         
 -13   2   1      19170.04      18908.41       593.41 o                         
 -12   2   1      63815.54      62160.25      1204.34 o                         
 -11   2   1      43828.99      45665.59      1219.17 o                         
 -10   2   1      23415.25      20577.16      1014.02 o                         
  -9   2   1      43479.29      46408.50      2029.42 o                         
  -8   2   1       3622.47       3326.76       226.26 o                         
  -7   2   1     105395.85     119659.78      2380.35 o                         
  -6   2   1       1723.55       2140.28       215.54 o                         
  -5   2   1     121766.80     130879.28      3077.20 o                         
  -4   2   1       6261.61       6625.10       530.35 o                         
  -2   2   1       7731.90       8961.32       479.06 o                         
  -1   2   1      64601.03      68989.81      1573.27 o                         
   0   2   1      36029.30      42400.52       997.28 o                         
   1   2   1       1922.84       2539.97        87.36 o                         
   2   2   1       5527.62       5318.66       193.92 o                         
   3   2   1      15709.38      17622.04       466.66 o                         
   4   2   1       8441.81       8872.60       262.39 o                         
   5   2   1      51108.46      52852.96       903.24 o                         
   6   2   1      61630.40      68498.66      1150.96 o                         
   7   2   1        175.75        360.17       139.26 o                         
   8   2   1      36860.22      39500.69       783.56 o                         
   9   2   1       7028.49       6424.31       263.53 o                         
  10   2   1      37679.73      39855.45       815.96 o                         
  11   2   1      36079.65      33360.45       700.08 o                         
  12   2   1       9269.29       9107.87       314.23 o                         
  13   2   1      36252.79      36629.57       735.24 o                         
  14   2   1      21083.56      20202.71       587.43 o                         
  15   2   1       5248.97       5242.20       276.40 o                         
  16   2   1      11878.93      11916.93       359.15 o                         
  17   2   1         43.42         89.18       189.99 o                         
  18   2   1      10531.32      11155.78       484.60 o                         
  19   2   1         10.73       -102.20       102.20 o                         
  20   2   1      12298.54      12515.93       310.29 o                         
 -20   3   1       3243.34       3045.35       193.58 o                         
 -19   3   1       4544.89       4463.70       185.02 o                         
 -18   3   1       1479.56       1372.52       221.71 o                         
 -17   3   1      11967.15      13011.29       475.41 o                         
 -16   3   1        121.31         80.18       149.04 o                         
 -15   3   1         90.86        -32.27       210.18 o                         
 -14   3   1        737.87        562.43       144.26 o                         
 -13   3   1       2508.53       2218.07       187.48 o                         
 -12   3   1         37.37        -15.94       146.54 o                         
 -11   3   1      24002.34      22707.87       508.40 o                         
 -10   3   1      26639.89      28229.38       993.31 o                         
  -9   3   1       8232.16       9211.81       469.79 o                         
  -8   3   1      31162.51      34656.34       762.04 o                         
  -7   3   1      37854.16      37908.51       990.75 o                         
  -6   3   1      95153.66     105434.80      2643.92 o                         
  -5   3   1     110251.19     112491.81      3896.09 o                         
  -4   3   1       4553.25       4695.27       470.25 o                         
  -3   3   1       1188.50       1191.33       276.42 o                         
  -2   3   1       6365.69       7570.54       342.02 o                         
  -1   3   1      28723.32      31571.34       649.86 o                         
   0   3   1      62674.49      70294.09      1636.32 o                         
   1   3   1      27603.54      30821.35       535.04 o                         
   2   3   1      29880.26      33737.33       613.11 o                         
   3   3   1      10662.78      11280.69       310.94 o                         
   4   3   1      74794.03      74448.31      1506.19 o                         
   5   3   1      18096.97      21027.39       485.10 o                         
   6   3   1      77659.93      74419.67      1247.30 o                         
   7   3   1      34749.52      35831.74       755.63 o                         
   8   3   1      12605.00      11254.02       261.14 o                         
   9   3   1      15562.03      15576.33       411.63 o                         
  10   3   1       2031.27       1557.18       144.97 o                         
  11   3   1       7742.23       7753.31       306.09 o                         
  12   3   1      12445.70      12509.31       405.62 o                         
  13   3   1        270.34        193.72       138.71 o                         
  14   3   1         53.54        -66.16       145.41 o                         
  15   3   1         21.57        -83.26       226.11 o                         
  16   3   1       8750.54       9035.28       720.90 o                         
  17   3   1         28.65        -31.43       180.83 o                         
  18   3   1       9999.35       9131.96       452.11 o                         
  19   3   1       1943.30       1931.79       138.30 o                         
  20   3   1         87.77          8.93        88.48 o                         
 -19   4   1       4781.38       4316.67       230.70 o                         
 -18   4   1      24750.48      26238.07       570.76 o                         
 -17   4   1      18270.68      17156.65       563.18 o                         
 -16   4   1      29743.42      29829.83       655.48 o                         
 -15   4   1      20371.52      19162.84       812.46 o                         
 -14   4   1       2745.52       2341.64       173.38 o                         
 -13   4   1      29850.94      31030.37       547.26 o                         
 -12   4   1       8289.54       8097.12       267.49 o                         
 -11   4   1      12520.83      12873.54       348.68 o                         
 -10   4   1        165.62         47.99       129.29 o                         
  -9   4   1       2761.11       2817.85       628.68 o                         
  -8   4   1      50524.39      50071.27       934.09 o                         
  -7   4   1       9092.78       9294.54       395.30 o                         
  -6   4   1     136204.72     138099.86      2366.01 o                         
  -5   4   1       9741.20      10894.38       779.33 o                         
  -4   4   1     136444.17     141025.80      4678.81 o                         
  -3   4   1      16926.30      18286.60       647.00 o                         
  -2   4   1      34825.95      39250.86      1078.00 o                         
  -1   4   1       6211.49       7787.49       164.88 o                         
   0   4   1      18060.00      17631.03       575.04 o                         
   1   4   1      34344.55      38750.36       798.53 o                         
   2   4   1       8271.85       9333.74       246.72 o                         
   3   4   1      52061.82      54484.06       878.55 o                         
   4   4   1      10116.73      11228.46       474.71 o                         
   5   4   1     222662.34     224849.86      3221.60 o                         
   6   4   1       5511.54       5871.40       273.01 o                         
   7   4   1     145261.75     141457.56      2207.50 o                         
   8   4   1       2582.49       2190.32       135.97 o                         
   9   4   1      14051.14      13464.45       412.68 o                         
  10   4   1       3573.22       3562.81       181.01 o                         
  11   4   1       3366.41       3110.35       193.75 o                         
  12   4   1       5382.88       5800.19       252.38 o                         
  13   4   1        511.96        332.65       128.27 o                         
  14   4   1      12188.94      11852.23       524.29 o                         
  15   4   1      10983.25      10857.72       770.57 o                         
  16   4   1      12894.92      12043.01       390.70 o                         
  17   4   1      46002.86      50354.62      1070.93 o                         
  18   4   1       5442.91       4648.23       235.81 o                         
  19   4   1      22364.65      25128.05       839.68 o                         
 -19   5   1       9659.85      10686.74       687.70 o                         
 -18   5   1      25432.79      23574.77       532.46 o                         
 -17   5   1      44720.88      46771.71      1192.18 o                         
 -16   5   1      42395.96      42117.86       762.53 o                         
 -15   5   1       6815.27       6028.45       658.88 o                         
 -14   5   1      46089.27      46375.02       866.14 o                         
 -13   5   1       6952.26       7855.08       323.72 o                         
 -12   5   1      49263.00      50020.54       760.22 o                         
 -11   5   1      38376.89      37048.54       589.56 o                         
 -10   5   1      51105.13      51961.40       793.30 o                         
  -9   5   1       7162.93       6323.74       227.76 o                         
  -8   5   1       5292.37       5296.86       217.25 o                         
  -7   5   1      81334.51      81877.07      1354.77 o                         
  -6   5   1       6370.47       7645.48       346.67 o                         
  -5   5   1     118144.07     123300.11      2411.51 o                         
  -4   5   1       8647.41       9266.02       305.92 o                         
  -3   5   1       8794.06       9496.54       289.81 o                         
  -2   5   1     134799.55     134198.92      2179.60 o                         
  -1   5   1       9831.33       9157.09       431.19 o                         
   0   5   1     181711.94     186079.17      4183.33 o                         
   1   5   1     297598.50     305563.19      6675.76 o                         
   2   5   1      19410.71      18707.33       660.36 o                         
   3   5   1      36686.50      34485.59       619.58 o                         
   4   5   1      80567.51      80789.55      1281.34 o                         
   5   5   1      19319.21      18839.91       512.44 o                         
   6   5   1     185726.22     188300.27      2513.72 o                         
   7   5   1       4098.73       4303.44       262.52 o                         
   8   5   1      31071.29      30449.65       484.94 o                         
   9   5   1      20264.99      20277.64       481.01 o                         
  10   5   1       3230.54       2913.60       176.11 o                         
  11   5   1      25188.41      24993.18       461.42 o                         
  12   5   1      25863.59      25834.00       477.00 o                         
  13   5   1      24586.10      25754.49       626.12 o                         
  14   5   1       2134.61       1527.27       172.16 o                         
  15   5   1      30704.39      29033.09       974.12 o                         
  16   5   1      46453.55      46656.82      1314.01 o                         
  17   5   1      29715.87      28083.41       722.88 o                         
  18   5   1      38689.61      38659.54       758.45 o                         
  19   5   1      13713.51      12321.87      1064.61 o                         
 -19   6   1       4947.79       5521.46       268.32 o                         
 -18   6   1      11245.89      10998.75       305.98 o                         
 -17   6   1      22116.96      19772.65       653.28 o                         
 -16   6   1       6584.52       5588.56       236.72 o                         
 -15   6   1      44859.43      43014.29       933.13 o                         
 -14   6   1       7862.74       8011.09       583.10 o                         
 -13   6   1      39176.80      39172.48      1000.19 o                         
 -12   6   1      85863.54      84581.70      1185.70 o                         
 -11   6   1      40037.04      39223.19       790.44 o                         
 -10   6   1      92526.02      83907.12      1031.04 o                         
  -9   6   1      17900.91      16779.33       351.23 o                         
  -8   6   1      13292.79      11875.89       322.25 o                         
  -7   6   1       3566.17       3348.76       393.52 o                         
  -6   6   1         73.28         89.42       126.19 o                         
  -5   6   1      20445.65      21326.76       566.41 o                         
  -4   6   1       3051.62       3159.75       147.83 o                         
  -3   6   1      53686.51      52465.44       779.19 o                         
  -2   6   1     225170.50     235658.08      5320.70 o                         
  -1   6   1     272133.22     283464.44      7270.41 o                         
   0   6   1     327748.31     335752.25      7376.68 o                         
   1   6   1     328923.09     343354.72      6161.87 o                         
   2   6   1     200477.41     199173.47      3719.39 o                         
   3   6   1      20903.91      21013.30       652.50 o                         
   4   6   1      27683.83      24070.93       516.42 o                         
   5   6   1      12636.02      10707.30       293.47 o                         
   6   6   1      29748.42      28867.12       605.78 o                         
   7   6   1      39659.39      40442.39       708.97 o                         
   8   6   1      17718.45      16395.83       421.54 o                         
   9   6   1      21397.27      20039.16       336.28 o                         
  10   6   1      39731.99      40040.03       603.77 o                         
  11   6   1      68332.34      65388.23      1017.07 o                         
  12   6   1      39958.14      41595.71      1107.74 o                         
  13   6   1      27401.17      27920.89       499.05 o                         
  14   6   1      34115.38      34359.61       861.69 o                         
  15   6   1       3026.78       2419.75       222.55 o                         
  16   6   1      32969.50      31910.49      1674.31 o                         
  17   6   1      36700.45      37712.44      1048.01 o                         
  18   6   1      21923.64      22649.72       550.13 o                         
  19   6   1      12312.98      12110.51       404.91 o                         
 -18   7   1        658.81        912.07       189.80 o                         
 -17   7   1      13691.94      15501.46       572.64 o                         
 -16   7   1       3567.20       3470.91       299.87 o                         
 -15   7   1       5799.52       5788.74       303.34 o                         
 -14   7   1       2019.51       2222.90       227.13 o                         
 -13   7   1      83639.94      86154.88      1520.79 o                         
 -12   7   1      30313.95      31236.73      1235.30 o                         
 -11   7   1     170925.00     162230.48      2179.06 o                         
 -10   7   1      17021.99      17706.18       570.77 o                         
  -9   7   1      85906.91      81709.22      1492.73 o                         
  -8   7   1       7651.83       7661.71       339.70 o                         
  -7   7   1      10189.08       9995.90       305.04 o                         
  -6   7   1        458.21        466.87       133.99 o                         
  -5   7   1       2501.73       2431.79       240.90 o                         
  -4   7   1       5843.97       5698.83       289.51 o                         
  -3   7   1     176418.23     187456.75      3927.89 o                         
  -2   7   1     131888.06     128442.14      2520.90 o                         
  -1   7   1     280031.22     294329.06      6606.43 o                         
   0   7   1     306132.78     311407.56      6953.33 o                         
   1   7   1     343372.81     351831.38      5515.69 o                         
   2   7   1     152162.58     148440.77      2917.04 o                         
   3   7   1     140283.06     136405.84      2302.43 o                         
   4   7   1        188.29        330.40       129.01 o                         
   5   7   1      54987.95      52347.72      1417.94 o                         
   6   7   1       2010.81       2950.93       326.91 o                         
   7   7   1      22091.29      20565.63       532.99 o                         
   8   7   1       3544.46       3204.14       192.96 o                         
   9   7   1      17847.14      17068.30       366.67 o                         
  10   7   1      97639.13      98315.17      1954.85 o                         
  11   7   1      44356.29      45590.83      1292.30 o                         
  12   7   1     108406.91     108436.39      2174.93 o                         
  13   7   1      17710.83      19239.78       558.93 o                         
  14   7   1      21021.98      21897.35       812.98 o                         
  15   7   1      13389.77      14165.79       607.45 o                         
  16   7   1       5978.68       5762.54       371.74 o                         
  17   7   1       7679.54       8281.98       575.35 o                         
  18   7   1      12020.55      13342.38       389.91 o                         
 -18   8   1       7753.12       8617.95       562.12 o                         
 -17   8   1        289.43        632.43       143.71 o                         
 -16   8   1       6796.32       7136.71       323.50 o                         
 -15   8   1        383.22         28.52       266.59 o                         
 -14   8   1      12752.37      13857.59       484.02 o                         
 -13   8   1         66.39         92.69       180.16 o                         
 -12   8   1     101432.27     102975.28      2670.83 o                         
 -11   8   1       3351.22       3819.59       237.50 o                         
 -10   8   1     105167.23     103852.47      1510.59 o                         
  -9   8   1       1415.40       1296.47       190.12 o                         
  -8   8   1       2974.84       2795.78       261.26 o                         
  -7   8   1       2153.13       2213.62       271.97 o                         
  -6   8   1      16426.88      17308.57       481.86 o                         
  -5   8   1      11735.47      11600.28       529.16 o                         
  -4   8   1         63.68        253.79       180.16 o                         
  -3   8   1       9418.25      10897.27       392.15 o                         
  -2   8   1      95247.23      97660.65      1511.16 o                         
  -1   8   1     126116.40     133339.62      2249.06 o                         
   0   8   1     166460.02     171264.12      2830.11 o                         
   1   8   1     169044.27     177655.38      2951.24 o                         
   2   8   1     103297.57     106989.14      1889.47 o                         
   3   8   1       7011.75       6523.58       322.07 o                         
   4   8   1       4602.93       4297.80       301.95 o                         
   5   8   1      33833.21      34456.61       739.24 o                         
   6   8   1       2606.02       2825.46       261.77 o                         
   7   8   1      32542.41      32495.22       966.01 o                         
   8   8   1       3107.00       2888.98       186.33 o                         
   9   8   1      17998.24      17240.18       439.50 o                         
  10   8   1       6541.08       6784.89       317.31 o                         
  11   8   1      69701.02      71494.16      1205.33 o                         
  12   8   1       2337.48       2557.23       236.33 o                         
  13   8   1      48627.96      52614.36      1703.25 o                         
  14   8   1        582.48        511.16       203.25 o                         
  15   8   1       2587.65       2373.50       322.57 o                         
  16   8   1        612.84        815.45       174.96 o                         
  17   8   1      26056.78      29109.42       696.97 o                         
  18   8   1       4003.67       4198.88       453.13 o                         
 -17   9   1      19090.23      21895.09      1137.70 o                         
 -16   9   1          4.32        -45.23       159.77 o                         
 -15   9   1       4440.54       4402.75       271.21 o                         
 -14   9   1        957.56        584.36       170.37 o                         
 -13   9   1      16425.51      16944.29       626.86 o                         
 -12   9   1        428.66         17.94       189.19 o                         
 -11   9   1      29214.97      28470.24      1121.61 o                         
 -10   9   1        492.06        449.26       152.54 o                         
  -9   9   1         78.23        155.19       160.83 o                         
  -8   9   1       7583.00       8375.98       666.44 o                         
  -7   9   1      58487.99      58209.48       988.71 o                         
  -6   9   1      24014.84      23998.31       622.63 o                         
  -5   9   1      76415.95      76693.24      1539.24 o                         
  -4   9   1      39616.44      39068.79       916.80 o                         
  -3   9   1        220.40        416.80       110.71 o                         
  -2   9   1        601.46        455.82       112.62 o                         
  -1   9   1      11322.36      11335.32       341.40 o                         
   0   9   1      22344.87      24546.60       568.73 o                         
   1   9   1       9263.43      10372.15       329.70 o                         
   2   9   1        311.12        466.63       121.59 o                         
   3   9   1      25840.72      25553.94       778.87 o                         
   4   9   1      44220.75      44390.77      1001.05 o                         
   5   9   1      27085.47      27837.55       819.20 o                         
   6   9   1     129291.76     127601.30      2041.92 o                         
   7   9   1      21213.06      22767.27       521.78 o                         
   8   9   1      45807.89      45575.30       732.32 o                         
   9   9   1         96.11        152.27       144.30 o                         
  10   9   1        387.73        380.71       165.80 o                         
  11   9   1       1492.94       1139.29       214.65 o                         
  12   9   1       9522.74      10372.03       949.25 o                         
  13   9   1       1008.28        782.63       172.47 o                         
  14   9   1       1336.91        977.93       214.33 o                         
  15   9   1        198.31        144.01       151.15 o                         
  16   9   1      19278.96      20861.38       695.42 o                         
  17   9   1        308.86        414.40       157.33 o                         
 -17  10   1        493.18        484.17       143.91 o                         
 -16  10   1      20090.59      21751.74       693.92 o                         
 -15  10   1        251.11        188.37       171.84 o                         
 -14  10   1         30.85         57.56       247.42 o                         
 -13  10   1         11.99        -90.84       195.77 o                         
 -12  10   1       6755.36       6928.80       482.78 o                         
 -11  10   1       2040.43       1797.76       243.38 o                         
 -10  10   1        140.73         31.99       150.91 o                         
  -9  10   1       1236.19       1146.22       289.38 o                         
  -8  10   1      41725.62      40992.60       982.18 o                         
  -7  10   1       8611.43       8400.61       322.78 o                         
  -6  10   1     125440.03     124538.98      2047.25 o                         
  -5  10   1      46726.64      45661.73      1079.92 o                         
  -4  10   1      68284.70      69327.26      1446.90 o                         
  -3  10   1      33997.59      32624.23       689.55 o                         
  -2  10   1       1632.37       1759.30       152.54 o                         
  -1  10   1        200.03        195.48       105.31 o                         
   0  10   1          5.43         47.16       144.08 o                         
   1  10   1         10.06         90.14        98.82 o                         
   2  10   1      18787.78      19089.56       542.51 o                         
   3  10   1      39328.90      40294.82      1226.98 o                         
   4  10   1      72093.20      72718.32      1190.74 o                         
   5  10   1     180659.62     185516.03      2616.94 o                         
   6  10   1      37241.16      37113.27       713.87 o                         
   7  10   1     149720.86     150821.14      2240.48 o                         
   8  10   1       6429.44       5937.05       297.53 o                         
   9  10   1      28938.42      28656.91       688.40 o                         
  10  10   1        382.59        465.80       177.01 o                         
  11  10   1        423.25        461.89       266.66 o                         
  12  10   1       1994.30       1657.33       255.27 o                         
  13  10   1        196.58        190.71       248.74 o                         
  14  10   1       4210.31       3984.84       323.49 o                         
  15  10   1      19802.16      21456.31      1714.62 o                         
  16  10   1        866.06        604.36       220.56 o                         
  17  10   1      38412.03      39956.70      1681.21 o                         
 -16  11   1        153.98         79.93       144.77 o                         
 -15  11   1       2658.19       2114.02       418.52 o                         
 -14  11   1        362.57        125.62       191.40 o                         
 -13  11   1       3360.93       2912.69       421.23 o                         
 -12  11   1        153.55        106.76       197.88 o                         
 -11  11   1      16588.49      16530.31       538.94 o                         
 -10  11   1       4955.91       4744.08       335.57 o                         
  -9  11   1        241.49        357.50       164.83 o                         
  -8  11   1       4191.06       3869.55       257.43 o                         
  -7  11   1      24382.88      25556.37       631.92 o                         
  -6  11   1       6884.58       7404.94       329.45 o                         
  -5  11   1      54315.29      56792.09      1028.35 o                         
  -4  11   1      48644.83      49919.61       988.49 o                         
  -3  11   1        141.45        428.26       114.26 o                         
  -2  11   1      10561.16      10400.75       291.72 o                         
  -1  11   1      13571.72      13183.16       394.84 o                         
   0  11   1       2516.46       2013.87       174.68 o                         
   1  11   1      10009.41       9119.23       283.10 o                         
   2  11   1       5517.07       5236.72       215.83 o                         
   3  11   1      15403.08      15452.81       368.05 o                         
   4  11   1      38164.27      40728.22       710.62 o                         
   5  11   1       6180.39       6692.95       257.09 o                         
   6  11   1      84345.98      85961.67      1371.69 o                         
   7  11   1        108.25        244.98       157.42 o                         
   8  11   1      33218.33      33340.71       870.73 o                         
   9  11   1       3071.22       2927.71       252.66 o                         
  10  11   1         50.18        -52.27       208.87 o                         
  11  11   1        878.60       1145.01       225.71 o                         
  12  11   1       4274.60       4956.98       605.27 o                         
  13  11   1       2220.29       2243.55       399.17 o                         
  14  11   1       3213.47       2784.85       456.40 o                         
  15  11   1       1426.25       1365.46       206.09 o                         
  16  11   1      19814.77      21101.54      1881.00 o                         
 -15  12   1        639.11        850.50       164.81 o                         
 -14  12   1       9741.63      10655.22      1037.67 o                         
 -13  12   1          1.60       -153.99       198.51 o                         
 -12  12   1      36740.29      37621.12      1118.82 o                         
 -11  12   1      10398.05      10587.28       692.58 o                         
 -10  12   1      27339.99      27220.41       717.59 o                         
  -9  12   1      23577.29      21953.91       695.13 o                         
  -8  12   1       5202.89       4692.60       278.65 o                         
  -7  12   1      15911.96      14233.94       457.55 o                         
  -6  12   1       3246.78       2926.85       194.10 o                         
  -5  12   1        450.66        299.97       153.05 o                         
  -4  12   1      17481.30      15695.62       451.18 o                         
  -3  12   1        444.60        553.47       141.23 o                         
  -2  12   1     143486.25     138986.36      1884.58 o                         
  -1  12   1      27801.51      27500.82       628.95 o                         
   0  12   1      91288.55      90529.44      1583.49 o                         
   1  12   1      73668.64      72952.80      1235.20 o                         
   2  12   1      16592.54      16069.09       357.89 o                         
   3  12   1      23120.39      22083.95       634.71 o                         
   4  12   1       3352.17       2966.49       284.92 o                         
   5  12   1        368.99        251.31       146.65 o                         
   6  12   1       7536.85       6695.50       310.20 o                         
   7  12   1       1612.37       1984.42       330.58 o                         
   8  12   1      25846.52      24647.25       678.51 o                         
   9  12   1       1192.75       1194.20       300.36 o                         
  10  12   1      25963.09      25533.54       737.33 o                         
  11  12   1      18798.90      18001.65      1006.73 o                         
  12  12   1       1604.12       1888.37       263.73 o                         
  13  12   1       4292.86       4721.07       430.91 o                         
  14  12   1        149.35        173.16       259.43 o                         
  15  12   1        809.33       1136.32       492.01 o                         
 -14  13   1        287.12        229.94       142.95 o                         
 -13  13   1      22741.85      22379.56       714.13 o                         
 -12  13   1       9838.50       9788.17       502.73 o                         
 -11  13   1      59448.41      60210.33      2067.11 o                         
 -10  13   1      44823.20      42212.66      1749.05 o                         
  -9  13   1      33152.28      32597.13       800.00 o                         
  -8  13   1      74541.17      70519.20      1369.99 o                         
  -7  13   1      25517.20      23243.57       714.31 o                         
  -6  13   1      14665.82      14710.15       458.67 o                         
  -5  13   1      55120.29      54492.52      1116.48 o                         
  -4  13   1       2112.17       1829.73       194.64 o                         
  -3  13   1     156841.45     157320.64      3147.18 o                         
  -2  13   1      11687.39      12181.40       358.10 o                         
  -1  13   1     188811.02     188288.73      2494.21 o                         
   0  13   1      51514.36      53657.20      1013.94 o                         
   1  13   1     116650.62     117729.59      1665.23 o                         
   2  13   1     116884.99     117242.13      1811.85 o                         
   3  13   1      13681.74      12876.17       418.32 o                         
   4  13   1      16909.17      16638.21       578.75 o                         
   5  13   1      20119.33      19337.94       605.67 o                         
   6  13   1       3141.84       3269.78       312.43 o                         
   7  13   1      66089.93      64329.88      1943.33 o                         
   8  13   1       2087.03       1759.27       236.50 o                         
   9  13   1      92233.62      90395.26      1793.72 o                         
  10  13   1      16787.75      15557.64       909.95 o                         
  11  13   1      48415.05      49014.24      1349.74 o                         
  12  13   1      23477.21      23121.60       965.71 o                         
  13  13   1       3028.50       2748.84       559.83 o                         
  14  13   1       2119.94       2078.59       166.12 o                         
 -13  14   1       2950.38       2884.92       181.36 o                         
 -12  14   1      20226.63      19418.29       633.80 o                         
 -11  14   1      34099.45      33723.15       975.55 o                         
 -10  14   1      12222.66      11602.41       506.91 o                         
  -9  14   1      71834.13      68993.51      2539.67 o                         
  -8  14   1       7177.63       6993.46       580.79 o                         
  -7  14   1      58280.90      57081.66      1386.97 o                         
  -6  14   1      13488.66      12814.93       518.30 o                         
  -5  14   1       6317.92       5901.45       586.20 o                         
  -4  14   1      53328.78      51593.95      1268.76 o                         
  -3  14   1       3187.41       2993.36       227.88 o                         
  -2  14   1     118068.37     119893.21      2042.37 o                         
  -1  14   1      19266.93      19964.22       476.06 o                         
   0  14   1      56021.37      57540.70       883.38 o                         
   1  14   1      48820.10      50806.69       802.63 o                         
   2  14   1      15143.66      15961.96       508.16 o                         
   3  14   1      25410.70      25555.71       730.76 o                         
   4  14   1      20801.60      20422.20       945.98 o                         
   5  14   1       2079.78       2976.45       455.80 o                         
   6  14   1      58036.13      55797.66      1160.22 o                         
   7  14   1         80.77        -46.45       205.34 o                         
   8  14   1     113811.61     108527.10      3731.51 o                         
   9  14   1        125.08        177.98       204.49 o                         
  10  14   1      67518.95      69236.55      1751.67 o                         
  11  14   1       5161.12       5141.46       271.54 o                         
  12  14   1      14027.37      14651.68       435.65 o                         
  13  14   1        382.61        265.41       116.56 o                         
 -12  15   1       7380.58       7154.66      1053.29 o                         
 -11  15   1        620.34        586.06       178.45 o                         
 -10  15   1      47680.36      48191.45      1057.63 o                         
  -9  15   1        768.15        678.85       303.58 o                         
  -8  15   1      56181.02      56994.77      2175.63 o                         
  -7  15   1       1082.23       1255.61       339.65 o                         
  -6  15   1      20237.94      19835.18      1033.16 o                         
  -5  15   1       1245.56       1271.56       223.68 o                         
  -4  15   1       1409.26       1329.14       204.51 o                         
  -3  15   1      24894.77      24804.32       655.74 o                         
  -2  15   1       4250.87       4222.21       231.14 o                         
  -1  15   1      35038.53      35424.42       777.98 o                         
   0  15   1       1920.94       2069.72       154.10 o                         
   1  15   1       3884.19       4273.62       231.00 o                         
   2  15   1      14765.33      14442.77       415.22 o                         
   3  15   1       1696.85       1368.04       239.96 o                         
   4  15   1        479.07        815.87       176.94 o                         
   5  15   1       2603.52       2769.42       407.53 o                         
   6  15   1       4831.59       4602.37       502.34 o                         
   7  15   1      38368.15      39462.71      1659.19 o                         
   8  15   1       8130.88       7705.34       610.82 o                         
   9  15   1      77967.45      78853.02      1965.18 o                         
  10  15   1       6129.93       5455.24       411.90 o                         
  11  15   1      23655.31      21911.59      2162.56 o                         
  12  15   1        930.34       1008.82       195.31 o                         
 -11  16   1       8113.52       8728.37       348.68 o                         
 -10  16   1       5185.52       4672.79       399.06 o                         
  -9  16   1      38233.59      36214.45      1435.04 o                         
  -8  16   1       4040.53       3966.02       427.30 o                         
  -7  16   1      18008.78      17657.18       911.86 o                         
  -6  16   1       5158.66       4995.13       475.72 o                         
  -5  16   1       2240.68       2165.10       249.58 o                         
  -4  16   1       2401.82       2674.95       218.98 o                         
  -3  16   1      32854.53      33030.11       818.75 o                         
  -2  16   1       9269.80       8974.31       533.50 o                         
  -1  16   1       5090.03       4882.65       267.77 o                         
   0  16   1        683.28        485.90       182.15 o                         
   1  16   1        179.15        226.61       140.77 o                         
   2  16   1      22924.95      22502.24       618.60 o                         
   3  16   1       2100.60       1931.52       199.49 o                         
   4  16   1      17014.99      17242.73       527.55 o                         
   5  16   1       7760.74       7930.35       597.54 o                         
   6  16   1        317.30        515.80       269.22 o                         
   7  16   1      11869.59      12038.59       732.49 o                         
   8  16   1      24550.49      25029.00      1131.16 o                         
   9  16   1      17023.69      17562.44      1708.45 o                         
  10  16   1      22984.78      24800.22       733.56 o                         
  -9  17   1       1684.32       1314.50       193.06 o                         
  -8  17   1      13660.64      13859.24       491.01 o                         
  -7  17   1        234.95        290.91       158.55 o                         
  -6  17   1        274.00        141.46       221.39 o                         
  -5  17   1         85.81        303.36       174.92 o                         
  -4  17   1      17725.32      17805.63       505.88 o                         
  -3  17   1      13537.89      13428.01       457.56 o                         
  -2  17   1      21989.00      22383.88       741.18 o                         
  -1  17   1       2022.20       1645.19       180.69 o                         
   0  17   1       1606.55       1639.54       217.52 o                         
   1  17   1       4126.16       4197.56       395.95 o                         
   2  17   1        559.43        141.71       183.55 o                         
   3  17   1      14735.46      15690.29       474.62 o                         
   4  17   1         69.13         19.48       165.53 o                         
   5  17   1        999.00       1101.48       204.79 o                         
   6  17   1       2033.48       2081.24       321.84 o                         
   7  17   1       4973.22       5353.73       309.37 o                         
   8  17   1       7896.48       7756.99       664.66 o                         
   9  17   1      15777.04      17142.50       538.98 o                         
  -6  18   1      11260.13      11687.01       595.76 o                         
  -5  18   1       1710.05       1371.99       253.70 o                         
  -4  18   1      19338.19      18803.91       583.47 o                         
  -3  18   1      14001.89      13690.14       487.39 o                         
  -2  18   1      31328.45      31086.12       873.69 o                         
  -1  18   1       5949.36       5447.41       490.13 o                         
   0  18   1       2066.96       2168.05       230.43 o                         
   1  18   1        797.33        567.85       151.63 o                         
   2  18   1       4073.16       3831.22       256.73 o                         
   3  18   1       6716.00       6311.36       400.69 o                         
   4  18   1       2426.31       2389.92       212.55 o                         
   5  18   1       2991.81       3298.12       335.87 o                         
   6  18   1       2750.91       2669.60       294.04 o                         
 -20   0   2       2073.28       2063.37       174.38 o                         
 -19   0   2       2967.51       2687.48       323.68 o                         
 -18   0   2      11381.81      12952.32       987.33 o                         
 -17   0   2         28.73       -146.29       234.92 o                         
 -16   0   2       4917.84       4579.29       861.32 o                         
 -15   0   2      42086.09      44104.14      1509.36 o                         
 -14   0   2       9114.43       8536.65      1018.81 o                         
 -13   0   2     216721.05     235581.95     12977.98 o                         
 -12   0   2      80311.45      74714.61      3737.28 o                         
 -11   0   2     293336.06     292444.91      9908.84 o                         
 -10   0   2      68708.98      65313.28      2224.51 o                         
  -8   0   2      73289.72      81450.09      2138.29 o                         
  -7   0   2      14989.84      12020.16       540.31 o                         
  -6   0   2       2643.26       2024.35       161.33 o                         
  -5   0   2       6081.06       5872.03       234.63 o                         
  -4   0   2      72112.84      76747.30      2687.47 o                         
  -3   0   2     308241.62     340408.91     10364.94 o                         
  -2   0   2     134695.56     141643.16      4400.56 o                         
  -1   0   2    1471327.88    1603616.38     47399.51 o                         
   0   0   2      50673.59      64012.24      1398.84 o                         
   1   0   2    1649186.25    1851920.62     48701.13 o                         
   2   0   2      61688.53      63727.70      2311.70 o                         
   3   0   2     749567.12     813584.06     29840.49 o                         
   4   0   2      46327.12      45889.49      1235.11 o                         
   5   0   2        260.37       1378.79       393.79 o                         
   6   0   2     155152.55     153092.06      3632.89 o                         
   7   0   2       1172.67        830.93       270.78 o                         
   8   0   2     120776.18     116234.17      2225.10 o                         
   9   0   2     114695.77     114821.91      3740.37 o                         
  10   0   2      12301.49      12514.47       519.34 o                         
  11   0   2     209133.28     204914.47      4234.10 o                         
  12   0   2       2483.71       1580.61       214.97 o                         
  13   0   2      91510.84      94088.31      2016.76 o                         
  14   0   2       6650.90       7002.00       526.22 o                         
  15   0   2       1716.23       1296.92       554.80 o                         
  16   0   2     101865.28     101163.27      2801.18 o                         
  17   0   2        125.31       -202.63       298.62 o                         
  18   0   2      73189.35      78680.95      2218.74 o                         
  19   0   2        521.58        338.05       135.95 o                         
  20   0   2       7990.47       7181.57       477.77 o                         
 -20   1   2       6796.95       7115.29       239.10 o                         
 -19   1   2      10605.83      11437.61       300.58 o                         
 -18   1   2        373.92        163.91       174.59 o                         
 -17   1   2      26125.62      26171.18       769.13 o                         
 -16   1   2       3263.40       2778.21       359.93 o                         
 -15   1   2       2224.23       1983.36       401.26 o                         
 -14   1   2      59572.03      62746.71      1167.52 o                         
 -13   1   2      20271.41      18804.22       639.86 o                         
 -12   1   2     270907.56     273409.62      4618.62 o                         
 -11   1   2      73215.41      71821.14      1493.36 o                         
 -10   1   2     255468.00     250036.86      4902.69 o                         
  -9   1   2      14856.75      15030.62       929.39 o                         
  -8   1   2     100285.15      94880.79      1709.30 o                         
  -7   1   2       5082.41       6260.90       325.91 o                         
  -6   1   2       6944.60       8520.87       289.10 o                         
  -5   1   2        960.90       2537.53       207.86 o                         
  -4   1   2     146453.86     158292.62      3369.33 o                         
  -3   1   2      96208.65     108005.12      2480.20 o                         
  -2   1   2     204790.45     235955.08      7184.94 o                         
  -1   1   2      54631.17      64791.85      2038.57 o                         
   0   1   2    1073058.62    1311646.00     15811.70 o                         
   1   1   2      58158.12      63105.77       756.31 o                         
   2   1   2     180263.80     209714.95      2866.86 o                         
   3   1   2      82081.11      81234.52      1099.96 o                         
   4   1   2       4427.74       4630.84       197.26 o                         
   5   1   2     227149.31     224388.48      4397.67 o                         
   6   1   2        715.15        499.49       138.40 o                         
   7   1   2     170383.33     167542.36      3307.04 o                         
   8   1   2       9240.04       9092.14       251.15 o                         
   9   1   2      41934.04      40735.28       878.71 o                         
  10   1   2     102707.79     101427.88      1670.58 o                         
  11   1   2       1211.59       1001.62       141.89 o                         
  12   1   2     131928.52     135886.67      1977.77 o                         
  13   1   2        375.09         66.20       153.51 o                         
  14   1   2       3674.99       3481.10       229.50 o                         
  15   1   2      37243.66      37979.86       815.14 o                         
  16   1   2        454.39        425.48       247.67 o                         
  17   1   2     105379.68     113148.28      2231.05 o                         
  18   1   2       2800.46       2569.55       186.93 o                         
  19   1   2      35105.85      37262.29       597.92 o                         
  20   1   2        244.67        226.35        97.13 o                         
 -20   2   2       1067.00       1045.76       145.51 o                         
 -19   2   2       1365.12       1144.27       165.56 o                         
 -18   2   2      41597.66      46046.09      1042.63 o                         
 -17   2   2         77.45       -156.50       156.50 o                         
 -16   2   2      35217.24      36331.79      1231.54 o                         
 -15   2   2       1116.60       1130.34       181.05 o                         
 -14   2   2       1165.82       1050.50       179.98 o                         
 -13   2   2      71164.72      75456.66      1249.48 o                         
 -12   2   2       9406.18       8243.02       424.77 o                         
 -11   2   2     124111.46     120530.78      2262.59 o                         
 -10   2   2       3823.52       3071.29       299.27 o                         
  -9   2   2      32760.46      27363.88       943.58 o                         
  -8   2   2      13278.23      13168.81       682.84 o                         
  -7   2   2      40376.53      47882.63      1129.19 o                         
  -6   2   2       8617.73       8821.37      1200.94 o                         
  -5   2   2     128497.83     138669.09      4652.51 o                         
  -4   2   2      45171.62      49385.73      1885.63 o                         
  -3   2   2      61073.98      67291.43      2319.13 o                         
  -2   2   2      11322.15      11225.61       438.60 o                         
  -1   2   2     127225.96     154179.39      2095.55 o                         
   0   2   2      41002.23      46621.31      1229.79 o                         
   1   2   2      68875.07      82114.41       864.08 o                         
   2   2   2      98217.35     105714.95      1508.26 o                         
   3   2   2      10310.45      10120.99       293.04 o                         
   4   2   2      61822.14      63712.54      1018.54 o                         
   5   2   2     187955.88     204261.19      2922.60 o                         
   6   2   2     270189.84     267627.97      3799.12 o                         
   7   2   2      69040.29      70233.56      1221.02 o                         
   8   2   2      94763.39      90116.24      1963.59 o                         
   9   2   2        266.49        504.60       129.71 o                         
  10   2   2       4399.61       4957.05       250.16 o                         
  11   2   2      20440.59      20987.08       479.78 o                         
  12   2   2         45.44         -1.61       139.96 o                         
  13   2   2        501.86        616.57       144.77 o                         
  14   2   2       7461.69       6997.85       387.68 o                         
  15   2   2       5175.60       5105.83       271.29 o                         
  16   2   2      88258.51      87942.56      1406.08 o                         
  17   2   2      23060.77      24085.64       675.23 o                         
  18   2   2      60032.56      63001.70      2079.12 o                         
  19   2   2       5132.49       5487.71       184.78 o                         
  20   2   2      16255.64      15768.04       362.26 o                         
 -20   3   2       9082.05       8530.72       481.56 o                         
 -19   3   2       6166.67       6513.95       259.16 o                         
 -18   3   2        270.91       -113.34       166.94 o                         
 -17   3   2      34460.66      34946.38       831.63 o                         
 -16   3   2        205.54        -60.96       159.85 o                         
 -15   3   2       1376.86       1387.49       180.07 o                         
 -14   3   2        107.95         27.68       123.93 o                         
 -13   3   2        701.01        698.23       147.55 o                         
 -12   3   2      92458.90      93594.98      1458.60 o                         
 -11   3   2      16192.01      15655.18       710.20 o                         
 -10   3   2      21596.04      18092.71       768.61 o                         
  -9   3   2       6068.26       5965.96       379.29 o                         
  -8   3   2      16964.22      18830.29       817.65 o                         
  -7   3   2       7786.37       7976.56       520.40 o                         
  -6   3   2     252003.59     263535.16      8491.59 o                         
  -5   3   2       2604.46       3633.49       466.01 o                         
  -4   3   2     251202.89     255757.20     12944.88 o                         
  -3   3   2      63962.14      66307.77      2324.95 o                         
  -2   3   2      37905.42      42803.00       858.19 o                         
  -1   3   2        952.79       1095.85        76.69 o                         
   0   3   2     170264.70     197108.14      2664.99 o                         
   1   3   2      12080.65      15466.51       332.16 o                         
   2   3   2      12236.73      13140.57       279.79 o                         
   3   3   2       2081.90       2963.67       194.98 o                         
   4   3   2     318073.22     351178.94      5407.03 o                         
   5   3   2      13279.17      12825.59       359.33 o                         
   6   3   2     497625.22     524699.19      7209.81 o                         
   7   3   2     165572.39     166258.59      2519.74 o                         
   8   3   2     176839.52     181921.33      2102.66 o                         
   9   3   2      37010.68      36058.17       741.37 o                         
  10   3   2       4639.90       4708.52       256.16 o                         
  11   3   2       2563.64       2881.60       183.34 o                         
  12   3   2       2835.26       2177.91       177.46 o                         
  13   3   2         32.35          0.70       156.28 o                         
  14   3   2      14912.16      14652.62       386.66 o                         
  15   3   2      23921.69      21692.46      1188.23 o                         
  16   3   2      40179.93      41833.68      1210.78 o                         
  17   3   2      45883.55      46710.99      1317.62 o                         
  18   3   2      19102.20      19980.88       490.25 o                         
  19   3   2      32020.14      32685.15       917.60 o                         
 -19   4   2         19.62       -106.30       106.30 o                         
 -18   4   2       3032.14       2578.77       196.91 o                         
 -17   4   2       2613.17       2399.68       204.78 o                         
 -16   4   2       1477.81        987.77       204.49 o                         
 -15   4   2       1239.99        538.29       174.31 o                         
 -14   4   2      13070.69      13872.27       338.72 o                         
 -13   4   2       5115.62       4636.39       227.32 o                         
 -12   4   2      30853.27      29542.01       628.47 o                         
 -11   4   2      33993.08      30462.71       821.40 o                         
 -10   4   2      33972.24      31673.12      1009.25 o                         
  -9   4   2         48.59        414.22       152.17 o                         
  -8   4   2         49.91         83.18       183.18 o                         
  -7   4   2      34071.70      38795.51      1620.45 o                         
  -6   4   2        104.23        408.92       338.18 o                         
  -5   4   2     140287.25     149300.88      5045.24 o                         
  -4   4   2      47092.56      47250.69      1871.51 o                         
  -3   4   2      47874.40      54510.91      1354.46 o                         
  -2   4   2     165025.09     180353.06      2783.30 o                         
  -1   4   2      82285.98      85500.55      1227.91 o                         
   0   4   2      16193.42      18551.51       410.96 o                         
   1   4   2      24792.48      31781.36       515.20 o                         
   2   4   2      17656.17      18362.41       409.98 o                         
   3   4   2      64863.56      74205.38      1143.56 o                         
   4   4   2      11617.97      12720.51       340.30 o                         
   5   4   2     176659.08     193450.61      2815.40 o                         
   6   4   2      53608.09      51502.18       959.14 o                         
   7   4   2     178112.62     191280.67      2876.95 o                         
   8   4   2      17959.14      15491.34       457.16 o                         
   9   4   2      38256.92      37754.66       557.74 o                         
  10   4   2       7597.90       8107.63       242.61 o                         
  11   4   2       3062.96       3172.46       195.73 o                         
  12   4   2       8529.83       8337.39       320.00 o                         
  13   4   2       3278.86       2920.61       319.35 o                         
  14   4   2        315.00        339.81       140.18 o                         
  15   4   2      34116.18      31856.10      1032.10 o                         
  16   4   2      15363.21      14691.58       843.85 o                         
  17   4   2      21783.96      21921.03       696.17 o                         
  18   4   2      16720.55      16066.47       377.02 o                         
  19   4   2       4957.29       5699.11       215.36 o                         
 -19   5   2         18.38       -121.24       121.24 o                         
 -18   5   2       2865.39       2544.56       223.61 o                         
 -17   5   2        448.89        307.47       172.83 o                         
 -16   5   2       1179.60       1013.89       200.42 o                         
 -15   5   2      28894.25      30729.03       595.77 o                         
 -14   5   2       1084.64        949.00       149.94 o                         
 -13   5   2      41145.43      41017.17       668.07 o                         
 -12   5   2      42401.45      41238.09       634.08 o                         
 -11   5   2      74109.71      72576.62      1394.08 o                         
 -10   5   2      38196.24      31796.36       619.20 o                         
  -9   5   2      21312.45      19340.57       540.29 o                         
  -8   5   2      15455.84      12455.03       396.58 o                         
  -7   5   2       4048.05       2478.07       203.97 o                         
  -6   5   2       9623.04       9781.17       442.65 o                         
  -5   5   2      36888.91      33590.54       949.30 o                         
  -4   5   2       2618.39       3053.16       313.35 o                         
  -3   5   2     177644.02     186127.64      3377.45 o                         
  -2   5   2      63143.01      61785.62       933.48 o                         
  -1   5   2     137951.72     146424.23      2729.75 o                         
   0   5   2     268571.34     288426.31      5153.92 o                         
   1   5   2      15414.70      17010.77       504.12 o                         
   2   5   2      18673.11      18260.68       540.75 o                         
   3   5   2      19391.53      20769.16       430.38 o                         
   4   5   2        290.88        587.12       116.85 o                         
   5   5   2      16544.79      15988.04       423.50 o                         
   6   5   2      13785.29      15932.45       361.28 o                         
   7   5   2      66654.48      63378.68      1073.52 o                         
   8   5   2        593.16        849.97       109.56 o                         
   9   5   2       5185.28       5155.54       169.33 o                         
  10   5   2      32243.41      32149.46       505.16 o                         
  11   5   2       4849.23       4206.70       178.27 o                         
  12   5   2       3949.00       3645.09       203.92 o                         
  13   5   2      28984.70      28076.99       601.42 o                         
  14   5   2       2358.75       2074.03       173.15 o                         
  15   5   2        101.29        171.01       144.81 o                         
  16   5   2      20322.35      20382.94       974.15 o                         
  17   5   2       3952.68       3285.58       208.82 o                         
  18   5   2       2658.76       2516.20       210.40 o                         
  19   5   2       1979.50       1795.15       256.96 o                         
 -19   6   2       3232.08       3487.03       218.84 o                         
 -18   6   2        274.18        -57.63       143.58 o                         
 -17   6   2        306.63         59.34       190.40 o                         
 -16   6   2       4292.97       3810.76       232.04 o                         
 -15   6   2          9.79       -115.56       115.56 o                         
 -14   6   2      34332.62      33203.63      1132.21 o                         
 -13   6   2      12306.28      12823.37       521.03 o                         
 -12   6   2      54530.59      53368.73       905.92 o                         
 -11   6   2      87120.85      83485.32      1287.13 o                         
 -10   6   2      34181.54      32716.88       544.47 o                         
  -9   6   2      68178.06      59650.11       827.63 o                         
  -8   6   2      10942.76      10941.73       381.44 o                         
  -7   6   2      62771.17      59102.93      1022.15 o                         
  -6   6   2      30913.32      28491.60       734.78 o                         
  -5   6   2      19396.61      18172.89       499.89 o                         
  -4   6   2      53292.44      48725.62      1241.36 o                         
  -3   6   2      48459.38      47555.52       851.27 o                         
  -2   6   2     211256.89     226822.33      3321.29 o                         
  -1   6   2     179037.20     187798.61      3481.13 o                         
   0   6   2      20691.41      21538.01       752.85 o                         
   1   6   2     226613.27     242259.75      4440.68 o                         
   2   6   2      12786.42      12693.63       777.58 o                         
   3   6   2      42258.00      43147.23      1057.23 o                         
   4   6   2       2999.67       2620.43       167.12 o                         
   5   6   2      31997.24      31352.08       542.14 o                         
   6   6   2      71091.95      66913.70      1143.83 o                         
   7   6   2      32810.86      32383.38       605.53 o                         
   8   6   2      44868.39      37640.95       561.69 o                         
   9   6   2      64020.55      60224.76       888.79 o                         
  10   6   2       9214.85       8594.68       204.98 o                         
  11   6   2      50916.25      48528.50       733.58 o                         
  12   6   2       2468.11       1961.77       144.67 o                         
  13   6   2       4834.92       4855.89       318.18 o                         
  14   6   2       4158.09       4084.64       653.16 o                         
  15   6   2       2374.64       2231.87       226.98 o                         
  16   6   2       5189.12       4231.21       275.11 o                         
  17   6   2         97.49          2.52       222.25 o                         
  18   6   2       1997.81       1622.65       141.39 o                         
  19   6   2        398.80        211.09        99.86 o                         
 -18   7   2       7508.76       8048.44       292.71 o                         
 -17   7   2       3727.98       4328.49       297.14 o                         
 -16   7   2       7909.19       8016.27       426.46 o                         
 -15   7   2         92.28        130.56       152.61 o                         
 -14   7   2      14893.97      15862.13       711.55 o                         
 -13   7   2       2583.14       2885.92       230.48 o                         
 -12   7   2      41096.16      42086.02       911.54 o                         
 -11   7   2       1391.19       1416.30       255.20 o                         
 -10   7   2      83610.99      79492.30      1620.95 o                         
  -9   7   2       4645.29       4185.71       237.05 o                         
  -8   7   2      79149.91      76539.82      1464.50 o                         
  -7   7   2       3944.87       3935.62       247.92 o                         
  -6   7   2      58229.00      58243.29      1249.00 o                         
  -5   7   2       8051.89       7414.51       452.47 o                         
  -4   7   2     139531.14     148873.38      2858.79 o                         
  -3   7   2      50788.85      52853.68      1307.76 o                         
  -2   7   2     192841.91     205841.98      3845.10 o                         
  -1   7   2      74614.68      76248.62      1633.22 o                         
   0   7   2     184010.20     192157.81      3632.00 o                         
   1   7   2       5275.24       6365.97       414.53 o                         
   2   7   2      58930.39      65902.41      1485.58 o                         
   3   7   2       3320.93       3762.96       218.40 o                         
   4   7   2      26284.70      28051.09       571.19 o                         
   5   7   2      17256.18      15827.09       598.69 o                         
   6   7   2      34749.08      35939.53       767.49 o                         
   7   7   2      74743.98      68461.12      1203.84 o                         
   8   7   2      42371.03      41159.12       793.75 o                         
   9   7   2      83776.89      81958.12      1110.82 o                         
  10   7   2      49557.38      49650.12       768.48 o                         
  11   7   2      40886.57      42178.32      1058.75 o                         
  12   7   2      16079.57      16180.67       693.27 o                         
  13   7   2       5208.41       5195.24       287.96 o                         
  14   7   2        354.11        528.29       199.10 o                         
  15   7   2      13832.33      13960.47       601.76 o                         
  16   7   2       1545.90       1831.39       203.43 o                         
  17   7   2      18070.70      19362.20       536.72 o                         
  18   7   2         24.17         -4.05       109.89 o                         
 -18   8   2      24156.97      26080.14       737.15 o                         
 -17   8   2      17920.14      19071.00       763.80 o                         
 -16   8   2      15588.77      16182.58       608.20 o                         
 -15   8   2       5130.97       5786.88       531.73 o                         
 -14   8   2       4731.06       4341.53       253.09 o                         
 -13   8   2      19316.59      18492.89       803.72 o                         
 -12   8   2      11442.24      10671.58       371.65 o                         
 -11   8   2      51214.17      49374.89       917.15 o                         
 -10   8   2      40458.45      38417.38       831.52 o                         
  -9   8   2      87866.87      85171.19      1407.72 o                         
  -8   8   2      57568.30      53747.48       980.09 o                         
  -7   8   2      42205.46      40756.04       827.85 o                         
  -6   8   2      11726.71      11732.80       381.78 o                         
  -5   8   2      18171.60      18280.08       541.37 o                         
  -4   8   2      35498.41      37074.14      1377.24 o                         
  -3   8   2      12096.94      11920.96       413.91 o                         
  -2   8   2     135093.23     144424.50      2139.77 o                         
  -1   8   2      53076.60      60018.61      1153.89 o                         
   0   8   2      35576.21      39928.52       850.06 o                         
   1   8   2      20885.27      23852.67       607.18 o                         
   2   8   2       1355.69       2220.03       379.21 o                         
   3   8   2        493.28        688.52       154.56 o                         
   4   8   2       6743.50       7463.08       394.79 o                         
   5   8   2         19.19        218.17       118.96 o                         
   6   8   2      64717.82      64748.20      1272.31 o                         
   7   8   2       7941.92       8270.45       305.75 o                         
   8   8   2     142385.59     137962.98      2063.34 o                         
   9   8   2       9558.96       9537.75       431.01 o                         
  10   8   2     135065.36     135049.77      2117.74 o                         
  11   8   2       2533.64       2460.34       234.73 o                         
  12   8   2      56588.03      58934.70      2462.04 o                         
  13   8   2       1354.54       1379.92       346.65 o                         
  14   8   2      32836.50      32526.03       930.33 o                         
  15   8   2       8546.45       9252.61       476.80 o                         
  16   8   2      30109.66      32544.22       797.25 o                         
  17   8   2         34.36         54.02       128.15 o                         
  18   8   2      34834.72      34164.04       894.90 o                         
 -17   9   2       7319.58       7157.04       344.99 o                         
 -16   9   2       7895.38       8977.35       425.57 o                         
 -15   9   2       1939.80       2050.38       208.51 o                         
 -14   9   2       3007.63       2817.26       296.60 o                         
 -13   9   2       2775.36       2650.49       240.35 o                         
 -12   9   2      10452.40      10040.01       391.13 o                         
 -11   9   2      21689.71      20940.37       509.20 o                         
 -10   9   2      27770.90      27773.93       702.28 o                         
  -9   9   2      67126.28      64015.73      1159.69 o                         
  -8   9   2      52017.89      52034.73       981.37 o                         
  -7   9   2      24414.65      22398.21       481.25 o                         
  -6   9   2      27200.93      27120.91       591.91 o                         
  -5   9   2       2713.41       2560.11       265.24 o                         
  -4   9   2      11764.70      12488.92       444.35 o                         
  -3   9   2      38921.84      38101.53       808.30 o                         
  -2   9   2       4546.05       4701.06       221.65 o                         
  -1   9   2      21554.39      20628.75       498.88 o                         
   0   9   2        661.75        701.35        98.61 o                         
   1   9   2        173.05        403.41       113.63 o                         
   2   9   2       3861.19       3782.10       210.15 o                         
   3   9   2         49.86        160.39       100.14 o                         
   4   9   2        581.80        797.92       153.10 o                         
   5   9   2       8877.56       9450.15       315.69 o                         
   6   9   2        629.96        736.39       158.65 o                         
   7   9   2      56352.74      55455.83      1075.73 o                         
   8   9   2       4941.07       4909.35       234.36 o                         
   9   9   2     122161.88     123580.23      1859.60 o                         
  10   9   2        223.88        218.72       147.44 o                         
  11   9   2      68902.44      71138.12      1562.42 o                         
  12   9   2       6120.03       6014.94       500.98 o                         
  13   9   2      24917.14      26037.00       997.79 o                         
  14   9   2      20869.58      21052.14      2200.59 o                         
  15   9   2      17037.66      17494.07       642.83 o                         
  16   9   2       4632.05       4987.70       314.90 o                         
  17   9   2      15265.83      15331.65      1333.69 o                         
 -17  10   2       9481.77       9256.19       368.41 o                         
 -16  10   2       3672.78       3783.89       269.31 o                         
 -15  10   2         97.70         69.40       175.03 o                         
 -14  10   2       6222.66       5703.78       531.22 o                         
 -13  10   2         80.44        107.68       199.47 o                         
 -12  10   2        630.61        499.93       139.42 o                         
 -11  10   2        420.67        427.71       208.82 o                         
 -10  10   2       5643.16       4922.53       226.72 o                         
  -9  10   2      16664.24      16886.38       731.99 o                         
  -8  10   2       8999.09       8082.62       341.58 o                         
  -7  10   2      50776.75      50692.95       921.07 o                         
  -6  10   2        124.14        283.62       152.37 o                         
  -5  10   2      36817.51      35109.60      1135.51 o                         
  -4  10   2      40877.61      41069.79       990.99 o                         
  -3  10   2      21941.25      21966.74       598.86 o                         
  -2  10   2      83848.35      83662.70      1304.05 o                         
  -1  10   2        327.22        169.33       107.69 o                         
   0  10   2      11939.04      11103.42       462.85 o                         
   1  10   2      13037.11      13236.00       379.78 o                         
   2  10   2       2305.72       2027.70       151.96 o                         
   3  10   2       3551.73       3506.77       242.79 o                         
   4  10   2       3615.84       3119.30       302.50 o                         
   5  10   2         45.82        299.38       130.34 o                         
   6  10   2       3277.58       3161.32       204.83 o                         
   7  10   2      12527.23      13068.29       419.10 o                         
   8  10   2      43669.23      43913.92      1848.24 o                         
   9  10   2       2146.25       2315.72       235.99 o                         
  10  10   2      40851.66      41033.74      1373.58 o                         
  11  10   2        215.82        173.99       318.03 o                         
  12  10   2      11912.39      11450.76       515.72 o                         
  13  10   2      14790.72      14722.30       622.20 o                         
  14  10   2        743.14        784.92       215.88 o                         
  15  10   2      10843.64      10866.61       480.44 o                         
  16  10   2        566.13        610.60       171.06 o                         
  17  10   2        703.52        503.29       139.88 o                         
 -16  11   2        155.93        132.19       145.76 o                         
 -15  11   2      47858.02      49187.43      1834.41 o                         
 -14  11   2       8105.28       7793.70       417.36 o                         
 -13  11   2      26413.52      26501.43      1257.21 o                         
 -12  11   2       3005.12       3121.39       329.44 o                         
 -11  11   2       9929.99       9110.23       395.32 o                         
 -10  11   2         68.67        -23.11       193.28 o                         
  -9  11   2         41.93        101.03       156.78 o                         
  -8  11   2      27748.80      27061.48       745.93 o                         
  -7  11   2       8195.46       7816.70       329.72 o                         
  -6  11   2      22952.15      22111.04       598.38 o                         
  -5  11   2      35619.60      35599.67       788.57 o                         
  -4  11   2       8688.98       8052.51       318.99 o                         
  -3  11   2     128553.49     129961.71      1873.35 o                         
  -2  11   2         21.93        203.52       104.82 o                         
  -1  11   2      79083.12      80792.88      1300.51 o                         
   0  11   2        766.94        905.33       132.88 o                         
   1  11   2       1502.03       1148.33       123.36 o                         
   2  11   2        998.91        834.93       130.62 o                         
   3  11   2       8870.00       8686.71       273.26 o                         
   4  11   2       2971.78       2702.83       200.56 o                         
   5  11   2      11240.74      12213.63       578.39 o                         
   6  11   2      10061.98      10512.58       417.51 o                         
   7  11   2       1881.02       2312.93       230.71 o                         
   8  11   2      11071.98      10890.10       427.78 o                         
   9  11   2      17579.84      17883.29       602.33 o                         
  10  11   2       1456.82       1414.51       325.25 o                         
  11  11   2       4893.10       4588.06       365.80 o                         
  12  11   2       4485.75       4954.80       369.49 o                         
  13  11   2       3250.65       3164.42       296.77 o                         
  14  11   2       9687.40       9854.17       459.15 o                         
  15  11   2      13052.85      14493.51       562.41 o                         
  16  11   2       1425.09       1280.41       312.59 o                         
 -15  12   2       4558.94       4364.75       267.24 o                         
 -14  12   2      32333.76      34606.08       986.82 o                         
 -13  12   2       7579.25       7010.04       396.24 o                         
 -12  12   2      21348.74      20531.90      1014.00 o                         
 -11  12   2       6982.01       7183.08       435.55 o                         
 -10  12   2       2621.15       2691.29       234.18 o                         
  -9  12   2        508.51        427.69       203.58 o                         
  -8  12   2       5244.27       5059.20       285.71 o                         
  -7  12   2      13570.62      12924.05       433.59 o                         
  -6  12   2      21354.26      22540.11       534.87 o                         
  -5  12   2      15451.10      14681.72       406.03 o                         
  -4  12   2      68052.58      68676.38      1288.30 o                         
  -3  12   2        564.02        458.04       143.74 o                         
  -2  12   2      75184.20      74914.38      1137.09 o                         
  -1  12   2       7048.79       6499.21       393.22 o                         
   0  12   2      26369.09      25616.09       632.47 o                         
   1  12   2      11937.27      11522.09       397.28 o                         
   2  12   2       1340.34       1379.92       134.27 o                         
   3  12   2        161.26         59.86       116.83 o                         
   4  12   2       6247.97       6242.87       306.05 o                         
   5  12   2      13339.86      13847.16       434.45 o                         
   6  12   2       2245.29       2416.75       226.20 o                         
   7  12   2      22513.51      23391.47       650.15 o                         
   8  12   2       3494.04       3133.20       269.03 o                         
   9  12   2       2462.70       2696.17       317.04 o                         
  10  12   2       4265.07       4019.95       311.80 o                         
  11  12   2       1984.70       2534.56       424.23 o                         
  12  12   2          2.27         63.76       189.39 o                         
  13  12   2      16779.91      17251.09       633.64 o                         
  14  12   2      11765.21      11814.37       822.97 o                         
  15  12   2      10038.54      10075.80       319.79 o                         
 -14  13   2       6541.77       5883.95       634.07 o                         
 -13  13   2        896.47        376.45       170.52 o                         
 -12  13   2      11149.15      11388.08       497.91 o                         
 -11  13   2         25.47         -9.90       232.77 o                         
 -10  13   2       5827.02       5694.96       539.92 o                         
  -9  13   2       4570.72       4656.99       479.41 o                         
  -8  13   2       2063.19       2328.30       219.06 o                         
  -7  13   2       1180.50       1008.95       274.31 o                         
  -6  13   2      11017.42      10905.12       394.56 o                         
  -5  13   2      15556.59      15585.98       510.65 o                         
  -4  13   2       7948.05       8266.10       379.73 o                         
  -3  13   2      37239.72      38887.60       954.05 o                         
  -2  13   2       5613.57       5395.37       248.16 o                         
  -1  13   2      16816.60      16601.87       442.06 o                         
   0  13   2      40587.65      41285.13       831.65 o                         
   1  13   2         24.19         42.96       138.21 o                         
   2  13   2      42013.88      39751.26       733.45 o                         
   3  13   2       6148.25       5700.94       248.03 o                         
   4  13   2       3882.60       3645.25       216.03 o                         
   5  13   2       4354.39       4334.59       273.91 o                         
   6  13   2       6345.98       6681.07       470.78 o                         
   7  13   2         33.00        100.12       359.47 o                         
   8  13   2       4044.31       3886.63       308.59 o                         
   9  13   2       7261.21       7327.96       431.28 o                         
  10  13   2       7380.60       8483.68       651.74 o                         
  11  13   2       9933.30      10884.57       501.03 o                         
  12  13   2      16925.37      17647.25       756.18 o                         
  13  13   2       1992.69       1840.35       175.14 o                         
  14  13   2      23954.90      24450.09       581.54 o                         
 -13  14   2        718.89        387.17       116.73 o                         
 -12  14   2      11160.70      11292.57       450.07 o                         
 -11  14   2       1348.41       1501.73       464.44 o                         
 -10  14   2      24872.08      22963.98       762.55 o                         
  -9  14   2       1056.85        938.97       315.23 o                         
  -8  14   2      15874.39      15134.35       863.06 o                         
  -7  14   2      13267.63      13385.60       573.12 o                         
  -6  14   2       2059.22       1867.77       195.86 o                         
  -5  14   2      14369.32      15281.41       755.79 o                         
  -4  14   2        505.67        707.35       218.98 o                         
  -3  14   2        432.97        280.91       191.94 o                         
  -2  14   2       2388.77       2936.14       243.57 o                         
  -1  14   2      16040.33      16449.43       445.24 o                         
   0  14   2       2381.68       2050.74       163.85 o                         
   1  14   2      40471.93      38918.13       736.19 o                         
   2  14   2       2880.92       2443.72       226.58 o                         
   3  14   2       8161.40       7686.52       617.06 o                         
   4  14   2         26.57       -192.67       300.16 o                         
   5  14   2        149.54         87.64       379.98 o                         
   6  14   2         61.34         28.31       156.96 o                         
   7  14   2       1754.73       1629.94       223.69 o                         
   8  14   2      23347.26      23335.65       827.42 o                         
   9  14   2       1916.21       1663.93       209.53 o                         
  10  14   2      32440.85      33482.44       818.86 o                         
  11  14   2       8775.43       9159.13       439.19 o                         
  12  14   2      29422.60      30383.80       711.76 o                         
  13  14   2      14102.88      14468.73       397.42 o                         
 -12  15   2         67.46         11.16       124.64 o                         
 -11  15   2      18316.69      16553.14       662.35 o                         
 -10  15   2       1602.50       1439.77       144.25 o                         
  -9  15   2      14986.11      15026.01       581.91 o                         
  -8  15   2      17692.33      16764.92       919.80 o                         
  -7  15   2       5346.09       5092.55       514.35 o                         
  -6  15   2      45085.41      44391.37      1257.17 o                         
  -5  15   2       1882.04       1590.76       348.06 o                         
  -4  15   2      11084.36      10438.35       431.34 o                         
  -3  15   2       1978.97       2240.10       188.22 o                         
  -2  15   2        233.13        584.51       165.90 o                         
  -1  15   2       2699.55       2872.65       204.38 o                         
   0  15   2       9991.27      10397.33       332.62 o                         
   1  15   2       1058.47       1005.71       150.14 o                         
   2  15   2       3040.51       3116.59       205.32 o                         
   3  15   2        345.85        388.85       165.64 o                         
   4  15   2       8540.62       8239.59       433.40 o                         
   5  15   2       1276.79       1009.95       307.82 o                         
   6  15   2      15649.79      15966.86       918.00 o                         
   7  15   2       7767.18       7573.56       617.12 o                         
   8  15   2       8399.69       7519.57       606.77 o                         
   9  15   2      37363.88      38418.12      1582.07 o                         
  10  15   2        896.66        904.12       294.57 o                         
  11  15   2      33937.62      32188.34      3056.40 o                         
  12  15   2       1277.54       1332.59       123.16 o                         
 -11  16   2       1004.33        720.48       198.26 o                         
 -10  16   2       1511.80        977.61       247.77 o                         
  -9  16   2      11510.21      10613.12       632.58 o                         
  -8  16   2          1.45        -67.71       235.25 o                         
  -7  16   2      55946.45      56605.37      2103.70 o                         
  -6  16   2        229.15        466.81       271.79 o                         
  -5  16   2      57956.76      57355.84      1506.25 o                         
  -4  16   2       3022.87       2998.68       278.43 o                         
  -3  16   2      36624.92      38907.34      1272.38 o                         
  -2  16   2       6367.43       7043.48       279.48 o                         
  -1  16   2       8686.75       7815.92       332.74 o                         
   0  16   2       2598.24       2411.41       255.64 o                         
   1  16   2       1758.61       1421.08       180.80 o                         
   2  16   2       4079.24       3858.38       311.23 o                         
   3  16   2      15861.27      15411.58       799.20 o                         
   4  16   2       1617.85       1086.67       219.41 o                         
   5  16   2      52941.54      54825.14      1478.29 o                         
   6  16   2         70.26        181.73       266.41 o                         
   7  16   2      39766.49      41515.04      1243.66 o                         
   8  16   2       2398.24       2675.85       678.96 o                         
   9  16   2       8812.38       9353.57       716.73 o                         
  10  16   2      13160.76      12862.12       760.55 o                         
  -9  17   2       5569.56       5521.89       276.01 o                         
  -8  17   2      17533.37      18042.46      1150.62 o                         
  -7  17   2      12529.93      11898.97       460.23 o                         
  -6  17   2      50693.56      51185.50      1324.84 o                         
  -5  17   2       5248.08       5468.68       269.41 o                         
  -4  17   2      41167.70      39796.70       896.36 o                         
  -3  17   2       4740.60       5742.49       275.92 o                         
  -2  17   2      20569.61      20502.44       821.63 o                         
  -1  17   2       6071.63       5938.86       358.48 o                         
   0  17   2       6296.09       5602.91       330.09 o                         
   1  17   2       6219.75       5218.09       421.55 o                         
   2  17   2      14672.30      13621.95       820.77 o                         
   3  17   2       8922.52       8620.89       337.12 o                         
   4  17   2      34859.55      36981.15      1054.29 o                         
   5  17   2        146.08        -87.72       142.19 o                         
   6  17   2      43606.50      46493.94      1235.58 o                         
   7  17   2         20.51        128.80       153.42 o                         
   8  17   2      19087.99      21402.18      1821.56 o                         
  -6  18   2       7208.86       7325.04       446.94 o                         
  -5  18   2       8815.67       9046.49       528.88 o                         
  -4  18   2       1549.65       1875.57       435.86 o                         
  -3  18   2       2556.98       2105.98       211.94 o                         
  -2  18   2         17.76         92.50       146.05 o                         
  -1  18   2        335.05        435.65       156.59 o                         
   0  18   2       2702.20       2655.09       247.46 o                         
   1  18   2          5.17       -133.33       133.33 o                         
   2  18   2       2837.97       2338.74       177.23 o                         
   3  18   2       3185.88       2613.34       325.53 o                         
   4  18   2        922.31        641.99       162.89 o                         
   5  18   2      14868.32      15930.79       756.58 o                         
   6  18   2        586.81        576.28       206.84 o                         
 -20   1   3         82.78        -25.67        83.65 o                         
 -19   1   3      19025.80      20538.84       395.61 o                         
 -18   1   3        175.72        -80.28       163.84 o                         
 -17   1   3      23457.87      24517.05       614.07 o                         
 -16   1   3         17.53       -266.56       266.56 o                         
 -15   1   3      15222.33      15207.55       550.03 o                         
 -14   1   3       6910.19       6304.44       313.91 o                         
 -13   1   3      35580.78      34764.56      1057.31 o                         
 -12   1   3       9798.93       8425.16       419.23 o                         
 -11   1   3      27765.38      27378.99      1019.68 o                         
 -10   1   3      29327.13      27477.89      1065.08 o                         
  -9   1   3      94177.05      97851.53      3485.62 o                         
  -8   1   3        716.32        313.36       138.62 o                         
  -7   1   3      40622.33      43273.92       773.41 o                         
  -6   1   3       3136.07       2753.03       262.48 o                         
  -5   1   3      46598.28      51695.69      1098.74 o                         
  -4   1   3        982.41        822.49       311.39 o                         
  -3   1   3       8639.62       8839.60       549.29 o                         
  -2   1   3       6526.79       6268.97       390.25 o                         
  -1   1   3       1285.68       1717.55       233.30 o                         
   0   1   3      37386.42      43612.17       628.34 o                         
   1   1   3      14674.88      14338.07       281.23 o                         
   2   1   3       3303.76       3951.12       136.04 o                         
   3   1   3       1232.96       1913.73       179.55 o                         
   4   1   3      27062.99      28397.87       612.06 o                         
   5   1   3        508.98        626.02       148.33 o                         
   6   1   3       5966.83       7478.10       400.21 o                         
   7   1   3       1094.10       1256.24       238.37 o                         
   8   1   3        148.50        218.46       102.21 o                         
   9   1   3      18472.28      17882.19       480.60 o                         
  10   1   3      16000.38      16628.14       689.50 o                         
  11   1   3      45403.71      42572.78       777.84 o                         
  12   1   3       4279.27       4503.23       332.89 o                         
  13   1   3      24490.43      23490.91       585.24 o                         
  14   1   3       5346.87       5165.60       263.64 o                         
  15   1   3      16389.47      16831.10       634.71 o                         
  16   1   3       2434.51       2100.06       277.90 o                         
  17   1   3       4030.19       4792.24       288.46 o                         
  18   1   3       4230.14       4313.10       279.72 o                         
  19   1   3       4573.86       5073.98       219.93 o                         
  20   1   3       7442.33       6727.36       213.62 o                         
 -20   2   3      20299.80      21475.38       368.76 o                         
 -19   2   3         60.95       -121.48       121.48 o                         
 -18   2   3      25275.01      26908.05       702.86 o                         
 -17   2   3        998.00        376.78       161.78 o                         
 -16   2   3      22296.61      22851.24       770.68 o                         
 -15   2   3        879.93        495.37       164.15 o                         
 -14   2   3      43180.71      41820.22       868.58 o                         
 -13   2   3       8841.34       8267.66       315.08 o                         
 -12   2   3      40960.29      38859.36       997.14 o                         
 -11   2   3      30357.89      29540.19      1065.39 o                         
 -10   2   3      65058.41      66712.91      1449.98 o                         
  -9   2   3      63152.10      63967.13      2092.50 o                         
  -8   2   3     126603.55     142149.84      2795.27 o                         
  -7   2   3          0.85        217.23       211.89 o                         
  -6   2   3      60563.93      66287.81      2602.77 o                         
  -5   2   3       2035.01       1920.75       366.55 o                         
  -4   2   3     284753.84     291992.47      9081.15 o                         
  -3   2   3       6906.08       5942.82       458.68 o                         
  -2   2   3       1164.02       1086.11       126.11 o                         
  -1   2   3        402.36        375.00        67.37 o                         
   0   2   3       1948.23       2291.79        94.46 o                         
   1   2   3       2050.72       2690.30       102.77 o                         
   2   2   3       1999.82       1994.42       100.07 o                         
   3   2   3        274.84        308.98       117.92 o                         
   4   2   3      18878.66      19503.51       427.25 o                         
   5   2   3       3416.34       4003.61       208.81 o                         
   6   2   3       7044.04       6925.17       281.42 o                         
   7   2   3      14165.37      15180.29       590.14 o                         
   8   2   3       1797.33       1976.29       145.49 o                         
   9   2   3      17789.40      17868.51       482.24 o                         
  10   2   3      32879.85      30903.77       542.90 o                         
  11   2   3      18464.45      18823.92       454.48 o                         
  12   2   3      60916.57      59929.38      1030.28 o                         
  13   2   3      13624.08      14622.00       415.62 o                         
  14   2   3      22590.87      22330.28       582.20 o                         
  15   2   3      11339.17      11639.86       566.94 o                         
  16   2   3       2451.17       2772.71       266.52 o                         
  17   2   3       3858.33       3448.99       440.04 o                         
  18   2   3        784.97        619.51       194.86 o                         
  19   2   3       6864.19       6908.98       249.62 o                         
  20   2   3       2884.89       2620.40       162.70 o                         
 -20   3   3        172.97         31.91        73.29 o                         
 -19   3   3       3975.96       3847.11       176.05 o                         
 -18   3   3       5210.48       5109.57       278.49 o                         
 -17   3   3        459.01        245.14       149.19 o                         
 -16   3   3       9117.66       8666.30       261.14 o                         
 -15   3   3        402.83        352.66       158.25 o                         
 -14   3   3         41.74        -11.80       139.67 o                         
 -13   3   3        784.56        627.65       149.20 o                         
 -12   3   3      10876.75       9510.82       445.84 o                         
 -11   3   3       4673.59       4698.30       479.07 o                         
 -10   3   3       9123.84       7886.48       517.37 o                         
  -9   3   3      34987.21      38497.26      1059.25 o                         
  -8   3   3       6873.11       7236.97       463.22 o                         
  -7   3   3      75803.45      83355.02      2232.45 o                         
  -6   3   3      90579.23      91372.52      3382.40 o                         
  -5   3   3     100795.69     102758.59      3616.09 o                         
  -4   3   3      31197.77      31816.34      1378.27 o                         
  -3   3   3       9044.91       8418.17       383.83 o                         
  -2   3   3       8467.52       8877.63       217.42 o                         
  -1   3   3      56395.94      63521.82       855.98 o                         
   0   3   3        240.88        412.67        78.04 o                         
   1   3   3        700.99        869.07        93.80 o                         
   2   3   3       6884.96       7344.24       187.31 o                         
   3   3   3      43321.57      44146.42       742.70 o                         
   4   3   3      19144.62      21214.20       529.58 o                         
   5   3   3      74640.52      74617.70      1224.41 o                         
   6   3   3      36476.35      38968.23       776.51 o                         
   7   3   3      75310.91      72793.19      1279.11 o                         
   8   3   3      50599.73      48630.28       843.81 o                         
   9   3   3        205.43        174.50       110.00 o                         
  10   3   3      32987.85      31833.57       557.74 o                         
  11   3   3      13127.88      12811.50       368.53 o                         
  12   3   3      18440.64      18306.12       508.58 o                         
  13   3   3       1030.20        959.07       162.54 o                         
  14   3   3       6224.52       6430.07       262.12 o                         
  15   3   3       2933.66       2895.91       327.58 o                         
  16   3   3        119.21        177.71       146.13 o                         
  17   3   3      18017.95      18052.58       692.35 o                         
  18   3   3        861.69        736.10       157.30 o                         
  19   3   3       2512.81       2900.98       170.17 o                         
 -19   4   3       3501.83       3433.84       248.60 o                         
 -18   4   3       4752.04       4365.23       237.96 o                         
 -17   4   3      29617.99      29684.46       624.85 o                         
 -16   4   3      13349.32      12483.63       312.01 o                         
 -15   4   3       3234.38       2667.06       317.24 o                         
 -14   4   3      21619.52      21987.04       444.29 o                         
 -13   4   3       2858.77       2486.46       213.04 o                         
 -12   4   3      32727.99      31330.79       792.10 o                         
 -11   4   3      22485.80      20471.98       946.75 o                         
 -10   4   3      17776.88      15620.37       613.66 o                         
  -9   4   3        228.71        226.24       138.00 o                         
  -8   4   3       6367.44       8051.94       783.07 o                         
  -7   4   3      71359.55      71787.73      2939.39 o                         
  -6   4   3      23904.48      24718.08      1342.65 o                         
  -5   4   3     129567.68     133333.06      4567.28 o                         
  -4   4   3      15712.53      14390.57       592.75 o                         
  -3   4   3      34300.98      34628.82       790.95 o                         
  -2   4   3        213.45        241.89        78.21 o                         
  -1   4   3       1329.58       1692.57        96.53 o                         
   0   4   3      53360.27      52352.53       789.36 o                         
   1   4   3      38561.57      39770.00       574.32 o                         
   2   4   3       9458.66      10201.64       337.65 o                         
   3   4   3       4491.85       4338.37       167.71 o                         
   4   4   3     101660.56     101742.52      1421.83 o                         
   5   4   3      18982.66      20652.20       496.94 o                         
   6   4   3     188056.34     184756.03      2749.06 o                         
   7   4   3      30695.94      31689.78       548.34 o                         
   8   4   3      87576.19      86563.23      1319.78 o                         
   9   4   3      19997.76      18513.10       425.71 o                         
  10   4   3       1183.30       1098.08       110.37 o                         
  11   4   3       4405.22       3736.76       187.78 o                         
  12   4   3       2335.74       2518.68       249.58 o                         
  13   4   3        363.41        209.99       131.67 o                         
  14   4   3       4621.61       4193.26       219.11 o                         
  15   4   3       4534.69       3446.43       516.12 o                         
  16   4   3      37319.03      38503.13       809.11 o                         
  17   4   3       5968.82       4586.84       269.51 o                         
  18   4   3      29807.24      30575.16       936.55 o                         
  19   4   3        953.57       1087.05       156.24 o                         
 -19   5   3      11194.09       9967.29       835.54 o                         
 -18   5   3       4712.93       4865.35       260.74 o                         
 -17   5   3      25688.14      26140.82       589.88 o                         
 -16   5   3      15253.90      15482.43       334.10 o                         
 -15   5   3      45643.75      45301.48      1201.21 o                         
 -14   5   3       2516.20       2235.96       196.17 o                         
 -13   5   3      54831.50      56173.84      1138.22 o                         
 -12   5   3      38920.59      38050.17       832.24 o                         
 -11   5   3      57526.54      55581.70       959.06 o                         
 -10   5   3      37147.29      34665.39       652.08 o                         
  -9   5   3      27504.51      25589.06       749.39 o                         
  -8   5   3        444.89        375.88       121.74 o                         
  -7   5   3        150.13        556.75       381.01 o                         
  -6   5   3      49691.30      50418.41      2224.20 o                         
  -5   5   3        208.65        460.49       126.44 o                         
  -4   5   3      57089.18      60047.66      1598.59 o                         
  -3   5   3      14405.24      14735.86       337.45 o                         
  -2   5   3       6109.26       6903.02       197.29 o                         
  -1   5   3     117806.89     123479.11      2122.29 o                         
   0   5   3      64824.32      62775.32      1067.43 o                         
   1   5   3      72351.56      73439.56      1493.81 o                         
   2   5   3      22024.41      20360.67       466.62 o                         
   3   5   3       1581.08       1715.28       176.97 o                         
   4   5   3       4457.17       3995.99       181.37 o                         
   5   5   3     125638.30     125955.88      1935.02 o                         
   6   5   3       2182.14       2251.42       149.43 o                         
   7   5   3     156596.31     152853.52      2274.49 o                         
   8   5   3          6.60          8.85        96.94 o                         
   9   5   3      17123.32      16866.24       325.08 o                         
  10   5   3       8065.51       8688.74       237.73 o                         
  11   5   3       9391.71       9574.25       260.09 o                         
  12   5   3       8671.52       9174.90       393.66 o                         
  13   5   3        383.81        230.64       132.70 o                         
  14   5   3       8220.66       7983.87       281.79 o                         
  15   5   3      14760.37      14925.94       386.08 o                         
  16   5   3      16649.41      15894.33       646.57 o                         
  17   5   3      62204.00      65238.96      1301.15 o                         
  18   5   3      12572.62      11892.52       843.60 o                         
  19   5   3      36558.61      38794.41      2512.53 o                         
 -19   6   3       1130.91       1034.84       156.46 o                         
 -18   6   3       6199.40       4771.58       293.72 o                         
 -17   6   3      16857.16      16695.93       673.67 o                         
 -16   6   3      12514.67      11288.02       298.11 o                         
 -15   6   3       2087.31       1717.31       213.87 o                         
 -14   6   3      25683.04      24169.74       825.40 o                         
 -13   6   3      63378.27      63674.09      1167.54 o                         
 -12   6   3      41950.67      39718.79      1204.96 o                         
 -11   6   3     148047.91     144040.94      2142.36 o                         
 -10   6   3      25446.11      25113.97       579.65 o                         
  -9   6   3      72793.25      67902.02      1096.13 o                         
  -8   6   3       3323.53       3235.47       198.83 o                         
  -7   6   3       4600.29       3894.49       211.82 o                         
  -6   6   3       2881.16       2176.05       177.18 o                         
  -5   6   3         20.40        263.89       271.50 o                         
  -4   6   3       2392.37       2844.63       167.43 o                         
  -3   6   3     136607.53     143456.39      2045.88 o                         
  -2   6   3      72337.21      79312.45      1630.38 o                         
  -1   6   3     191932.66     196321.08      3638.93 o                         
   0   6   3     196645.59     202083.58      3737.72 o                         
   1   6   3     237021.06     237756.12      4353.03 o                         
   2   6   3      25131.06      24555.54       460.37 o                         
   3   6   3      97434.89      96020.29      1726.74 o                         
   4   6   3      23064.71      23217.84       730.84 o                         
   5   6   3      57425.97      53791.48       810.47 o                         
   6   6   3      61180.43      57177.27       898.21 o                         
   7   6   3      23204.71      23074.24       457.00 o                         
   8   6   3      22771.59      21733.85       381.70 o                         
   9   6   3      35072.17      34932.11       490.69 o                         
  10   6   3      14964.02      14925.86       291.45 o                         
  11   6   3      29254.72      29843.99       647.11 o                         
  12   6   3      41903.33      41797.04       728.23 o                         
  13   6   3      22980.50      21475.26       537.38 o                         
  14   6   3        560.29        424.01       210.58 o                         
  15   6   3      36187.53      35325.05       718.63 o                         
  16   6   3      15732.10      14568.90       488.31 o                         
  17   6   3      27602.97      27242.22       674.79 o                         
  18   6   3      21540.68      22147.49       556.96 o                         
  19   6   3       6338.01       5179.27      1663.56 o                         
 -18   7   3       8681.93       8647.95       304.04 o                         
 -17   7   3        144.42        130.39       164.72 o                         
 -16   7   3       2193.93       2174.41       361.09 o                         
 -15   7   3        932.53        938.36       284.98 o                         
 -14   7   3      19327.87      21131.18       688.78 o                         
 -13   7   3       2136.17       2359.34       271.91 o                         
 -12   7   3     154871.62     154802.48      2724.95 o                         
 -11   7   3       2450.33       2017.78       202.66 o                         
 -10   7   3     163424.30     159384.78      2490.33 o                         
  -9   7   3       1382.56       1218.61       162.96 o                         
  -8   7   3      46567.18      43630.24       873.39 o                         
  -7   7   3      12415.50      12054.82       552.20 o                         
  -6   7   3       1645.51       1619.02       168.67 o                         
  -5   7   3      33731.76      31295.25       840.53 o                         
  -4   7   3       9009.46       8505.93       411.90 o                         
  -3   7   3       2179.95       2791.09       249.00 o                         
  -2   7   3     204384.44     212006.77      3940.61 o                         
  -1   7   3      56540.44      58967.53      1332.23 o                         
   0   7   3     326477.78     325944.22      7258.21 o                         
   1   7   3     118667.28     121019.24      2101.97 o                         
   2   7   3     230768.33     230632.00      3672.51 o                         
   3   7   3        971.04       1180.98       142.82 o                         
   4   7   3     130171.11     123576.04      1735.65 o                         
   5   7   3      27614.56      27387.47       865.33 o                         
   6   7   3      41296.14      41314.50       740.60 o                         
   7   7   3      59871.82      57925.44       942.69 o                         
   8   7   3      30637.06      30026.71       562.55 o                         
   9   7   3      13313.58      13307.24       318.40 o                         
  10   7   3      28558.96      29620.44       708.44 o                         
  11   7   3      71696.80      71151.65      1271.17 o                         
  12   7   3       8739.21       9084.72       642.12 o                         
  13   7   3      46775.13      48109.16      1244.52 o                         
  14   7   3       8141.58       8169.45       426.00 o                         
  15   7   3        334.66        321.91       288.49 o                         
  16   7   3       8364.05       8775.48       450.60 o                         
  17   7   3      18947.17      19758.19       539.58 o                         
  18   7   3      10790.95      11883.98       428.58 o                         
 -18   8   3         86.29         -6.58       138.72 o                         
 -17   8   3      10576.00      10889.64       548.14 o                         
 -16   8   3        777.83        857.43       205.88 o                         
 -15   8   3        461.53        501.28       187.74 o                         
 -14   8   3       1981.05       1818.59       194.32 o                         
 -13   8   3      42484.04      46539.09      1186.69 o                         
 -12   8   3        328.00        308.04       155.49 o                         
 -11   8   3     128052.24     125494.34      2841.20 o                         
 -10   8   3        861.70        671.52       170.84 o                         
  -9   8   3      54553.73      51932.10       996.38 o                         
  -8   8   3       7958.75       8255.22       289.65 o                         
  -7   8   3       1010.38        692.72       140.15 o                         
  -6   8   3      63243.66      63952.45      1424.53 o                         
  -5   8   3      11295.30      12384.76       716.27 o                         
  -4   8   3      70266.80      68928.48      3680.03 o                         
  -3   8   3      39096.12      41462.95       910.83 o                         
  -2   8   3       3177.07       3948.70       218.05 o                         
  -1   8   3     121977.59     128415.74      2490.91 o                         
   0   8   3      77578.11      81009.05      1684.88 o                         
   1   8   3     120807.27     122932.30      2122.67 o                         
   2   8   3      18666.86      18049.25       783.48 o                         
   3   8   3      26156.80      24731.62      1136.77 o                         
   4   8   3      37548.19      38176.40       976.31 o                         
   5   8   3      10120.71       9513.82       420.28 o                         
   6   8   3      66883.98      64641.07       996.61 o                         
   7   8   3       1344.10       1282.32       155.00 o                         
   8   8   3      12911.63      12074.64       372.70 o                         
   9   8   3       2954.46       2664.50       241.83 o                         
  10   8   3      31390.75      31047.14       867.15 o                         
  11   8   3         11.81         98.22       219.66 o                         
  12   8   3      43459.38      44466.00      1177.37 o                         
  13   8   3        389.49          5.78       243.25 o                         
  14   8   3       2919.33       2277.78       292.52 o                         
  15   8   3        148.70        198.09       202.10 o                         
  16   8   3      10741.31      11362.73       404.82 o                         
  17   8   3       2453.75       2351.94       222.88 o                         
  18   8   3      12887.38      13784.01       452.67 o                         
 -17   9   3        185.83         -1.52       145.23 o                         
 -16   9   3      10000.22      10586.84       463.63 o                         
 -15   9   3        354.35        280.58       153.04 o                         
 -14   9   3       3296.43       4023.12       268.18 o                         
 -13   9   3       1447.40       1048.36       172.79 o                         
 -12   9   3      27076.39      27289.91       670.78 o                         
 -11   9   3        403.71        359.01       142.30 o                         
 -10   9   3      22671.66      22189.88       587.44 o                         
  -9   9   3       6730.97       6753.50       407.13 o                         
  -8   9   3       9245.90      10224.06       467.84 o                         
  -7   9   3      31403.69      31568.31       843.83 o                         
  -6   9   3      51106.14      48520.63       993.65 o                         
  -5   9   3     106379.42     104286.23      1970.93 o                         
  -4   9   3      42546.55      44427.03      1119.40 o                         
  -3   9   3      24932.75      21872.66       500.61 o                         
  -2   9   3        110.41        153.89        96.57 o                         
  -1   9   3       1142.44       1195.85       131.92 o                         
   0   9   3       2568.09       3373.23       152.75 o                         
   1   9   3      10189.96       9414.95       440.12 o                         
   2   9   3      19694.20      18859.58       487.90 o                         
   3   9   3      32130.91      33742.04       829.27 o                         
   4   9   3      64762.61      66579.62      1380.00 o                         
   5   9   3     152905.97     156179.53      2210.41 o                         
   6   9   3      53121.39      55240.68      1054.45 o                         
   7   9   3     156243.31     153312.27      1887.40 o                         
   8   9   3      14802.81      14979.16       575.49 o                         
   9   9   3       7257.36       6830.41       299.66 o                         
  10   9   3       9038.62       8886.20       354.27 o                         
  11   9   3       5038.69       5052.12       298.22 o                         
  12   9   3      18828.53      17210.12       833.05 o                         
  13   9   3       1121.81       1164.02       232.99 o                         
  14   9   3       6882.97       6911.34       543.57 o                         
  15   9   3      10573.95      11704.67       508.98 o                         
  16   9   3       1339.15       1335.59       196.86 o                         
  17   9   3      28568.54      31614.05      1135.79 o                         
 -17  10   3      10978.28      11216.69       412.12 o                         
 -16  10   3        999.91        964.70       220.60 o                         
 -15  10   3       1163.08       1076.65       204.87 o                         
 -14  10   3       1505.13       1137.54       321.66 o                         
 -13  10   3       7454.85       7543.05       467.56 o                         
 -12  10   3        113.05        -12.51       125.66 o                         
 -11  10   3      14375.63      13812.85       593.49 o                         
 -10  10   3       3072.16       2638.86       206.45 o                         
  -9  10   3       4564.10       4938.78       310.11 o                         
  -8  10   3       4442.69       4931.85       450.40 o                         
  -7  10   3      90457.05      92020.92      1449.82 o                         
  -6  10   3      39626.55      38614.59       783.68 o                         
  -5  10   3     111528.72     110032.43      1814.48 o                         
  -4  10   3      77750.52      78050.55      1578.34 o                         
  -3  10   3      40947.88      41094.68       883.71 o                         
  -2  10   3      10331.97       9492.06       445.58 o                         
  -1  10   3       2928.26       2554.71       174.11 o                         
   0  10   3       1218.64       1038.08       165.02 o                         
   1  10   3      11244.07      10601.07       292.93 o                         
   2  10   3      11179.94      11235.51       347.34 o                         
   3  10   3      80109.99      79398.64      1438.46 o                         
   4  10   3     132901.44     133451.95      1946.76 o                         
   5  10   3      91490.14      92239.84      1323.89 o                         
   6  10   3     244322.19     246515.30      3318.18 o                         
   7  10   3      46213.10      47471.00      1001.98 o                         
   8  10   3     115914.84     119542.70      2340.98 o                         
   9  10   3       6977.95       7398.44       382.06 o                         
  10  10   3       7664.44       7514.09       416.29 o                         
  11  10   3      12553.96      13559.00       725.72 o                         
  12  10   3        512.46        290.02       191.18 o                         
  13  10   3      20906.00      20133.36      1060.01 o                         
  14  10   3      10176.97      10532.76      1431.09 o                         
  15  10   3      17330.47      16883.30       612.62 o                         
  16  10   3      33404.75      35468.28       973.87 o                         
  17  10   3        675.22        625.11       138.59 o                         
 -16  11   3       4305.75       4318.72       264.90 o                         
 -15  11   3       1962.15       2220.25       244.39 o                         
 -14  11   3       2479.93       3263.05       662.98 o                         
 -13  11   3       1830.36       1713.44       357.31 o                         
 -12  11   3      13466.61      13786.06      1104.20 o                         
 -11  11   3       1783.18       1489.08       273.15 o                         
 -10  11   3      11237.97      10918.49       484.89 o                         
  -9  11   3       2024.97       2168.79       222.23 o                         
  -8  11   3       7575.61       7732.77       399.78 o                         
  -7  11   3       2599.96       3034.79       222.52 o                         
  -6  11   3      39597.25      40791.61       892.51 o                         
  -5  11   3      72279.03      74429.30      1209.55 o                         
  -4  11   3       9751.19      11166.76       383.53 o                         
  -3  11   3      52126.81      52942.48       906.75 o                         
  -2  11   3       7447.50       6731.10       255.92 o                         
  -1  11   3       3077.22       3031.98       198.48 o                         
   0  11   3        566.43        691.92       131.23 o                         
   1  11   3       1230.02       1057.64       138.67 o                         
   2  11   3      10949.15      10224.66       401.98 o                         
   3  11   3      28006.29      29772.37       691.41 o                         
   4  11   3      19798.98      19786.37       645.46 o                         
   5  11   3      86100.44      89882.51      1319.92 o                         
   6  11   3      12305.88      12910.54       405.65 o                         
   7  11   3     107866.48     109119.53      1905.20 o                         
   8  11   3         19.07        108.45       169.51 o                         
   9  11   3      28575.78      28578.05      1013.20 o                         
  10  11   3        280.30        129.92       236.40 o                         
  11  11   3         28.73         72.11       183.75 o                         
  12  11   3       9957.36       9511.91       711.83 o                         
  13  11   3        328.27        -13.92       206.40 o                         
  14  11   3      15574.83      15290.90       735.08 o                         
  15  11   3      20295.75      19553.17      1794.65 o                         
  16  11   3       1985.89       2230.69       197.94 o                         
 -15  12   3       4906.22       4640.40       296.09 o                         
 -14  12   3       6857.83       7892.89       774.02 o                         
 -13  12   3      30534.43      31868.06      1675.92 o                         
 -12  12   3        263.25        282.30       400.49 o                         
 -11  12   3      60442.20      60680.67      1326.33 o                         
 -10  12   3       5340.59       4820.38       284.03 o                         
  -9  12   3      18774.58      17300.89       611.81 o                         
  -8  12   3       9911.45       8920.90       364.32 o                         
  -7  12   3        101.38        114.17       128.55 o                         
  -6  12   3       3081.98       3146.41       224.36 o                         
  -5  12   3       5144.65       4675.37       244.42 o                         
  -4  12   3      24076.84      24388.59       716.79 o                         
  -3  12   3      72588.37      69756.85      1293.46 o                         
  -2  12   3       3852.30       3818.28       199.13 o                         
  -1  12   3     104260.72     101774.48      1453.58 o                         
   0  12   3       3906.15       4191.73       245.42 o                         
   1  12   3      71525.94      70617.01      1301.48 o                         
   2  12   3      12397.15      12291.89       309.38 o                         
   3  12   3       1899.18       1890.84       165.77 o                         
   4  12   3        496.38        595.29       160.33 o                         
   5  12   3       1034.95        675.35       164.80 o                         
   6  12   3      19668.17      19005.48       492.24 o                         
   7  12   3      10490.64      10578.99       540.76 o                         
   8  12   3      13210.40      13442.72       638.70 o                         
   9  12   3      38217.29      39234.57      1198.38 o                         
  10  12   3         68.68          5.07       183.75 o                         
  11  12   3      11175.77      10256.56       738.30 o                         
  12  12   3       8286.33       8897.33       456.72 o                         
  13  12   3         74.07       -117.47       178.31 o                         
  14  12   3        578.06        441.07       172.37 o                         
  15  12   3       2763.21       3231.85       354.66 o                         
 -14  13   3      16504.91      16358.07       781.35 o                         
 -13  13   3       2476.76       2402.21       427.00 o                         
 -12  13   3      56246.82      55750.22      1595.59 o                         
 -11  13   3       6389.73       5088.04       339.58 o                         
 -10  13   3      47521.77      46346.52      1854.16 o                         
  -9  13   3      24500.36      22628.09       703.30 o                         
  -8  13   3      28843.29      27084.98       668.25 o                         
  -7  13   3       7131.85       6189.71       369.06 o                         
  -6  13   3      24352.23      23177.50       600.65 o                         
  -5  13   3       5484.17       5545.77       303.84 o                         
  -4  13   3     107897.42     107071.00      1616.33 o                         
  -3  13   3       8209.44       7842.24       426.15 o                         
  -2  13   3     231267.81     233946.67      3399.39 o                         
  -1  13   3       7618.91       7711.63       323.84 o                         
   0  13   3     167917.38     169268.12      2414.39 o                         
   1  13   3      26313.64      26974.47       593.71 o                         
   2  13   3      39835.78      39834.60       773.46 o                         
   3  13   3       5037.99       4965.59       287.14 o                         
   4  13   3      33205.39      32531.35       689.83 o                         
   5  13   3       2516.38       2492.28       208.98 o                         
   6  13   3      33720.58      33346.65      1589.50 o                         
   7  13   3       7021.59       6257.25       706.43 o                         
   8  13   3     109840.96     107825.95      2064.39 o                         
   9  13   3         95.16        212.65       205.20 o                         
  10  13   3      74071.13      73009.85      2684.37 o                         
  11  13   3       9249.38       9295.81       460.70 o                         
  12  13   3       8817.16       9158.36       921.48 o                         
  13  13   3       3163.20       3124.14       206.22 o                         
  14  13   3         49.10         26.37       105.74 o                         
 -13  14   3      14080.76      14089.23       475.81 o                         
 -12  14   3        524.07        494.50       162.45 o                         
 -11  14   3      34300.58      32803.86       773.00 o                         
 -10  14   3      18845.86      17213.14       632.89 o                         
  -9  14   3      17227.39      14929.38      1804.24 o                         
  -8  14   3      36719.42      36159.47      1517.25 o                         
  -7  14   3       9047.34       9180.25       602.67 o                         
  -6  14   3        195.10        115.56       142.60 o                         
  -5  14   3      31825.34      30394.75      1073.70 o                         
  -4  14   3      12908.34      12360.02       539.23 o                         
  -3  14   3     123900.33     119471.38      2149.10 o                         
  -2  14   3       2838.08       2619.10       226.06 o                         
  -1  14   3     114785.08     113766.82      1744.43 o                         
   0  14   3       3729.26       3827.53       204.96 o                         
   1  14   3      46833.86      49074.77       865.93 o                         
   2  14   3      23054.32      22769.64       617.18 o                         
   3  14   3       3599.55       3512.13       536.56 o                         
   4  14   3         45.02       -105.15       279.49 o                         
   5  14   3      14746.53      14464.76       829.19 o                         
   6  14   3       5772.92       5807.19       320.31 o                         
   7  14   3      67868.41      68638.20      1819.71 o                         
   8  14   3       3816.68       3879.43       334.32 o                         
   9  14   3      85588.27      83615.60      2113.97 o                         
  10  14   3         62.25         42.52       151.10 o                         
  11  14   3      21014.54      21864.84       584.89 o                         
  12  14   3         94.13        182.75       129.24 o                         
  13  14   3        898.44        871.42       123.22 o                         
 -12  15   3       5563.71       4988.47       943.71 o                         
 -11  15   3      13810.14      13893.94       874.08 o                         
 -10  15   3        523.19        435.93       118.09 o                         
  -9  15   3      35729.15      36874.92      1052.46 o                         
  -8  15   3        252.93       -160.97       285.35 o                         
  -7  15   3      20313.67      21216.71      1071.34 o                         
  -6  15   3        298.64        474.92       194.06 o                         
  -5  15   3       1154.36       1396.87       238.50 o                         
  -4  15   3      20768.11      20691.24       633.84 o                         
  -3  15   3       9976.16       9660.05       352.70 o                         
  -2  15   3      45256.69      45151.36       973.26 o                         
  -1  15   3       4169.97       3673.23       253.77 o                         
   0  15   3      13329.44      13667.04       399.97 o                         
   1  15   3         10.56         96.18       125.23 o                         
   2  15   3       4434.68       3617.21       260.96 o                         
   3  15   3         67.02        -72.85       159.02 o                         
   4  15   3       3311.66       3233.35       441.96 o                         
   5  15   3       7778.12       8511.48       655.39 o                         
   6  15   3        290.00        385.42       297.85 o                         
   7  15   3      16120.87      16967.67       946.04 o                         
   8  15   3      35104.23      35385.23      1511.90 o                         
   9  15   3      16768.38      16497.66       887.04 o                         
  10  15   3      24895.86      25245.38      1130.33 o                         
  11  15   3       4451.24       4157.75       274.85 o                         
  12  15   3       1161.79       1228.85       172.08 o                         
 -10  16   3      14563.00      14737.82       497.99 o                         
  -9  16   3       1505.31       1277.36       191.88 o                         
  -8  16   3      21472.66      22512.34      1032.58 o                         
  -7  16   3       4280.10       3420.98       393.86 o                         
  -6  16   3        862.72        930.43       196.39 o                         
  -5  16   3         13.46        234.40       174.38 o                         
  -4  16   3      19779.51      20430.17       880.33 o                         
  -3  16   3       6228.38       7138.89       444.10 o                         
  -2  16   3      31623.51      31976.96       729.50 o                         
  -1  16   3       2045.38       1370.08       216.62 o                         
   0  16   3       8217.32       6888.82       756.16 o                         
   1  16   3       9766.32       9557.61       670.04 o                         
   2  16   3       2278.23       2070.23       262.15 o                         
   3  16   3      38879.84      40781.38       952.82 o                         
   4  16   3       6017.13       6175.75       389.52 o                         
   5  16   3      14397.94      14791.14       852.23 o                         
   6  16   3      20868.27      21322.11      1054.56 o                         
   7  16   3        332.35        353.70       187.37 o                         
   8  16   3      31026.80      32357.44       947.74 o                         
   9  16   3      15971.33      17975.25       607.69 o                         
  10  16   3      19656.16      20408.98      1253.43 o                         
  -9  17   3       6066.60       6381.94       288.81 o                         
  -8  17   3       1129.40       1193.12       172.60 o                         
  -7  17   3        662.46        721.33       167.94 o                         
  -6  17   3         82.62        250.36       158.50 o                         
  -5  17   3       9503.55       9883.96       346.55 o                         
  -4  17   3       6880.16       6813.78       291.21 o                         
  -3  17   3      42092.68      41857.59       931.50 o                         
  -2  17   3       6168.99       5855.96       349.78 o                         
  -1  17   3      25629.77      26067.50       692.24 o                         
   0  17   3        647.22        808.55       159.18 o                         
   2  17   3      32685.81      33632.84       977.50 o                         
   3  17   3       3919.37       3742.54       438.26 o                         
   4  17   3      20816.09      20646.41       698.63 o                         
   5  17   3       7089.02       7170.79       305.11 o                         
   6  17   3        222.60        216.56       179.68 o                         
   7  17   3      12718.34      13618.95      1436.71 o                         
   8  17   3       7999.53       9305.90       424.24 o                         
  -6  18   3       5752.27       5046.81       377.56 o                         
  -5  18   3      13107.76      12493.54       629.40 o                         
  -4  18   3      30582.24      30109.00       831.28 o                         
  -3  18   3      37442.14      37968.51      1008.63 o                         
  -2  18   3      46000.46      45315.74      2895.10 o                         
  -1  18   3      16069.89      15645.07       531.72 o                         
   0  18   3      12406.44      12863.58       496.58 o                         
   1  18   3        240.98        213.59       125.59 o                         
   2  18   3       1630.09       1417.93       154.26 o                         
   3  18   3      13547.83      14059.17       427.54 o                         
   4  18   3        482.19        278.77       124.28 o                         
   5  18   3       1711.69       1449.66       191.25 o                         
   6  18   3        180.54         92.53       131.47 o                         
 -20   0   4       3636.02       4203.62       239.08 o                         
 -19   0   4       2390.68       2357.92       197.95 o                         
 -18   0   4        146.50       -103.93       212.17 o                         
 -17   0   4       4408.88       4015.27       354.28 o                         
 -16   0   4        119.63         47.53       226.90 o                         
 -15   0   4       2076.04       1105.36       307.58 o                         
 -14   0   4      24513.21      24924.30      1034.30 o                         
 -13   0   4      63573.00      61953.30      3138.90 o                         
 -12   0   4     184972.80     196821.19      7219.25 o                         
 -11   0   4     142188.14     139763.75      5347.13 o                         
 -10   0   4     218529.33     218651.02      7563.97 o                         
  -9   0   4      87081.88      90429.14      3161.55 o                         
  -8   0   4      13527.28      12440.82       774.05 o                         
  -7   0   4      46852.53      50894.79      1591.13 o                         
  -6   0   4       9637.06      12161.68       841.17 o                         
  -5   0   4     301018.38     317695.94      9915.17 o                         
  -4   0   4      17197.36      17355.78       882.18 o                         
  -3   0   4     155848.31     165772.94      5216.90 o                         
  -2   0   4     380849.53     444996.38      9426.12 o                         
  -1   0   4     179001.42     201326.70      4287.92 o                         
   0   0   4     440163.66     547796.19      9413.84 o                         
   1   0   4      63050.76      63344.30      2415.88 o                         
   2   0   4     313775.62     360882.31      8222.39 o                         
   3   0   4     206804.06     211048.81      3782.19 o                         
   4   0   4       2281.58       4205.57       309.57 o                         
   5   0   4     186585.16     183345.34      4200.12 o                         
   6   0   4       2091.67       1285.98       258.41 o                         
   7   0   4     191192.31     189611.67      4489.32 o                         
   8   0   4       8746.86       9693.61       324.87 o                         
   9   0   4      63919.26      58775.16      1367.88 o                         
  10   0   4     105563.50     101850.65      2191.47 o                         
  11   0   4       2922.61       2532.99       251.16 o                         
  12   0   4      97263.40      98478.73      3022.04 o                         
  13   0   4       3830.47       3451.69       281.58 o                         
  14   0   4       2667.73       3399.21       383.79 o                         
  15   0   4      15866.77      12841.51      1362.27 o                         
  16   0   4         16.17         25.77       231.05 o                         
  17   0   4      61845.76      63778.74      1672.95 o                         
  18   0   4        815.67        863.73       195.07 o                         
  19   0   4      14886.90      15287.02       545.60 o                         
  20   0   4         79.97       -156.97       156.97 o                         
 -20   1   4        236.96         56.80        84.98 o                         
 -19   1   4        144.99         90.61       115.05 o                         
 -18   1   4       3745.87       4358.73       274.02 o                         
 -17   1   4       3314.56       2747.62       231.21 o                         
 -16   1   4       5278.39       4999.08       269.15 o                         
 -15   1   4       2082.55       1829.48       250.66 o                         
 -14   1   4      16260.18      15193.59       455.67 o                         
 -13   1   4      80074.16      87567.44      2054.65 o                         
 -12   1   4      61347.06      56250.56      1421.65 o                         
 -11   1   4     164056.50     161627.80      3556.58 o                         
 -10   1   4     123630.16     123289.48      6621.36 o                         
  -9   1   4      79712.20      76674.12      2845.24 o                         
  -8   1   4      70745.97      75991.98      1373.38 o                         
  -7   1   4        154.54        446.66       126.29 o                         
  -6   1   4      70993.38      75498.53      1562.22 o                         
  -5   1   4      72170.68      81382.17      2343.05 o                         
  -4   1   4     195582.61     198907.14      4456.49 o                         
  -3   1   4      44354.12      55716.61      1977.97 o                         
  -2   1   4     138908.97     146327.08      2634.36 o                         
  -1   1   4     263767.50     344545.09      7328.04 o                         
   0   1   4      46520.54      52198.62       835.86 o                         
   1   1   4      96300.66     118801.45      1841.03 o                         
   2   1   4     230573.52     260900.09      4269.45 o                         
   3   1   4     102152.93     120075.49      1943.22 o                         
   4   1   4     288273.78     297248.75      4595.32 o                         
   5   1   4      41593.55      44806.61       909.64 o                         
   6   1   4     304656.16     309250.19      4881.29 o                         
   7   1   4      31691.53      32011.64       917.60 o                         
   8   1   4     125403.40     125200.84      1579.18 o                         
   9   1   4       1736.67       1988.73       421.45 o                         
  10   1   4        511.93        653.65       123.07 o                         
  11   1   4      50814.03      49603.90       785.39 o                         
  12   1   4      11174.75      10609.39       358.57 o                         
  13   1   4      13429.93      14266.36       433.52 o                         
  14   1   4         77.90        179.75       140.49 o                         
  15   1   4         40.79        208.40       195.79 o                         
  16   1   4      44629.57      44152.05       913.72 o                         
  17   1   4       6061.85       5724.58       303.62 o                         
  18   1   4      37700.38      37719.76       832.36 o                         
  19   1   4       1873.16       1943.54       203.18 o                         
  20   1   4       3696.34       3103.64       209.27 o                         
 -20   2   4       7614.19       8317.16       421.53 o                         
 -19   2   4        737.03        728.16       121.51 o                         
 -18   2   4          9.37       -113.39       236.59 o                         
 -17   2   4      11174.68      11626.00       350.44 o                         
 -16   2   4         38.24       -181.41       181.41 o                         
 -15   2   4        489.55        -20.33       217.06 o                         
 -14   2   4       8491.08       8890.84       419.44 o                         
 -13   2   4      15010.60      12854.26       535.09 o                         
 -12   2   4     109705.46     106681.89      2577.26 o                         
 -11   2   4      24986.04      23023.75      1469.53 o                         
 -10   2   4      72538.09      69642.74      2933.62 o                         
  -9   2   4       5065.18       5363.87       603.03 o                         
  -8   2   4       6720.87       8350.31       478.71 o                         
  -7   2   4          9.45        263.47       344.70 o                         
  -6   2   4     117891.35     129410.01      4500.60 o                         
  -5   2   4      14418.73      12497.36       813.97 o                         
  -4   2   4     256906.12     268384.09      8386.26 o                         
  -3   2   4      54228.53      56918.43      2024.85 o                         
  -2   2   4       9547.94      16521.20       697.56 o                         
  -1   2   4       7933.98       9450.76       304.39 o                         
   0   2   4     152289.73     189007.98      2885.25 o                         
   1   2   4      12495.91      13166.47       233.43 o                         
   2   2   4        103.20        415.91        83.64 o                         
   3   2   4       7544.48       6743.95       221.82 o                         
   4   2   4     353987.84     394096.34      5405.82 o                         
   5   2   4     216860.98     230512.23      4252.87 o                         
   6   2   4     340460.34     345209.28      6271.94 o                         
   7   2   4     211709.19     222969.02      5882.47 o                         
   8   2   4     163139.12     162280.61      2466.06 o                         
   9   2   4      14080.91      15219.62       387.16 o                         
  10   2   4       4138.09       3695.97       210.51 o                         
  11   2   4      12799.54      12103.29       353.08 o                         
  12   2   4       1263.72        794.98       149.28 o                         
  13   2   4      11291.49      11049.63       452.14 o                         
  14   2   4      30157.20      28495.64       673.03 o                         
  15   2   4      18038.60      16332.10       677.62 o                         
  16   2   4      32908.35      33200.15       658.42 o                         
  17   2   4      42221.27      42791.01      1046.79 o                         
  18   2   4      24856.07      25634.97       570.90 o                         
  19   2   4      19693.95      20384.78       494.51 o                         
 -20   3   4        998.95        517.06        81.57 o                         
 -19   3   4        862.00        573.98       160.34 o                         
 -18   3   4       2155.77       2059.25       202.77 o                         
 -17   3   4       1381.49       1207.39       157.32 o                         
 -16   3   4       6604.18       5516.15       210.32 o                         
 -15   3   4       1081.79       1089.70       210.73 o                         
 -14   3   4      12216.20      12772.60       396.03 o                         
 -13   3   4       5140.61       5229.00       533.83 o                         
 -12   3   4      18110.15      16334.60       813.31 o                         
 -11   3   4      49276.42      48496.25      1220.47 o                         
 -10   3   4       7695.61       6638.30       961.57 o                         
  -9   3   4       2760.47       2430.81       241.05 o                         
  -8   3   4       9836.01      11910.71       879.71 o                         
  -7   3   4     134712.27     145031.84      5106.13 o                         
  -6   3   4        136.74        857.61       353.36 o                         
  -5   3   4     345518.31     353617.69     11049.93 o                         
  -4   3   4       2802.16       1652.02       336.53 o                         
  -2   3   4     117488.29     126555.73      1795.64 o                         
  -1   3   4      10816.74       9437.27       224.19 o                         
   0   3   4       3512.84       3616.72       203.10 o                         
   1   3   4       4824.73       5278.59       125.84 o                         
   2   3   4       8114.68       9199.55       216.83 o                         
   3   3   4     153808.97     176304.67      2272.87 o                         
   4   3   4       2290.06       2172.22       164.76 o                         
   5   3   4     530675.31     555286.69      7594.91 o                         
   6   3   4      40148.19      40526.03       806.57 o                         
   7   3   4     543661.44     537057.56      8269.44 o                         
   8   3   4      22180.46      21707.25       704.19 o                         
   9   3   4     140284.45     134830.34      1893.28 o                         
  10   3   4        538.74        222.17       103.59 o                         
  11   3   4      31942.45      30230.65       587.51 o                         
  12   3   4      35132.41      34235.20       693.78 o                         
  13   3   4      54550.42      51628.22       859.12 o                         
  14   3   4         72.19         70.74       132.67 o                         
  15   3   4      59190.61      59096.33      1617.22 o                         
  16   3   4      16299.98      15954.21       449.23 o                         
  17   3   4      46125.05      48101.73      1086.34 o                         
  18   3   4      16782.08      17385.33       872.87 o                         
  19   3   4      16825.66      18445.45       419.31 o                         
 -19   4   4       3662.59       3222.48       154.04 o                         
 -18   4   4       7741.11       7203.67       248.85 o                         
 -17   4   4         25.19       -128.41       128.41 o                         
 -16   4   4      10304.46       9324.14       411.22 o                         
 -15   4   4      14116.58      15723.57       723.64 o                         
 -14   4   4       3185.20       2417.21       228.59 o                         
 -13   4   4      49252.53      51647.52       944.17 o                         
 -12   4   4       3604.47       2637.76       335.92 o                         
 -11   4   4      52433.59      50991.70      1280.30 o                         
 -10   4   4       2399.79       1601.29       187.58 o                         
  -9   4   4      17139.42      14486.79       522.92 o                         
  -8   4   4      50362.74      55351.73      2408.69 o                         
  -7   4   4        136.94       1267.85       420.88 o                         
  -6   4   4     254490.84     273665.16      8846.67 o                         
  -5   4   4       8939.05       6682.01       623.15 o                         
  -3   4   4      53954.16      49270.88       805.53 o                         
  -2   4   4     110725.77     120352.89      2082.05 o                         
  -1   4   4       4485.91       3600.56       129.23 o                         
   0   4   4      40889.00      47712.46       753.99 o                         
   1   4   4        308.71        513.89        63.09 o                         
   2   4   4      85614.66     101154.77      1689.01 o                         
   3   4   4          2.43        138.71        98.06 o                         
   4   4   4     215105.88     234852.20      3036.53 o                         
   5   4   4      13704.59      13512.41       395.96 o                         
   6   4   4     316790.62     333513.25      4733.50 o                         
   7   4   4      24404.15      23101.07       449.54 o                         
   8   4   4     195371.23     193637.03      3025.26 o                         
   9   4   4        858.91       1139.80       104.04 o                         
  10   4   4      23598.84      22037.74       405.95 o                         
  11   4   4      35759.37      33799.62       559.59 o                         
  12   4   4      20413.96      18202.14       707.21 o                         
  13   4   4      39018.80      39448.52       709.39 o                         
  14   4   4      52718.29      51283.77      1167.14 o                         
  15   4   4        189.45        333.95       164.45 o                         
  16   4   4      44620.07      46644.86      1077.57 o                         
  17   4   4       2825.82       2492.60       183.96 o                         
  18   4   4      27913.50      29132.95      1316.81 o                         
  19   4   4       2118.46       1753.17       118.45 o                         
 -19   5   4        640.51        533.38       215.94 o                         
 -18   5   4       5163.95       4655.45       195.94 o                         
 -17   5   4      14864.27      14717.75       511.19 o                         
 -16   5   4       7953.34       8582.71       246.81 o                         
 -15   5   4      11167.08      10091.78       334.57 o                         
 -14   5   4      87895.24      90050.77      1077.41 o                         
 -13   5   4       2071.48       1555.06       188.58 o                         
 -12   5   4     111720.16     108011.22      1657.77 o                         
 -11   5   4       9643.60       7815.01       516.86 o                         
 -10   5   4      85625.65      80640.55      1582.86 o                         
  -9   5   4        713.65       1346.95       176.60 o                         
  -8   5   4      37310.39      32425.92      1655.94 o                         
  -7   5   4      71870.02      74750.95      2179.16 o                         
  -6   5   4      71992.73      68407.09      2786.17 o                         
  -5   5   4     103446.78     110876.66      2821.74 o                         
  -4   5   4     188787.88     178319.95      2549.33 o                         
  -3   5   4       9208.53       8257.47       355.28 o                         
  -2   5   4     173209.53     174535.05      2453.86 o                         
  -1   5   4      10899.80      12137.46       353.85 o                         
   0   5   4      22713.42      21970.66       416.72 o                         
   1   5   4      15828.98      15503.51       351.59 o                         
   2   5   4      23145.24      25519.15       450.10 o                         
   3   5   4       9495.05      11366.86       372.40 o                         
   4   5   4      18262.81      19534.75       416.57 o                         
   5   5   4      82305.66      86723.37      1412.74 o                         
   6   5   4      74672.05      75725.18       994.70 o                         
   7   5   4      41167.39      39775.45       574.70 o                         
   8   5   4      32804.28      31234.62       631.90 o                         
   9   5   4         17.83        180.67        85.75 o                         
  10   5   4        191.85        245.97        91.00 o                         
  11   5   4       5155.31       5532.63       201.66 o                         
  12   5   4      35623.38      33904.38       663.83 o                         
  13   5   4       2574.62       2026.91       248.75 o                         
  14   5   4      11378.87      11585.18       524.68 o                         
  15   5   4      21007.58      19822.13       493.68 o                         
  16   5   4         45.34        271.06       165.98 o                         
  17   5   4       6802.77       7515.31       455.40 o                         
  18   5   4          9.06        178.32       127.10 o                         
  19   5   4       1986.47       1820.16       193.33 o                         
 -19   6   4        754.13        480.02       137.16 o                         
 -18   6   4         59.54       -203.74       272.81 o                         
 -17   6   4       4491.77       4130.91       260.71 o                         
 -16   6   4       5032.06       3626.00       201.59 o                         
 -15   6   4      40697.58      40455.20       771.29 o                         
 -14   6   4        148.33        106.77       137.49 o                         
 -13   6   4      84805.27      82472.31       972.67 o                         
 -12   6   4       7320.35       6512.02       352.99 o                         
 -11   6   4      72507.48      69545.16       942.80 o                         
 -10   6   4      32811.44      29448.09       573.31 o                         
  -9   6   4      39675.09      37396.14       801.54 o                         
  -8   6   4      11926.71      10100.18       334.92 o                         
  -7   6   4      68591.46      65826.34      1577.81 o                         
  -6   6   4       1860.89       2359.74       433.62 o                         
  -5   6   4     262078.27     263070.19      7706.91 o                         
  -4   6   4       6695.86       8268.26       268.08 o                         
  -3   6   4     297846.06     295863.91      4098.04 o                         
  -2   6   4      36139.27      41167.88       838.35 o                         
  -1   6   4     179061.58     178248.45      2467.28 o                         
   0   6   4      26888.74      31163.82       819.55 o                         
   1   6   4      28651.90      30975.47       725.34 o                         
   2   6   4      36710.75      37975.97       616.03 o                         
   3   6   4      10584.07      11045.04       283.44 o                         
   4   6   4       3971.86       4708.43       182.42 o                         
   5   6   4      30970.75      30833.43       769.48 o                         
   6   6   4       2610.11       2782.31       223.07 o                         
   7   6   4      95676.34      95183.05      1122.99 o                         
   8   6   4        721.60        800.55        99.72 o                         
   9   6   4      50132.00      49052.45       917.64 o                         
  10   6   4      43600.39      42007.66       599.30 o                         
  11   6   4         42.05         97.38        93.06 o                         
  12   6   4       5320.55       5140.44       227.99 o                         
  13   6   4       9089.55       8966.94       362.79 o                         
  14   6   4        735.23        563.43       338.93 o                         
  15   6   4       1807.58       1784.45       177.06 o                         
  16   6   4       4443.30       5354.02       357.72 o                         
  17   6   4         21.69         59.91       120.79 o                         
  18   6   4       1185.12        930.71       102.07 o                         
  19   6   4        255.37        -26.04       161.71 o                         
 -18   7   4        278.12         44.86       146.26 o                         
 -17   7   4       5503.83       6256.69       478.41 o                         
 -16   7   4        840.51        711.38       201.77 o                         
 -15   7   4       1747.04       1761.93       201.47 o                         
 -14   7   4      17157.10      18780.80       648.27 o                         
 -13   7   4      13642.57      13475.82       446.20 o                         
 -12   7   4      15427.90      14234.65       529.55 o                         
 -11   7   4      29125.78      27542.19       548.71 o                         
 -10   7   4       4951.93       4200.74       268.53 o                         
  -9   7   4      35998.04      32424.03       610.12 o                         
  -8   7   4         18.06        232.77       120.47 o                         
  -7   7   4      33016.71      32245.55       874.26 o                         
  -6   7   4      13515.00      13003.25       392.96 o                         
  -5   7   4       5459.47       5817.74       520.16 o                         
  -4   7   4     107497.07     101997.98      2189.40 o                         
  -3   7   4      46281.58      48581.58       969.38 o                         
  -2   7   4     150364.08     157082.97      2612.14 o                         
  -1   7   4      29368.29      32730.66       761.69 o                         
   0   7   4      27438.14      28669.73       704.87 o                         
   1   7   4      35016.38      37988.53       665.25 o                         
   2   7   4      17559.02      20079.90       470.50 o                         
   3   7   4         15.70        111.38       119.90 o                         
   4   7   4       9994.94       9981.64       300.50 o                         
   5   7   4       2300.15       2015.79       154.14 o                         
   6   7   4      99574.12     100367.20      1486.27 o                         
   7   7   4       4064.35       5115.27       332.70 o                         
   8   7   4      73148.20      71442.55      1139.23 o                         
   9   7   4      11141.00      11126.87       313.48 o                         
  10   7   4      34500.51      34545.57       790.57 o                         
  11   7   4       2668.44       2545.24       284.48 o                         
  12   7   4       4687.37       4749.18       351.17 o                         
  13   7   4       2092.57       1597.22       422.16 o                         
  14   7   4       6506.20       5742.98       364.53 o                         
  15   7   4      17601.25      18282.73       708.70 o                         
  16   7   4       9046.31       8769.08       447.57 o                         
  17   7   4       3195.29       3002.60       208.07 o                         
  18   7   4       9381.87       8882.07       354.75 o                         
 -18   8   4      21569.58      23510.13      1677.41 o                         
 -17   8   4        964.64       1106.57       205.57 o                         
 -16   8   4      11491.22      12966.26       531.84 o                         
 -15   8   4        117.00        106.84       176.24 o                         
 -14   8   4      10248.70      11192.96       509.11 o                         
 -13   8   4        656.33        475.66       180.78 o                         
 -12   8   4      19049.28      19834.39       519.92 o                         
 -11   8   4       4853.25       4555.35       239.32 o                         
 -10   8   4      50228.86      47765.33       937.99 o                         
  -9   8   4      38017.06      36160.26       676.46 o                         
  -8   8   4      43028.57      40949.15       762.88 o                         
  -7   8   4      27871.70      26625.20       621.76 o                         
  -6   8   4      12888.73      13204.71       410.48 o                         
  -5   8   4      15441.37      15384.97       438.62 o                         
  -4   8   4        124.00        227.03       161.28 o                         
  -3   8   4      67607.69      66354.20      1399.06 o                         
  -2   8   4      20662.42      21638.25       573.79 o                         
  -1   8   4      64728.54      70090.45      1314.04 o                         
   0   8   4        253.73        418.47       113.88 o                         
   1   8   4         20.04        204.53       128.39 o                         
   2   8   4       3000.08       4113.20       252.59 o                         
   3   8   4          6.52         34.82       142.88 o                         
   4   8   4       7212.75       6380.40       263.38 o                         
   5   8   4       4852.29       4798.04       186.48 o                         
   6   8   4       7131.09       6231.67       344.65 o                         
   7   8   4      60115.43      61366.36      1072.69 o                         
   8   8   4        850.85        954.38       128.02 o                         
   9   8   4      74585.06      75409.04      1315.44 o                         
  10   8   4        260.11        395.94       152.11 o                         
  11   8   4      37928.84      37153.84      1253.70 o                         
  12   8   4      10007.22      10697.82       418.84 o                         
  13   8   4      14388.36      13542.44       942.09 o                         
  14   8   4      36832.50      36780.47       923.61 o                         
  15   8   4      17702.29      17506.04       678.20 o                         
  16   8   4      14842.89      15295.88       475.74 o                         
  17   8   4      14656.81      14480.25      1052.18 o                         
  18   8   4       2504.93       2693.13       188.53 o                         
 -17   9   4      22558.30      24173.74      1175.08 o                         
 -16   9   4         37.66         24.59       172.98 o                         
 -15   9   4       3401.63       3905.95       251.27 o                         
 -14   9   4       3481.54       3292.58       250.23 o                         
 -13   9   4       2920.44       2750.27       206.29 o                         
 -12   9   4         25.36        132.14       174.70 o                         
 -11   9   4      10360.54      10084.05       428.71 o                         
 -10   9   4      17984.37      17089.07       503.29 o                         
  -9   9   4      17199.34      17651.78       505.10 o                         
  -8   9   4      52204.21      49884.62       902.10 o                         
  -7   9   4      23300.37      23925.97       528.90 o                         
  -6   9   4       5578.48       4925.43       264.19 o                         
  -5   9   4       2125.55       2060.27       184.02 o                         
  -4   9   4      21365.24      23079.58       713.18 o                         
  -3   9   4        765.93        761.30       118.38 o                         
  -2   9   4      50342.34      51214.57       924.68 o                         
  -1   9   4       2290.62       2228.85       150.40 o                         
   0   9   4       2278.42       2321.04       131.58 o                         
   1   9   4      34981.86      33948.22       899.94 o                         
   2   9   4      11291.46      12173.18       482.84 o                         
   3   9   4      22258.45      21908.64       629.62 o                         
   4   9   4       5393.43       5185.17       299.57 o                         
   5   9   4      22212.27      20832.41       492.98 o                         
   6   9   4       6449.64       7050.11       283.77 o                         
   7   9   4       1897.85       1714.26       155.38 o                         
   8   9   4      62535.12      64170.93      1544.55 o                         
   9   9   4        977.04        984.74       172.60 o                         
  10   9   4      52937.67      51762.61      1202.83 o                         
  11   9   4       7097.60       7186.57       426.50 o                         
  12   9   4      16626.03      17483.43       836.55 o                         
  13   9   4      38655.86      39460.01       908.80 o                         
  14   9   4      11536.88      10915.90       528.58 o                         
  15   9   4      44827.73      45688.57      1509.10 o                         
  16   9   4       4050.51       3743.46       303.45 o                         
  17   9   4      10213.40      10310.03       398.37 o                         
 -17  10   4       6460.75       6988.74       312.06 o                         
 -16  10   4       1790.90       1677.82       207.27 o                         
 -15  10   4      16709.63      18872.10       668.09 o                         
 -14  10   4       1086.36        673.18       304.80 o                         
 -13  10   4      11065.26      11757.87       551.76 o                         
 -12  10   4       1691.76       1945.02       182.48 o                         
 -11  10   4        877.97        685.11       180.95 o                         
 -10  10   4       1049.10        821.18       176.61 o                         
  -9  10   4       3518.44       3053.61       241.28 o                         
  -8  10   4       5192.80       5304.96       244.65 o                         
  -7  10   4        266.31        311.97       141.03 o                         
  -6  10   4      10181.54      10273.99       377.42 o                         
  -5  10   4      26548.28      26908.76       509.23 o                         
  -4  10   4       2527.21       2347.60       243.65 o                         
  -3  10   4      93027.80      92433.56      1686.38 o                         
  -2  10   4        137.29        387.58       178.90 o                         
  -1  10   4      52748.34      50585.06       943.31 o                         
   0  10   4      28514.01      29914.94      1136.84 o                         
   1  10   4        294.27        195.84        93.69 o                         
   2  10   4      50706.62      52640.92      1389.94 o                         
   3  10   4       1708.92       1800.54       194.78 o                         
   4  10   4      16823.00      15377.17       373.50 o                         
   5  10   4        106.21         65.62       133.15 o                         
   6  10   4        803.65       1051.83       171.42 o                         
   7  10   4      16173.94      16732.96       555.94 o                         
   8  10   4       2971.62       2443.66       327.81 o                         
   9  10   4      39323.68      41304.89      1066.76 o                         
  10  10   4         34.03        202.32       199.09 o                         
  11  10   4      15871.78      15434.32       780.87 o                         
  12  10   4      10059.59       9186.79       456.91 o                         
  13  10   4       1719.24       1062.96       343.07 o                         
  14  10   4      30845.54      32041.71       983.78 o                         
  15  10   4        192.55        767.87       196.66 o                         
  16  10   4       9958.96      10403.58       419.93 o                         
 -16  11   4      51822.50      53954.97      1807.97 o                         
 -15  11   4      12993.81      12808.74       503.75 o                         
 -14  11   4      61505.63      63881.40      1646.33 o                         
 -13  11   4      26223.51      26816.42      1253.64 o                         
 -12  11   4      45936.60      45793.38      3029.57 o                         
 -11  11   4      18438.49      18299.86       743.62 o                         
 -10  11   4       7319.09       7016.83       454.34 o                         
  -9  11   4       3398.77       3241.35       294.24 o                         
  -8  11   4       4942.65       4926.37       275.39 o                         
  -7  11   4        607.05        787.72       165.38 o                         
  -6  11   4      29287.64      30149.91       728.97 o                         
  -5  11   4        728.17       1121.34       158.33 o                         
  -4  11   4     136514.06     138308.89      2439.19 o                         
  -3  11   4       8062.63       8850.60       345.93 o                         
  -2  11   4     148498.81     147484.81      2083.03 o                         
  -1  11   4      26916.96      28801.55       620.86 o                         
   0  11   4      53144.22      53153.30      1015.94 o                         
   1  11   4      42020.02      42996.58       942.08 o                         
   2  11   4       3718.92       3255.99       207.17 o                         
   3  11   4       5479.24       5166.46       269.07 o                         
   4  11   4       5844.34       5591.01       287.28 o                         
   5  11   4          0.67         48.96       134.43 o                         
   6  11   4        108.18         68.17       137.52 o                         
   7  11   4       2820.49       2425.97       245.69 o                         
   8  11   4      10915.23      11759.23       598.22 o                         
   9  11   4       1598.69       1592.94       236.32 o                         
  10  11   4      16943.02      17546.57       836.63 o                         
  11  11   4        418.29        500.25       195.69 o                         
  12  11   4        205.41        492.96       282.73 o                         
  13  11   4      12064.81      12865.89       554.62 o                         
  14  11   4       9104.53       9779.02       451.76 o                         
  15  11   4      10941.71      11141.30       447.70 o                         
  16  11   4      25326.53      26098.38       729.01 o                         
 -15  12   4      52964.06      55658.38      2345.85 o                         
 -14  12   4      20667.64      20745.91       680.55 o                         
 -13  12   4      35753.40      35954.63      1978.37 o                         
 -12  12   4      37275.95      37061.16      1105.81 o                         
 -11  12   4      20711.12      18967.73       814.96 o                         
 -10  12   4      23578.37      23520.14       636.94 o                         
  -9  12   4       5444.63       5727.53       362.21 o                         
  -8  12   4        303.47        243.32       150.58 o                         
  -7  12   4      11600.84      11483.22       405.90 o                         
  -6  12   4        254.67        156.75       150.33 o                         
  -5  12   4      56663.32      58138.72      1254.23 o                         
  -4  12   4         10.46         82.79       140.63 o                         
  -3  12   4     123605.54     127023.70      2087.21 o                         
  -2  12   4      23355.74      23941.05       720.37 o                         
  -1  12   4      69283.09      67889.55      1056.57 o                         
   0  12   4      55499.87      55868.26       910.82 o                         
   1  12   4      16253.45      15190.19       575.29 o                         
   2  12   4      38329.76      38393.93       792.07 o                         
   3  12   4       1714.20       1739.69       162.77 o                         
   4  12   4        926.43        664.84       178.18 o                         
   5  12   4       7812.34       7166.25       441.87 o                         
   6  12   4       1965.29       2109.89       236.10 o                         
   7  12   4        533.75        348.67       175.73 o                         
   8  12   4       4391.63       4812.44       489.21 o                         
   9  12   4       5424.19       5544.27       486.41 o                         
  10  12   4        181.79        253.09       179.08 o                         
  11  12   4        506.99       1190.44       326.52 o                         
  12  12   4      10588.86      10980.66       503.73 o                         
  13  12   4       2009.62       2530.34       267.29 o                         
  14  12   4      18595.58      18701.12       529.45 o                         
  15  12   4      15101.54      14947.08       496.21 o                         
 -14  13   4       9926.38       9520.62       710.07 o                         
 -13  13   4      13773.74      14207.75       815.74 o                         
 -12  13   4        953.08        560.57       395.72 o                         
 -11  13   4      23000.61      23635.72       646.13 o                         
 -10  13   4        267.97        215.88       272.48 o                         
  -9  13   4       3697.77       3672.67       326.80 o                         
  -8  13   4        361.49        361.23       157.99 o                         
  -7  13   4       1986.26       1865.87       242.83 o                         
  -6  13   4       4997.65       5241.50       281.33 o                         
  -5  13   4        368.85        348.63       151.61 o                         
  -4  13   4      47061.55      48956.07       969.79 o                         
  -3  13   4       1555.75       2094.93       268.72 o                         
  -2  13   4      32842.01      34160.64      1007.30 o                         
  -1  13   4      43534.88      43946.20       819.80 o                         
   0  13   4       7858.18       8597.21       367.95 o                         
   1  13   4      78692.47      77436.53      1152.69 o                         
   2  13   4       6203.40       5444.53       306.36 o                         
   3  13   4      37703.71      37140.79       854.00 o                         
   4  13   4       9338.20       9170.38       449.51 o                         
   5  13   4       8268.41       7759.88       428.27 o                         
   6  13   4       2611.27       2069.69       391.10 o                         
   7  13   4        477.07       1006.74       487.39 o                         
   8  13   4        183.08        679.96       196.19 o                         
   9  13   4       1674.22       2251.34       428.18 o                         
  10  13   4       3268.16       3502.21       313.66 o                         
  11  13   4      18428.13      19059.83       562.86 o                         
  12  13   4       1804.22       2163.26       196.07 o                         
  13  13   4      31644.26      31699.96       735.39 o                         
  14  13   4        424.79        407.36       110.09 o                         
 -13  14   4       1035.72        982.79       284.41 o                         
 -12  14   4       2627.90       2609.21       433.18 o                         
 -11  14   4       8721.09       8225.20       324.88 o                         
 -10  14   4        488.42        231.89       251.80 o                         
  -9  14   4      17373.28      16470.25       620.50 o                         
  -8  14   4       4430.64       4237.23       439.32 o                         
  -7  14   4      10631.79      10599.60       455.57 o                         
  -6  14   4      16057.13      16770.03       495.14 o                         
  -5  14   4        164.04         54.60       194.74 o                         
  -4  14   4       1560.49       1192.06       239.40 o                         
  -3  14   4        901.54       1752.81       247.67 o                         
  -2  14   4      13971.23      14351.42       477.36 o                         
  -1  14   4       3354.34       3694.55       350.32 o                         
   0  14   4      60239.19      60580.93      1084.27 o                         
   1  14   4         36.82         -6.99       124.49 o                         
   2  14   4      39148.30      37510.40       866.08 o                         
   3  14   4       2204.60       1905.66       255.58 o                         
   4  14   4       8084.23       7032.84       509.26 o                         
   5  14   4       2367.80       2323.22       227.15 o                         
   6  14   4        533.76        553.97       171.89 o                         
   7  14   4        141.61         16.81       196.12 o                         
   8  14   4        335.59        521.30       211.17 o                         
   9  14   4      14311.80      14977.02       617.29 o                         
  10  14   4      15048.90      16061.96       702.23 o                         
  11  14   4      21986.39      22826.93       597.53 o                         
  12  14   4      25258.22      26143.34       627.49 o                         
  13  14   4      10980.45      10760.75       369.34 o                         
 -12  15   4       7051.18       6098.57       703.95 o                         
 -11  15   4         16.48        -29.32       112.00 o                         
 -10  15   4      10657.54      10418.91       406.23 o                         
  -8  15   4       5961.43       5593.51       514.84 o                         
  -7  15   4      30248.43      29760.19      1037.72 o                         
  -6  15   4        731.23        972.40       213.07 o                         
  -5  15   4      39227.50      38528.63      1137.52 o                         
  -4  15   4        605.19        783.97       203.25 o                         
  -3  15   4       3081.53       2927.31       211.78 o                         
  -2  15   4       1935.82       2422.47       241.43 o                         
  -1  15   4       7483.82       7605.34       343.86 o                         
   0  15   4       8243.67       7412.26       293.86 o                         
   1  15   4      27160.83      27115.79       700.13 o                         
   2  15   4        464.15        432.00       154.58 o                         
   3  15   4        558.71        855.77       177.63 o                         
   4  15   4        272.68         60.33       200.74 o                         
   5  15   4       3399.52       4431.49       624.39 o                         
   6  15   4          9.88        -81.60       191.23 o                         
   7  15   4       2740.97       2610.90       403.28 o                         
   8  15   4       6213.83       6222.05       546.08 o                         
   9  15   4         43.83        -50.00       263.21 o                         
  10  15   4      30302.74      32156.11      1734.37 o                         
  11  15   4       8345.97       8802.29       662.28 o                         
  12  15   4      18941.15      16589.89      1670.13 o                         
 -10  16   4       1879.14       1607.02       175.42 o                         
  -9  16   4        123.76         94.94       186.13 o                         
  -8  16   4      14448.04      12698.12       710.33 o                         
  -7  16   4       1228.52       1035.96       284.63 o                         
  -6  16   4      40255.12      39540.70      1111.55 o                         
  -5  16   4       8256.08       8208.84       420.60 o                         
  -4  16   4      34253.78      34359.19      1016.81 o                         
  -3  16   4       8785.17       9386.48       368.61 o                         
  -2  16   4       7233.14       6203.52       338.08 o                         
  -1  16   4      10566.89      10922.46       409.14 o                         
   0  16   4         47.08       -201.67       201.67 o                         
   1  16   4       7509.92       7951.09       609.90 o                         
   2  16   4        225.12        279.96       195.69 o                         
   3  16   4       4525.61       4020.24       332.70 o                         
   4  16   4      16096.02      16105.13       635.58 o                         
   5  16   4       1423.13        586.54       292.35 o                         
   6  16   4      19753.94      20937.27      1035.72 o                         
   7  16   4        831.24        889.88       219.43 o                         
   8  16   4      13720.23      14994.70       718.16 o                         
   9  16   4      11387.98      11668.07      1266.11 o                         
  10  16   4        361.75        333.03       108.56 o                         
  -8  17   4      14650.87      14780.71       410.69 o                         
  -7  17   4      20629.58      19970.89       877.37 o                         
  -6  17   4      14083.20      13944.40       408.18 o                         
  -5  17   4      34090.76      32614.09       874.99 o                         
  -4  17   4       9090.52       9925.75       349.61 o                         
  -3  17   4      13228.40      11875.61       492.62 o                         
  -2  17   4       9705.76       9852.21       447.92 o                         
  -1  17   4       1260.43        955.25       201.38 o                         
   0  17   4      15396.10      16088.47      1040.54 o                         
   1  17   4       2624.47       2163.41       376.41 o                         
   2  17   4      18334.42      17829.71       692.93 o                         
   3  17   4      15152.92      14373.41       795.60 o                         
   4  17   4       5991.50       5643.84       343.82 o                         
   5  17   4      39802.66      41003.47       915.82 o                         
   6  17   4       1167.89        996.99       195.64 o                         
   7  17   4      22243.43      23233.91      1428.05 o                         
   8  17   4        953.72        715.09       150.58 o                         
  -6  18   4       3421.15       3511.28       310.57 o                         
  -5  18   4       3591.97       3769.68       330.13 o                         
  -4  18   4       1557.97       1190.09       309.33 o                         
  -3  18   4       2368.80       2923.48       228.57 o                         
  -2  18   4       1527.62       1911.64       222.27 o                         
  -1  18   4       3318.08       3635.02       263.89 o                         
   0  18   4       3065.94       3280.72       483.16 o                         
   1  18   4       6674.53       6400.66       270.78 o                         
   2  18   4         64.26        -79.00       166.99 o                         
   3  18   4       5896.68       5747.62       264.09 o                         
   4  18   4       5455.77       5535.06       268.99 o                         
   5  18   4         30.09         51.38       170.61 o                         
 -20   1   5      16261.83      17126.85       317.67 o                         
 -19   1   5        412.26         23.86       120.00 o                         
 -18   1   5      34308.46      37192.94       888.53 o                         
 -17   1   5       2214.00       1733.99       210.27 o                         
 -16   1   5      28234.61      27895.24       625.33 o                         
 -15   1   5        193.95         38.12       162.51 o                         
 -14   1   5      31830.78      32569.19      1555.13 o                         
 -13   1   5       1471.98       1092.19       262.80 o                         
 -12   1   5      38336.18      38007.98      1281.30 o                         
 -11   1   5       3521.05       3154.77       643.60 o                         
 -10   1   5      47099.59      48887.73      1293.28 o                         
  -9   1   5       1726.70       1387.22       211.90 o                         
  -8   1   5     153868.92     162460.12      3911.75 o                         
  -7   1   5        429.90        386.70       160.75 o                         
  -6   1   5      65397.38      71086.91      1913.23 o                         
  -5   1   5         30.75        -54.41       197.96 o                         
  -4   1   5      49367.07      53806.74      2020.36 o                         
  -3   1   5       1302.73       1333.36       281.97 o                         
  -2   1   5       5173.07       5180.29       222.94 o                         
  -1   1   5      26811.89      32464.26       789.84 o                         
   0   1   5       5065.58       5389.86       181.49 o                         
   1   1   5      22065.38      23673.13       366.88 o                         
   2   1   5      10080.36       9002.26       290.54 o                         
   3   1   5      21160.35      22698.97       449.92 o                         
   4   1   5      13087.98      13396.20       447.41 o                         
   5   1   5       2538.59       2228.21       230.77 o                         
   6   1   5        905.42        713.80       184.75 o                         
   7   1   5        956.71       1098.00       230.77 o                         
   8   1   5         43.66        151.59        96.02 o                         
   9   1   5        738.75        776.97       107.78 o                         
  10   1   5      14612.08      13119.96       314.74 o                         
  11   1   5        756.29        821.66       122.09 o                         
  12   1   5      17587.73      17169.93       413.43 o                         
  13   1   5         44.94         70.83       145.96 o                         
  14   1   5      19145.73      19034.46       521.43 o                         
  15   1   5         89.37        141.68       184.86 o                         
  16   1   5      10889.83      10570.76       457.88 o                         
  17   1   5       1726.09       1214.15       182.26 o                         
  18   1   5       6317.07       5795.09       336.82 o                         
  19   1   5       3049.63       2845.35       215.16 o                         
 -20   2   5         10.03        -92.42        92.42 o                         
 -19   2   5      22508.77      23803.45       474.49 o                         
 -18   2   5       3950.21       3779.53       249.08 o                         
 -17   2   5      37005.41      39046.54       740.52 o                         
 -16   2   5       9923.02       9849.15       408.13 o                         
 -15   2   5      28466.09      29165.77       565.34 o                         
 -14   2   5         97.37        -27.54       158.38 o                         
 -13   2   5      48824.05      47154.07      1167.51 o                         
 -12   2   5       4483.15       4167.17       457.47 o                         
 -11   2   5      47120.21      50275.53      2542.42 o                         
 -10   2   5      13023.00      12117.40       420.43 o                         
  -9   2   5      83034.66      84421.97      2215.43 o                         
  -8   2   5       7639.99       7604.21       507.03 o                         
  -7   2   5     120895.97     131014.88      4670.58 o                         
  -6   2   5       6573.07       6086.54       926.70 o                         
  -5   2   5     158086.16     161302.45      4642.50 o                         
  -4   2   5      27628.91      30576.75      1332.21 o                         
  -3   2   5     107109.20     113709.43      2140.53 o                         
  -2   2   5        630.49        427.77       187.99 o                         
  -1   2   5      10005.52      11260.47       274.50 o                         
   0   2   5      10917.29      11667.68       309.59 o                         
   1   2   5        802.90       1104.72        86.94 o                         
   2   2   5       2155.28       2490.12       116.36 o                         
   3   2   5       4704.17       4614.17       183.06 o                         
   4   2   5       3284.99       3692.95       247.50 o                         
   5   2   5      42857.45      38935.55       963.87 o                         
   6   2   5      16409.14      18247.73       619.50 o                         
   7   2   5      32951.66      33067.32       758.11 o                         
   8   2   5      13443.22      13036.72       359.76 o                         
   9   2   5       5184.80       4313.26       203.69 o                         
  10   2   5      18380.30      18121.15       385.19 o                         
  11   2   5      36191.02      33684.40       603.10 o                         
  12   2   5      16703.70      16177.19       434.71 o                         
  13   2   5      33195.48      32424.75       729.61 o                         
  14   2   5      10078.26       9824.25       326.55 o                         
  15   2   5      24519.58      23838.94       845.54 o                         
  16   2   5       6003.72       6010.41       443.43 o                         
  17   2   5       2769.24       2946.51       236.10 o                         
  18   2   5       3957.24       3699.38       343.56 o                         
  19   2   5       3080.17       3027.31       212.53 o                         
 -20   3   5       3479.89       3313.25       123.75 o                         
 -19   3   5        592.33        172.61       124.08 o                         
 -18   3   5       5299.21       5492.18       385.71 o                         
 -17   3   5      12147.88      12356.03       385.19 o                         
 -16   3   5       1678.44       1701.69       152.48 o                         
 -15   3   5       5004.80       4753.40       274.04 o                         
 -14   3   5        330.12        158.01       146.02 o                         
 -13   3   5       2044.55       1928.38       251.20 o                         
 -12   3   5       3147.83       3009.69       540.83 o                         
 -11   3   5       9769.75       8014.44       457.62 o                         
 -10   3   5       1660.45       1362.88       231.88 o                         
  -9   3   5       1867.76       1733.68       145.50 o                         
  -8   3   5      49745.46      48884.27      1743.42 o                         
  -7   3   5      39198.33      43818.93      2034.47 o                         
  -6   3   5      45181.05      44680.03      1973.54 o                         
  -5   3   5      86600.17      90115.73      3255.05 o                         
  -4   3   5      26549.36      26933.52      1234.74 o                         
  -3   3   5      79267.75      81187.56      1937.17 o                         
  -2   3   5       3238.38       3147.54       164.30 o                         
  -1   3   5       8473.38       7124.01       200.00 o                         
   0   3   5      11142.71      11385.19       535.35 o                         
   1   3   5      19596.77      19817.96       313.72 o                         
   2   3   5        111.94        253.11        78.92 o                         
   3   3   5       5117.90       5308.18       192.04 o                         
   4   3   5      51594.39      49664.71       969.03 o                         
   5   3   5      61884.42      63981.51      1228.59 o                         
   6   3   5      72660.94      68273.44      1894.02 o                         
   7   3   5      55805.88      53673.39       838.89 o                         
   8   3   5      33113.63      30411.99       714.02 o                         
   9   3   5      72336.10      68387.10      1154.73 o                         
  10   3   5       2696.24       2687.83       156.81 o                         
  11   3   5      49429.82      48727.03       882.98 o                         
  12   3   5      10272.37      10473.10       309.75 o                         
  13   3   5      26709.39      26795.21       708.29 o                         
  14   3   5       1302.66       1320.26       162.11 o                         
  15   3   5       4322.34       4070.28       494.83 o                         
  16   3   5       8208.02       8047.27       311.09 o                         
  17   3   5        252.26        154.78       150.30 o                         
  18   3   5       4292.58       5165.56       680.49 o                         
  19   3   5       1957.92       2265.33       136.40 o                         
 -19   4   5        840.93        588.79       108.74 o                         
 -18   4   5       3306.07       2997.53       191.40 o                         
 -17   4   5       1243.84        614.63       180.10 o                         
 -16   4   5      13185.09      13518.58       415.64 o                         
 -15   4   5      12780.88      12619.39       571.21 o                         
 -14   4   5          4.78       -100.51       123.51 o                         
 -13   4   5      20306.75      21345.09       964.38 o                         
 -12   4   5      35267.14      34551.87      1037.49 o                         
 -11   4   5      30357.94      30548.94       748.82 o                         
 -10   4   5      11229.77      11142.80       542.68 o                         
  -9   4   5      16035.50      15502.03       486.92 o                         
  -7   4   5       6299.85       5801.27       675.96 o                         
  -6   4   5     116027.34     118148.25      4247.98 o                         
  -5   4   5       4885.18       3585.34       483.88 o                         
  -4   4   5     114501.05     110696.25      2611.93 o                         
  -3   4   5        515.44        902.38       130.92 o                         
  -2   4   5      63917.79      64249.88      1000.79 o                         
  -1   4   5      47206.04      49524.59       795.11 o                         
   0   4   5        193.62        300.25        95.28 o                         
   1   4   5      48671.72      47078.86       596.84 o                         
   2   4   5      16858.63      17955.26       348.12 o                         
   3   4   5       3204.97       3208.65       388.84 o                         
   4   4   5      17008.86      16635.45       369.66 o                         
   5   4   5     108214.46     105736.45      1514.86 o                         
   6   4   5      45894.80      47461.11       807.37 o                         
   7   4   5     130039.20     125343.06      1583.19 o                         
   8   4   5      69261.62      65512.40      1148.98 o                         
   9   4   5      18576.38      18612.48       352.50 o                         
  10   4   5      46756.58      43873.39       660.92 o                         
  11   4   5       2320.90       2015.40       142.99 o                         
  12   4   5      16860.96      15193.25       405.35 o                         
  13   4   5        685.36        660.06       136.97 o                         
  14   4   5       4299.75       3964.04       210.83 o                         
  15   4   5       7432.52       7481.57       377.66 o                         
  16   4   5       1315.93       1232.07       194.20 o                         
  17   4   5      41042.93      42319.68      1778.03 o                         
  18   4   5        849.64        828.06       260.35 o                         
  19   4   5      24395.76      24313.30       565.19 o                         
 -19   5   5        782.51        247.17       143.97 o                         
 -18   5   5      10666.10       9669.47       314.64 o                         
 -17   5   5      10653.41      10767.48       411.57 o                         
 -16   5   5      12878.70      12026.68       315.76 o                         
 -15   5   5         41.15       -116.04       116.04 o                         
 -14   5   5      44985.40      44409.83       712.07 o                         
 -13   5   5      23868.49      23810.45       481.94 o                         
 -12   5   5      67680.96      65867.23      1052.59 o                         
 -11   5   5      54289.56      52983.52      1131.57 o                         
 -10   5   5      41165.11      41611.08      1010.58 o                         
  -9   5   5      27701.47      26631.20      1096.12 o                         
  -8   5   5       3988.58       4465.95       251.88 o                         
  -7   5   5      12673.87      13630.92       470.67 o                         
  -6   5   5       8494.32       6885.32       719.61 o                         
  -5   5   5      36064.22      34912.32       917.42 o                         
  -4   5   5       2204.90       3528.56       241.77 o                         
  -3   5   5      13166.60      12434.06       318.20 o                         
  -2   5   5      32827.99      34506.32       616.29 o                         
  -1   5   5        635.07       1021.73       166.98 o                         
   0   5   5     171837.23     169201.14      2381.66 o                         
   1   5   5      34840.65      35668.79       576.15 o                         
   2   5   5      18324.18      18546.85       421.29 o                         
   3   5   5       1268.13       1223.94       151.45 o                         
   4   5   5      52491.44      52457.56      1077.11 o                         
   5   5   5        731.09       1210.48       126.80 o                         
   6   5   5     176517.09     167948.05      1972.07 o                         
   7   5   5        412.53        464.21        86.05 o                         
   8   5   5      51092.14      48712.03       713.36 o                         
   9   5   5       6385.36       5567.52       184.64 o                         
  10   5   5       4038.77       3572.11       160.82 o                         
  11   5   5        359.26        287.61       107.57 o                         
  12   5   5       5722.17       5463.05       233.30 o                         
  13   5   5        598.81        802.82       138.45 o                         
  14   5   5       1902.57       2021.86       322.07 o                         
  15   5   5       3450.67       3372.72       218.82 o                         
  16   5   5      39448.36      39975.21      2483.47 o                         
  17   5   5      13971.96      13433.49       430.74 o                         
  18   5   5      36558.02      37316.74      1010.58 o                         
  19   5   5       2612.79       2273.70       911.99 o                         
 -19   6   5       1367.02       1147.91       236.51 o                         
 -18   6   5       7661.23       6662.67       331.17 o                         
 -17   6   5       2137.30        902.26       193.80 o                         
 -16   6   5      11353.62      10364.64       317.82 o                         
 -15   6   5      12216.37      11246.08       286.79 o                         
 -14   6   5       1326.29       1493.45       243.88 o                         
 -13   6   5      13065.00      13606.19       482.36 o                         
 -12   6   5      93431.77      93941.45      1325.13 o                         
 -11   6   5      21415.34      20205.85       410.18 o                         
 -10   6   5     123072.88     116557.85      1558.41 o                         
  -9   6   5       3479.12       3777.98       295.67 o                         
  -8   6   5      13494.16      12222.00       532.06 o                         
  -7   6   5      23696.72      21540.92       464.76 o                         
  -6   6   5          7.21         60.13       107.08 o                         
  -5   6   5      42447.79      37063.09       804.36 o                         
  -4   6   5       6498.38       7925.76       269.17 o                         
  -3   6   5       3707.94       5691.09       280.62 o                         
  -2   6   5      58108.85      62010.43      1643.07 o                         
  -1   6   5      72442.05      73671.58      1678.53 o                         
   0   6   5     222469.83     227457.73      3713.33 o                         
   1   6   5      62463.12      59834.57      1029.53 o                         
   2   6   5     118994.98     114471.88      1567.34 o                         
   3   6   5         26.37        136.71        87.08 o                         
   4   6   5      90889.07      87619.17      1269.10 o                         
   5   6   5      90627.24      90269.77      1317.40 o                         
   6   6   5      24384.29      22385.77       584.04 o                         
   7   6   5      81956.24      79324.03       925.76 o                         
   8   6   5      25241.33      24868.47       537.35 o                         
   9   6   5        368.84        279.63        93.74 o                         
  10   6   5       5759.43       5867.16       184.85 o                         
  11   6   5      35586.11      35927.97       658.91 o                         
  12   6   5       4851.99       5099.58       242.74 o                         
  13   6   5      12169.39      12327.15       380.49 o                         
  14   6   5      10158.55      10774.65       627.66 o                         
  15   6   5       1296.47       1278.44       330.08 o                         
  16   6   5      26795.99      27643.15       720.49 o                         
  17   6   5      22742.54      22731.21       670.42 o                         
  18   6   5      15928.79      14274.29       480.20 o                         
 -18   7   5        914.42       1073.89       166.40 o                         
 -17   7   5      16566.98      16380.94       582.71 o                         
 -16   7   5       4485.48       4239.90       315.20 o                         
 -15   7   5        425.03        244.01       156.10 o                         
 -14   7   5       4840.08       4400.38       314.98 o                         
 -13   7   5      42685.54      44800.04       868.17 o                         
 -12   7   5          1.83        -24.49       156.66 o                         
 -11   7   5     164677.64     160727.12      2033.14 o                         
 -10   7   5        188.02        160.56       145.80 o                         
  -9   7   5      88328.81      87048.31      1359.50 o                         
  -8   7   5      28625.35      27921.46       701.30 o                         
  -7   7   5       1917.89       1398.40       162.92 o                         
  -6   7   5     112493.72     111228.20      1937.90 o                         
  -5   7   5        265.12        146.40       136.82 o                         
  -4   7   5     109535.09     109315.83      2848.88 o                         
  -3   7   5      64391.33      69504.13      1297.52 o                         
  -2   7   5        937.83       1311.63       152.40 o                         
  -1   7   5     168644.94     182982.06      2668.42 o                         
   0   7   5      55295.57      53009.84       831.92 o                         
   1   7   5     294371.19     305719.56      5009.46 o                         
   2   7   5       7918.32       6664.82       346.96 o                         
   3   7   5     148518.16     149202.84      2257.34 o                         
   4   7   5      25038.97      25213.59       493.17 o                         
   5   7   5      60034.91      58649.98      1050.78 o                         
   6   7   5      98885.25      97288.19      1325.71 o                         
   7   7   5      33908.84      31783.15       612.95 o                         
   8   7   5      15847.41      16220.72       639.40 o                         
   9   7   5      30021.86      30946.55       718.78 o                         
  10   7   5      31119.55      31923.37       750.21 o                         
  11   7   5       6028.00       7177.47       426.28 o                         
  12   7   5      90274.76      95149.68      2354.59 o                         
  13   7   5       2893.72       3064.92       383.79 o                         
  14   7   5      11056.75      11350.82       417.01 o                         
  15   7   5       6881.37       7048.43       419.32 o                         
  16   7   5       1087.97        840.45       159.97 o                         
  17   7   5      11259.04      10405.58       457.49 o                         
  18   7   5       4772.20       4873.83       369.57 o                         
 -18   8   5       9363.88       9884.81       421.70 o                         
 -17   8   5       6079.41       6034.11       266.01 o                         
 -16   8   5       6961.20       6637.50       301.04 o                         
 -15   8   5       3373.29       3663.18       581.50 o                         
 -14   8   5       1344.62       1614.89       195.40 o                         
 -13   8   5       5264.25       4447.72       291.27 o                         
 -12   8   5      41767.21      42750.73       960.49 o                         
 -11   8   5       3962.93       3830.98       246.54 o                         
 -10   8   5      58315.48      55260.07      1040.65 o                         
  -9   8   5      21959.18      22733.23       851.73 o                         
  -8   8   5       7370.57       6567.32       274.07 o                         
  -7   8   5      78399.39      76170.73      1468.50 o                         
  -6   8   5      10313.87      10427.73       360.88 o                         
  -5   8   5     131152.48     129596.59      2494.77 o                         
  -4   8   5        164.58       -162.89       330.11 o                         
  -3   8   5      32952.64      31183.14       920.68 o                         
  -2   8   5      10750.66      12178.00       443.78 o                         
  -1   8   5       1313.00       1248.00       156.28 o                         
   0   8   5      91558.17     102431.16      1590.66 o                         
   1   8   5      16748.51      14029.90       491.83 o                         
   2   8   5      44042.61      46352.88      1089.62 o                         
   3   8   5       1809.31       2099.05       165.73 o                         
   4   8   5       3191.53       2889.42       164.77 o                         
   5   8   5     102248.80     102619.53      1670.72 o                         
   6   8   5        514.39        345.73        99.52 o                         
   7   8   5     100090.79      96587.83      1240.50 o                         
   8   8   5       1452.96       1293.44       142.60 o                         
   9   8   5        320.46        636.38       133.49 o                         
  10   8   5         49.05        108.58       127.96 o                         
  11   8   5      44039.29      45139.09       871.91 o                         
  12   8   5       6528.25       5962.17       318.92 o                         
  13   8   5      31975.88      32748.11      1043.51 o                         
  14   8   5       1999.93       1865.58       218.59 o                         
  15   8   5         24.95         24.26       162.20 o                         
  16   8   5         21.60         69.02       142.18 o                         
  17   8   5       7556.00       7677.81       350.02 o                         
  18   8   5       1862.02       1233.72       222.36 o                         
 -17   9   5      13597.03      14422.12       564.84 o                         
 -16   9   5       8461.79       8969.94       420.45 o                         
 -15   9   5       2304.08       2065.39       396.26 o                         
 -14   9   5       7059.54       6577.90       398.88 o                         
 -13   9   5      11294.38      12123.28       391.00 o                         
 -12   9   5        420.29        379.09       174.85 o                         
 -11   9   5      29846.94      30922.50       642.86 o                         
 -10   9   5        240.17        161.01       161.05 o                         
  -9   9   5         31.12         49.84       127.40 o                         
  -8   9   5      25575.75      25967.36       935.19 o                         
  -7   9   5      62465.01      64733.77      1079.49 o                         
  -6   9   5      88879.49      90215.13      1697.58 o                         
  -5   9   5      82013.51      82534.41      1725.20 o                         
  -4   9   5     132174.80     132831.66      2700.88 o                         
  -3   9   5      29735.13      26614.47       575.82 o                         
  -2   9   5      21604.51      20466.41       476.02 o                         
  -1   9   5        554.25        387.97       139.58 o                         
   0   9   5      11936.54      11001.95       329.18 o                         
   1   9   5       8451.43       7198.85       275.31 o                         
   2   9   5        497.69        919.55       181.35 o                         
   3   9   5      51552.23      50585.49      1115.32 o                         
   4   9   5      47404.56      49620.54      1120.61 o                         
   5   9   5      78099.41      81129.46      1412.18 o                         
   6   9   5     151529.55     148257.31      2288.41 o                         
   7   9   5      56190.44      58627.74      1102.94 o                         
   8   9   5      75730.91      73266.93      1161.59 o                         
   9   9   5      37625.37      36013.77       726.00 o                         
  10   9   5        358.38        445.63       165.47 o                         
  11   9   5      47559.22      46607.60      1032.98 o                         
  12   9   5      14459.65      15553.79       780.82 o                         
  13   9   5      36996.70      36807.68       927.83 o                         
  14   9   5        385.85        493.26       209.38 o                         
  15   9   5      16606.87      17162.88       630.73 o                         
  16   9   5       8474.05       9859.73       659.91 o                         
  17   9   5       1058.19       1032.45       155.47 o                         
 -17  10   5       3001.23       2870.48       209.23 o                         
 -16  10   5       8455.34       7968.62       376.75 o                         
 -15  10   5       4473.87       4546.09       315.30 o                         
 -14  10   5        554.47        701.02       211.43 o                         
 -13  10   5       7173.90       6735.86       343.22 o                         
 -12  10   5       9654.80       9324.30       348.54 o                         
 -11  10   5        906.66        696.80       199.63 o                         
 -10  10   5        480.75        293.42       169.02 o                         
  -9  10   5        131.90        213.50       133.96 o                         
  -8  10   5      51639.53      54759.63       990.63 o                         
  -7  10   5      24953.94      25371.67       619.05 o                         
  -6  10   5     188439.30     191994.08      2677.92 o                         
  -5  10   5      93827.91      93555.71      1479.65 o                         
  -4  10   5     125902.58     126206.85      1964.08 o                         
  -3  10   5      46984.88      47356.62       984.78 o                         
  -2  10   5      47290.59      46895.84       890.97 o                         
  -1  10   5       1672.11       1676.63       197.47 o                         
   0  10   5      39360.87      39871.44       863.52 o                         
   1  10   5       3030.48       2826.48       181.11 o                         
   2  10   5     104235.98     105266.66      1797.87 o                         
   3  10   5      26596.51      28471.13       783.16 o                         
   4  10   5     168497.89     167016.33      2601.32 o                         
   5  10   5     128997.74     132613.44      1929.69 o                         
   6  10   5     131253.58     133284.28      2117.26 o                         
   7  10   5     154558.83     155896.59      2428.45 o                         
   8  10   5      54835.17      54268.86      1210.09 o                         
   9  10   5      18203.45      17456.22       743.00 o                         
  10  10   5      38209.88      36946.19      1031.88 o                         
  11  10   5       1340.59        883.54       560.82 o                         
  12  10   5      59994.93      58863.21      1958.02 o                         
  13  10   5        382.07        208.21       290.25 o                         
  14  10   5      54767.90      54132.88      1452.40 o                         
  15  10   5      14142.10      14509.10       548.18 o                         
  16  10   5      15189.32      15542.62       528.23 o                         
 -16  11   5       5919.56       7288.12       332.34 o                         
 -15  11   5        152.50        173.43       175.37 o                         
 -14  11   5       7445.10       8133.70       565.43 o                         
 -13  11   5       9145.29       9151.82       662.87 o                         
 -12  11   5       4156.55       3824.49       457.42 o                         
 -11  11   5      14576.79      14596.88       669.75 o                         
 -10  11   5        291.37        475.19       269.24 o                         
  -9  11   5         39.12        200.08       154.44 o                         
  -8  11   5       4538.36       4943.18       288.84 o                         
  -7  11   5      53303.72      55049.18      1122.80 o                         
  -6  11   5      66729.64      68561.51      1306.68 o                         
  -5  11   5      29063.75      30659.16       669.98 o                         
  -4  11   5      86691.58      86589.75      1646.77 o                         
  -3  11   5       3785.64       4074.43       247.83 o                         
  -2  11   5      16462.08      16281.05       496.37 o                         
  -1  11   5        343.82        480.16       132.17 o                         
   0  11   5       1265.76       1381.82       155.67 o                         
   1  11   5      14205.97      14725.97       538.43 o                         
   2  11   5        183.68         90.25       142.10 o                         
   3  11   5      88155.38      87788.80      1289.51 o                         
   4  11   5      30613.44      32289.95       836.72 o                         
   5  11   5      82412.84      82095.00      1627.27 o                         
   6  11   5     119467.14     121747.97      1971.70 o                         
   7  11   5      19663.12      19600.19       704.84 o                         
   8  11   5      36410.94      36426.91       927.79 o                         
   9  11   5       8212.58       8199.81       495.83 o                         
  10  11   5         31.23         62.56       249.36 o                         
  11  11   5      19700.40      18069.10       673.03 o                         
  12  11   5       3960.72       3937.69       470.13 o                         
  13  11   5      39016.83      38725.46      1130.53 o                         
  14  11   5        884.13        755.65       151.19 o                         
  15  11   5      26519.52      27598.70       805.14 o                         
  16  11   5      12876.98      12914.26       436.99 o                         
 -15  12   5      12568.46      14720.67       504.41 o                         
 -14  12   5       7131.37       6855.87       449.05 o                         
 -13  12   5      19056.07      21245.55      1099.68 o                         
 -12  12   5      37155.32      38981.19      1948.57 o                         
 -11  12   5        626.68       1295.58       243.09 o                         
 -10  12   5      17932.54      17110.97       556.86 o                         
  -9  12   5        206.64        439.36       202.97 o                         
  -8  12   5         13.12        118.04       141.70 o                         
  -7  12   5      25792.00      25611.50       765.84 o                         
  -6  12   5        752.91        941.58       175.61 o                         
  -5  12   5      64760.53      66756.23      1393.84 o                         
  -4  12   5      11767.52      11068.80       426.86 o                         
  -3  12   5      54622.51      52199.47      1241.33 o                         
  -2  12   5      57169.57      57964.01      1164.70 o                         
  -1  12   5        771.23        595.12       131.36 o                         
   0  12   5      28891.45      28826.63       779.87 o                         
   1  12   5        966.29        858.12       219.88 o                         
   2  12   5       1543.33       1442.62       191.87 o                         
   3  12   5       5005.60       5403.00       286.42 o                         
   4  12   5        168.47        207.40       143.50 o                         
   5  12   5      26026.01      26839.73       744.82 o                         
   6  12   5         89.04         45.88       176.76 o                         
   7  12   5      35704.56      35918.49       991.52 o                         
   8  12   5      17299.03      18301.34       834.79 o                         
   9  12   5        142.50        183.17       180.84 o                         
  10  12   5       9343.52      10574.51       514.76 o                         
  11  12   5       5426.44       5213.22       531.91 o                         
  12  12   5       2749.44       2739.01       612.82 o                         
  13  12   5       2417.43       2804.07       258.18 o                         
  14  12   5       4831.45       5010.83      1194.25 o                         
  15  12   5       3306.05       3054.31       244.74 o                         
 -14  13   5      18200.19      18751.47      1253.03 o                         
 -13  13   5      19132.21      20120.26       653.27 o                         
 -12  13   5       6770.25       7092.33       653.94 o                         
 -11  13   5      35559.36      34885.45       845.98 o                         
 -10  13   5          6.51        337.97       272.53 o                         
  -9  13   5      17269.29      15673.62       629.02 o                         
  -8  13   5        444.00        129.08       134.48 o                         
  -7  13   5       7505.55       6813.73       518.08 o                         
  -6  13   5      11560.73      11499.10       648.38 o                         
  -5  13   5      24580.84      25018.47      1288.86 o                         
  -4  13   5      48336.72      48600.75      1255.61 o                         
  -3  13   5     101582.98     101232.47      2060.03 o                         
  -2  13   5      16742.55      15892.62       698.77 o                         
  -1  13   5     130863.03     128657.39      1982.96 o                         
   0  13   5         11.71        -46.49       167.52 o                         
   1  13   5      69306.56      70726.98      1185.22 o                         
   2  13   5       4918.07       4818.15       326.42 o                         
   3  13   5       4696.92       5035.50       293.05 o                         
   4  13   5        564.88        633.74       153.23 o                         
   5  13   5      11389.32      10632.40       383.02 o                         
   6  13   5      24864.09      25255.62      1416.83 o                         
   7  13   5      56966.37      54607.38      2092.04 o                         
   8  13   5        698.41        677.37       235.17 o                         
   9  13   5      85498.95      82523.37      2115.99 o                         
  10  13   5       4579.15       4835.48       284.98 o                         
  11  13   5      17397.09      17306.50       593.07 o                         
  12  13   5       9199.57       8960.97       341.80 o                         
  13  13   5         77.60        108.21       116.65 o                         
  14  13   5         60.23        164.37       128.08 o                         
 -13  14   5       5879.97       5399.09       270.78 o                         
 -12  14   5      25348.71      25020.59      1041.97 o                         
 -11  14   5        562.78        297.80       174.50 o                         
 -10  14   5       8513.09       8014.41       335.35 o                         
  -9  14   5       7350.40       6425.18       923.54 o                         
  -8  14   5       2455.07       2288.11       347.95 o                         
  -7  14   5       1612.70       1352.15       322.36 o                         
  -6  14   5       3399.43       2870.87       261.03 o                         
  -5  14   5      15310.42      16365.49       599.44 o                         
  -4  14   5      35279.45      33911.46      1320.76 o                         
  -3  14   5      33695.49      33323.82      1213.33 o                         
  -2  14   5     102012.34     105087.31      2135.50 o                         
  -1  14   5       2590.36       2029.12       301.08 o                         
   0  14   5      39421.46      40308.18       788.75 o                         
   1  14   5       1439.13       1608.69       213.81 o                         
   2  14   5        220.68        214.35       170.41 o                         
   3  14   5         19.33        109.58       163.10 o                         
   4  14   5        204.33        539.68       204.63 o                         
   5  14   5       7946.62       8588.37       377.13 o                         
   6  14   5      10111.61       9701.05       429.51 o                         
   7  14   5      13152.44      12257.37       564.69 o                         
   8  14   5      59166.95      58702.88      1595.34 o                         
   9  14   5        863.48        900.88       216.51 o                         
  10  14   5      32521.80      31066.25       761.37 o                         
  11  14   5        216.43        238.70       131.32 o                         
  12  14   5        102.49        -16.02       112.19 o                         
  13  14   5        474.47        555.49       187.72 o                         
 -12  15   5        281.74         96.32       113.37 o                         
 -11  15   5       5519.29       5581.40       292.07 o                         
 -10  15   5      16193.93      14394.41      2260.56 o                         
  -7  15   5       3193.92       2760.64       269.50 o                         
  -6  15   5        341.42        437.81       188.16 o                         
  -5  15   5         32.08        123.08       198.00 o                         
  -4  15   5       8124.35       8736.24       452.57 o                         
  -3  15   5      20813.49      19781.79       524.95 o                         
  -2  15   5      15634.08      15299.90       682.33 o                         
  -1  15   5       9191.35       9372.97       328.96 o                         
   0  15   5       1032.88        813.88       149.13 o                         
   1  15   5       3604.43       3416.80       216.98 o                         
   2  15   5        468.83        489.25       149.22 o                         
   3  15   5      31583.98      30442.71       789.63 o                         
   4  15   5       1390.36       1673.95       339.94 o                         
   5  15   5      24393.09      24557.05       851.90 o                         
   6  15   5      14916.25      15182.38       506.66 o                         
   7  15   5         41.22        113.08       181.55 o                         
   8  15   5      17505.67      17039.35       927.10 o                         
   9  15   5      13265.07      12518.65       512.87 o                         
  10  15   5       5051.90       5347.30       312.35 o                         
  11  15   5         33.19         -1.71       132.65 o                         
 -10  16   5       2909.59       2817.41       210.65 o                         
  -9  16   5      10110.88      10545.49       465.97 o                         
  -8  16   5       9130.15       8107.03       548.92 o                         
  -7  16   5       1959.00       2150.77       250.96 o                         
  -6  16   5       6413.65       6521.10       367.21 o                         
  -5  16   5      10452.96      10239.58       463.46 o                         
  -4  16   5        616.43        516.51       276.46 o                         
  -3  16   5      25578.86      25433.71      1565.00 o                         
  -2  16   5        584.95        495.32       154.99 o                         
  -1  16   5      19648.74      19895.05       668.50 o                         
   0  16   5      12220.62      10767.97       702.30 o                         
   1  16   5       6864.99       6407.33       557.10 o                         
   2  16   5      64024.33      65756.74      1760.00 o                         
   3  16   5       4369.37       4041.20       406.91 o                         
   4  16   5      69851.59      73238.58      1873.01 o                         
   5  16   5      10085.28      10124.83      1133.77 o                         
   6  16   5      25028.40      24074.88      1311.26 o                         
   7  16   5      16285.18      15841.18       702.41 o                         
   8  16   5        197.72        255.81       131.13 o                         
   9  16   5      12927.64      13707.17       750.80 o                         
  10  16   5        264.42        277.12        98.33 o                         
  -8  17   5        284.59        302.29       111.35 o                         
  -7  17   5      11241.89      10728.21       914.14 o                         
  -6  17   5       7781.15       7925.71       293.93 o                         
  -5  17   5       1086.25       1066.34       166.01 o                         
  -4  17   5      36078.94      36932.82      1034.67 o                         
  -3  17   5       4777.56       4998.32       318.90 o                         
  -2  17   5      49940.39      50299.86      2915.76 o                         
  -1  17   5        115.60        263.13       159.95 o                         
   0  17   5      22385.99      22574.68       765.45 o                         
   1  17   5      27036.54      29466.99       917.89 o                         
   2  17   5       7054.23       7251.99       567.17 o                         
   3  17   5      66697.45      72901.64      2577.81 o                         
   4  17   5       6425.95       6402.37       368.05 o                         
   5  17   5      40686.51      42535.98      1120.83 o                         
   6  17   5       6238.26       6651.97       443.82 o                         
   7  17   5       1117.55        765.56       171.36 o                         
   8  17   5       6042.46       6013.70       295.19 o                         
  -6  18   5         69.72         50.29       167.25 o                         
  -5  18   5      29894.80      27835.02      1067.24 o                         
  -4  18   5      10129.81       9470.26       379.73 o                         
  -3  18   5      60010.54      61556.08      2056.60 o                         
  -2  18   5      12442.38      12714.36       964.92 o                         
  -1  18   5      46373.86      48678.71      1817.92 o                         
   0  18   5        142.41         67.27       152.04 o                         
   1  18   5      14773.01      15404.34       533.71 o                         
   2  18   5      17222.46      18093.68       506.51 o                         
   3  18   5       3124.81       3304.74       209.92 o                         
   4  18   5      25430.65      25749.67       844.98 o                         
   5  18   5       1406.31       1524.34       184.18 o                         
 -20   0   6        376.76        495.63       119.57 o                         
 -19   0   6       4895.88       4997.11       256.01 o                         
 -18   0   6       6440.26       5638.30       519.20 o                         
 -17   0   6      36786.66      37970.92      1447.99 o                         
 -16   0   6       6710.57       5333.03       462.77 o                         
 -15   0   6      24598.17      25070.03      1019.95 o                         
 -14   0   6      25442.96      24136.43      1842.53 o                         
 -13   0   6       5691.21       5492.31       932.10 o                         
 -12   0   6      83724.15      77076.12      2675.85 o                         
 -11   0   6     106330.45     102306.52      3404.90 o                         
 -10   0   6      89914.87      93027.48      3800.21 o                         
  -9   0   6      38176.30      33929.08      1307.36 o                         
  -8   0   6      99146.48     100639.12      2730.00 o                         
  -7   0   6      74548.27      81046.45      3095.20 o                         
  -6   0   6     133441.11     136253.22      4650.87 o                         
  -5   0   6     209083.39     215486.44      6895.65 o                         
  -4   0   6     254867.25     268158.59      8335.62 o                         
  -3   0   6        546.54       1089.10       716.52 o                         
  -2   0   6     118369.63     137075.00      3044.58 o                         
  -1   0   6     261364.84     342808.31     10400.63 o                         
   0   0   6      86837.25     103492.02      2300.46 o                         
   1   0   6     519528.12     597930.06     12680.81 o                         
   2   0   6     421744.03     446375.72      9491.86 o                         
   3   0   6     482363.53     532798.69      9238.44 o                         
   4   0   6     169329.14     176028.58      5527.23 o                         
   5   0   6       1092.32        975.18       225.57 o                         
   6   0   6     157703.94     156424.61      3729.54 o                         
   7   0   6      20366.01      23228.00       835.61 o                         
   8   0   6     104627.38      99965.76      3184.77 o                         
   9   0   6      20400.23      19694.78       575.05 o                         
  10   0   6        694.12       1169.45       147.31 o                         
  11   0   6      28239.86      29178.55       806.14 o                         
  12   0   6      13162.71      11851.64       470.60 o                         
  13   0   6      15834.07      17275.60       599.70 o                         
  14   0   6         80.36        136.37       162.90 o                         
  15   0   6       8768.00       9493.67      1148.82 o                         
  16   0   6       9810.09      10775.34       511.53 o                         
  17   0   6        735.56        543.25       188.97 o                         
  18   0   6      25392.86      27277.68      1159.28 o                         
  19   0   6        186.27         22.70       135.04 o                         
 -20   1   6         75.98         -2.88        87.18 o                         
 -19   1   6        269.81         59.99       116.33 o                         
 -18   1   6      10261.21       9800.21       383.11 o                         
 -17   1   6       5157.40       4664.21       273.01 o                         
 -16   1   6      35319.41      35109.48       652.20 o                         
 -15   1   6       1896.35       1337.21       210.63 o                         
 -14   1   6        639.18        211.41       217.33 o                         
 -13   1   6      29661.12      26708.85       883.28 o                         
 -11   1   6      75693.09      73848.57      1852.90 o                         
 -10   1   6      95160.67      95628.60      1930.05 o                         
  -9   1   6      37860.46      34861.49       810.87 o                         
  -8   1   6      14182.11      17524.21      1170.87 o                         
  -7   1   6      30707.04      31153.86       955.96 o                         
  -6   1   6     228615.67     239402.27      7731.67 o                         
  -5   1   6     115197.80     118040.05      4035.88 o                         
  -4   1   6     169525.59     169004.39      5445.84 o                         
  -3   1   6      83426.70      89260.81      1733.67 o                         
  -1   1   6      26901.14      34116.69      1173.56 o                         
   0   1   6     316770.31     382742.59      6666.22 o                         
   1   1   6       6513.26       8532.33       291.17 o                         
   2   1   6     166188.98     187731.94      3358.36 o                         
   3   1   6       8969.02       7897.46       335.16 o                         
   4   1   6      96372.93     113112.13      2201.55 o                         
   5   1   6     212050.86     228338.39      4231.24 o                         
   6   1   6      85508.37      92587.51      1962.16 o                         
   7   1   6     176401.16     181418.58      2611.85 o                         
   8   1   6      21207.37      22616.25       497.35 o                         
   9   1   6       3184.18       2922.33       155.69 o                         
  10   1   6      17768.47      19240.81       399.93 o                         
  11   1   6      58647.92      58057.46       821.49 o                         
  12   1   6      12715.34      13990.83       368.74 o                         
  13   1   6      39406.45      37137.05       801.35 o                         
  14   1   6        198.27        215.10       148.32 o                         
  15   1   6         71.34        227.55       190.09 o                         
  16   1   6        600.84        521.71       170.39 o                         
  17   1   6      23074.00      25228.59       584.38 o                         
  18   1   6       2639.62       2409.31       228.63 o                         
  19   1   6       9354.98       8150.46       413.25 o                         
 -20   2   6       4209.55       4170.72       159.35 o                         
 -19   2   6        576.54        154.91       114.60 o                         
 -18   2   6         31.09       -164.85       164.85 o                         
 -17   2   6      17162.26      17481.40       437.34 o                         
 -16   2   6        981.07        548.35       166.36 o                         
 -15   2   6       3213.11       3032.45       193.00 o                         
 -14   2   6      13191.06      12253.36       417.24 o                         
 -13   2   6      10888.91      11812.47       720.88 o                         
 -12   2   6      12045.59      10875.09       656.86 o                         
 -11   2   6      34265.47      32192.00       926.36 o                         
 -10   2   6      27293.04      25807.50       621.42 o                         
  -9   2   6       2194.02       1784.32       177.11 o                         
  -8   2   6       2657.74       2452.31       479.18 o                         
  -7   2   6     165425.69     189126.36      6390.20 o                         
  -6   2   6        825.11        952.16       247.49 o                         
  -5   2   6     386780.94     394038.81     12227.20 o                         
  -4   2   6         69.55        333.15       189.34 o                         
  -3   2   6     124304.16     114989.62      2179.68 o                         
  -2   2   6         28.75        162.79       167.15 o                         
  -1   2   6       4532.71       2316.47       135.53 o                         
   0   2   6      24718.96      23947.88       463.34 o                         
   1   2   6      16490.26      19528.45       339.28 o                         
   2   2   6      27463.80      28048.07       586.44 o                         
   3   2   6     119951.26     134772.91      2526.20 o                         
   4   2   6        192.19        416.32       154.08 o                         
   5   2   6     432124.19     470219.84      8362.58 o                         
   6   2   6      38506.70      39998.18      1045.07 o                         
   7   2   6     359977.88     376214.78      4722.29 o                         
   8   2   6      14734.62      15429.04       351.72 o                         
   9   2   6      42705.27      40406.87       767.95 o                         
  10   2   6      22966.91      22772.16       597.99 o                         
  11   2   6       3289.10       2303.97       157.49 o                         
  12   2   6      90271.12      88022.48      1398.41 o                         
  13   2   6       8290.28       6709.08       268.62 o                         
  14   2   6      21362.29      21092.77       495.32 o                         
  15   2   6      17999.48      19182.13       973.02 o                         
  16   2   6       2409.92       2227.37       223.64 o                         
  17   2   6      27514.17      28152.06       629.17 o                         
  18   2   6      15124.03      14863.72       538.64 o                         
  19   2   6       7331.65       6570.47       386.87 o                         
 -20   3   6        612.12        850.42       114.35 o                         
 -19   3   6        321.39         17.27       105.93 o                         
 -18   3   6       7253.86       6375.14       300.44 o                         
 -17   3   6        386.12        -71.25       148.07 o                         
 -16   3   6      24383.06      24560.23       405.26 o                         
 -15   3   6         81.15         72.35       150.07 o                         
 -14   3   6        966.33        782.82       162.09 o                         
 -13   3   6      12116.60      11036.35       432.66 o                         
 -12   3   6       6938.79       6661.56       523.45 o                         
 -11   3   6       5400.57       4682.14       448.52 o                         
 -10   3   6      11981.75      11464.89       419.49 o                         
  -9   3   6        238.57        663.03       152.60 o                         
  -8   3   6      85780.97      83487.42      1965.42 o                         
  -7   3   6       6707.31       7955.08       761.43 o                         
  -6   3   6     377196.88     383694.50     12074.13 o                         
  -5   3   6       4411.50       6490.18       606.22 o                         
  -4   3   6     547070.75     533242.00      9365.17 o                         
  -3   3   6      27647.37      31969.43       921.82 o                         
  -2   3   6     175503.62     181491.11      2856.17 o                         
  -1   3   6     143746.17     161482.50      2536.19 o                         
   0   3   6      18868.79      20620.42       682.94 o                         
   1   3   6     153879.86     165300.84      1967.25 o                         
   2   3   6     154686.28     173855.47      2417.11 o                         
   3   3   6     118603.02     124852.02      1812.06 o                         
   4   3   6     396884.38     441346.03      7815.68 o                         
   5   3   6      15205.30      14126.61       512.62 o                         
   6   3   6     634089.94     659625.25     11667.21 o                         
   7   3   6         24.46        341.66        88.92 o                         
   8   3   6     322724.44     314381.34      5551.60 o                         
   9   3   6      21249.93      20934.95       418.81 o                         
  10   3   6      83207.27      75831.90      1011.76 o                         
  11   3   6     118274.92     115091.22      1454.76 o                         
  12   3   6      54902.56      50908.41       839.14 o                         
  13   3   6     100823.45      97266.09      1402.21 o                         
  14   3   6      77163.53      75184.05      1215.56 o                         
  15   3   6      14398.20      14468.23       430.47 o                         
  16   3   6      51187.59      53177.24      1194.88 o                         
  17   3   6       1758.45       1467.95       318.90 o                         
  18   3   6      21991.92      21715.22       984.93 o                         
  19   3   6       1582.86       1389.73       111.12 o                         
 -19   4   6       4611.10       4084.54       165.99 o                         
 -18   4   6       4144.71       3527.63       183.75 o                         
 -17   4   6      36810.03      38591.14       715.64 o                         
 -16   4   6       1938.35       2095.31       145.11 o                         
 -15   4   6      41166.14      41108.95       708.88 o                         
 -14   4   6      29236.39      30121.14       527.00 o                         
 -13   4   6       8042.38       7875.74       372.19 o                         
 -12   4   6      37782.07      37086.75       967.27 o                         
 -11   4   6         38.71        227.57       149.63 o                         
 -10   4   6      25046.50      24757.79      1141.25 o                         
  -9   4   6      12493.17      12254.39       472.31 o                         
  -8   4   6        778.04        604.69       154.37 o                         
  -7   4   6     266859.44     265930.94     12820.92 o                         
  -6   4   6      10460.77       7301.82       706.86 o                         
  -5   4   6     425988.94     411789.06      7363.70 o                         
  -4   4   6       6899.02       5546.19       287.68 o                         
  -3   4   6     180049.00     173337.77      2775.66 o                         
  -2   4   6       7006.85       9581.43       321.87 o                         
  -1   4   6     102766.95     103515.69      2000.64 o                         
   0   4   6      37143.84      40518.69       772.41 o                         
   1   4   6      16532.14      19059.70       372.39 o                         
   2   4   6      35165.35      36624.41       536.63 o                         
   3   4   6     247510.56     275308.50      4923.10 o                         
   4   4   6      21154.11      19374.57       563.03 o                         
   5   4   6     342671.69     368381.91      5129.86 o                         
   6   4   6       5804.60       6349.92       232.00 o                         
   7   4   6     258328.61     264027.50      3117.76 o                         
   8   4   6       9344.17       9596.91       288.02 o                         
   9   4   6      49271.48      46634.58       711.62 o                         
  10   4   6      80960.15      79292.72      1052.04 o                         
  11   4   6      27779.83      24931.71       460.09 o                         
  12   4   6     176774.88     170560.20      2077.35 o                         
  13   4   6      36843.40      33432.86       636.98 o                         
  14   4   6      47533.82      47522.99      1526.18 o                         
  15   4   6      45982.74      46043.41       932.09 o                         
  16   4   6       2740.24       2860.11       239.00 o                         
  17   4   6      16155.27      16439.39       598.79 o                         
  18   4   6          6.53         12.63       112.75 o                         
  19   4   6       5286.77       5067.88       265.51 o                         
 -19   5   6       5398.48       5178.30       255.99 o                         
 -18   5   6      13485.13      13169.76       347.04 o                         
 -17   5   6       8525.88       9069.69       310.37 o                         
 -16   5   6      64724.46      66239.62       995.31 o                         
 -15   5   6      33764.48      35066.73       488.60 o                         
 -14   5   6      24913.02      24656.76       462.65 o                         
 -13   5   6      69727.13      68503.28      1074.81 o                         
 -12   5   6      12092.54      12613.70       426.32 o                         
 -11   5   6      62201.55      61361.14       897.67 o                         
 -10   5   6       9771.45      10402.73       648.74 o                         
  -9   5   6      29494.75      27089.86       985.88 o                         
  -8   5   6      97807.44     100429.16      2445.11 o                         
  -7   5   6      36993.40      32489.68       880.33 o                         
  -6   5   6     318521.00     320073.56      5017.20 o                         
  -5   5   6     150012.98     147771.72      3002.16 o                         
  -4   5   6     175598.62     168976.11      3190.65 o                         
  -3   5   6      79533.19      80070.12      1415.00 o                         
  -2   5   6       4661.04       3336.25       163.27 o                         
  -1   5   6       8954.62       8491.62       355.84 o                         
   0   5   6       2859.37       2779.74       146.64 o                         
   1   5   6       2652.04       3014.06       171.16 o                         
   2   5   6      10464.42      12333.58       264.51 o                         
   3   5   6       1257.16       1020.18       111.63 o                         
   4   5   6     126546.79     136843.45      2326.09 o                         
   5   5   6       3494.24       4354.77       434.70 o                         
   6   5   6     127796.84     134646.94      1863.00 o                         
   7   5   6       9614.94       8915.07       238.19 o                         
   8   5   6      28892.72      28861.48       546.29 o                         
   9   5   6         75.18        129.62        87.06 o                         
  10   5   6       4657.92       5264.53       191.77 o                         
  11   5   6      46565.73      44648.77       693.13 o                         
  12   5   6          1.22        194.69       105.89 o                         
  13   5   6      45544.11      43312.21       840.53 o                         
  14   5   6       5461.09       4915.34       572.77 o                         
  15   5   6      18905.82      17592.77       479.59 o                         
  16   5   6       5641.53       6185.28       377.53 o                         
  17   5   6       2432.54       3042.05       209.26 o                         
  18   5   6       2620.27       2344.90       176.61 o                         
  19   5   6       2407.25       2398.27       867.05 o                         
 -19   6   6       2260.30       1955.50       229.49 o                         
 -18   6   6       2763.94       2966.90       234.60 o                         
 -17   6   6      12894.10      12627.41       540.82 o                         
 -16   6   6       8374.85       8059.41       248.65 o                         
 -15   6   6      39350.59      36997.08       954.58 o                         
 -14   6   6      57239.64      56140.27      1170.85 o                         
 -13   6   6      12812.87      12358.25       271.09 o                         
 -12   6   6      86355.98      83872.08      1233.67 o                         
 -11   6   6        459.51        280.30       113.46 o                         
 -10   6   6      48462.88      47109.83       715.17 o                         
  -9   6   6       1745.30       2332.53       199.20 o                         
  -8   6   6      25733.38      23517.88       607.36 o                         
  -7   6   6      34852.89      33873.70       635.90 o                         
  -6   6   6      79122.76      76396.66      1345.82 o                         
  -5   6   6     167994.05     169031.03      2757.20 o                         
  -4   6   6     228988.44     233091.58      3299.09 o                         
  -3   6   6      28137.79      26343.46       639.84 o                         
  -2   6   6     243406.08     258883.23      4759.90 o                         
  -1   6   6       7987.10      10789.61       566.23 o                         
   0   6   6      13508.30      13801.93       335.38 o                         
   1   6   6      15608.69      17295.89       423.66 o                         
   2   6   6       9858.59      10884.10       278.32 o                         
   3   6   6       5724.25       6190.91       173.32 o                         
   4   6   6        748.99       1089.34       104.29 o                         
   5   6   6      32011.33      35670.25       637.31 o                         
   6   6   6      37481.79      36478.95       980.97 o                         
   7   6   6       8981.79       9711.70       254.67 o                         
   8   6   6      23690.79      21937.64       460.78 o                         
   9   6   6       7279.80       6952.30       226.41 o                         
  10   6   6        403.98        322.43       105.86 o                         
  11   6   6       4957.48       5126.00       216.71 o                         
  12   6   6      17494.71      15729.69       467.63 o                         
  13   6   6         86.90        229.07       127.06 o                         
  14   6   6      13048.96      11881.63       512.16 o                         
  15   6   6       2841.52       3061.00       242.73 o                         
  16   6   6       6929.08       6555.15       310.84 o                         
  17   6   6         13.01       -101.01       110.41 o                         
  18   6   6        236.06        212.42       116.44 o                         
 -18   7   6       1397.01       1479.75       235.63 o                         
 -17   7   6        444.96        254.16       227.71 o                         
 -16   7   6       2210.51       1689.05       232.81 o                         
 -15   7   6      13387.86      13724.60       470.68 o                         
 -14   7   6        546.95        897.91       164.87 o                         
 -13   7   6      15235.92      14382.88       500.71 o                         
 -12   7   6       1044.40        799.63       182.84 o                         
 -11   7   6       9123.55       9107.99       315.33 o                         
 -10   7   6       4158.85       3216.11       186.78 o                         
  -9   7   6        416.80        415.65       123.16 o                         
  -8   7   6       2120.53       1846.20       248.53 o                         
  -7   7   6         23.66         42.33       122.56 o                         
  -6   7   6       6346.35       6015.81       261.84 o                         
  -5   7   6      27629.62      26679.61       674.07 o                         
  -4   7   6       5048.43       3603.73       537.14 o                         
  -3   7   6      54370.72      50862.88      1142.92 o                         
  -2   7   6       2307.10       3265.18       205.93 o                         
  -1   7   6      44941.55      45703.70       933.28 o                         
   0   7   6        268.83        375.26       108.43 o                         
   1   7   6      10783.77      12724.17       365.89 o                         
   2   7   6         24.08         98.55       117.10 o                         
   3   7   6        802.44        499.39       126.75 o                         
   4   7   6      14683.50      14501.47       391.03 o                         
   5   7   6       9210.68       9661.48       301.76 o                         
   6   7   6       5840.99       6615.35       218.31 o                         
   7   7   6      23232.25      22400.31       629.75 o                         
   8   7   6       1400.65       1294.85       162.26 o                         
   9   7   6      21307.70      20620.03       659.60 o                         
  10   7   6       8922.73       8787.74       396.05 o                         
  11   7   6        146.33         10.60       155.94 o                         
  12   7   6       2048.44       1934.33       278.09 o                         
  13   7   6       1023.53       1494.29       297.17 o                         
  14   7   6      10630.55      10221.07       394.00 o                         
  15   7   6        780.24        531.20       214.19 o                         
  16   7   6       7493.06       7592.00       323.42 o                         
  17   7   6       2422.20       2370.73       184.77 o                         
  18   7   6        275.48        279.62       181.73 o                         
 -18   8   6       3225.53       3316.52       223.33 o                         
 -17   8   6      12651.15      13846.00       412.87 o                         
 -16   8   6         92.24         78.40       140.67 o                         
 -15   8   6       1385.52       1221.51       226.35 o                         
 -14   8   6       8828.41       8166.16       329.36 o                         
 -13   8   6       5744.93       5296.95       309.48 o                         
 -12   8   6        265.78         92.26       162.79 o                         
 -11   8   6      23435.11      23378.86       546.00 o                         
 -10   8   6      10228.89       9712.57       368.52 o                         
  -9   8   6      20070.47      20367.28       494.72 o                         
  -8   8   6      46804.31      46526.03       843.41 o                         
  -7   8   6      11928.03      12136.14       358.43 o                         
  -6   8   6       9168.15       9066.44       358.44 o                         
  -5   8   6        746.30       1164.53       222.11 o                         
  -4   8   6       3267.77       2981.21       533.00 o                         
  -3   8   6         48.69        387.27       109.67 o                         
  -2   8   6      22238.54      22057.03      1558.44 o                         
  -1   8   6        148.13        162.64       137.95 o                         
   0   8   6        116.03        304.12       110.24 o                         
   1   8   6       1409.11       1253.73       116.10 o                         
   2   8   6      11217.71      10166.53       371.88 o                         
   3   8   6      26737.20      26132.19       599.17 o                         
   4   8   6      16359.61      14892.30       402.37 o                         
   5   8   6      22654.78      22824.67       696.15 o                         
   6   8   6         42.80         85.33        98.78 o                         
   7   8   6       7532.37       7952.54       219.13 o                         
   8   8   6      10459.98       9807.43       312.86 o                         
   9   8   6       1397.61       1245.79       151.38 o                         
  10   8   6      10959.70      10517.86       345.54 o                         
  11   8   6       5461.50       4966.56       252.13 o                         
  12   8   6         64.26        394.88       283.81 o                         
  13   8   6      22236.71      22749.09       630.49 o                         
  14   8   6       2061.39       2131.05       224.46 o                         
  15   8   6      32488.72      32881.32      1067.80 o                         
  16   8   6        592.00        347.77       325.94 o                         
  17   8   6       8696.71       8838.65       732.08 o                         
 -17   9   6          0.97        -81.25       185.48 o                         
 -16   9   6      12076.47      13205.77       522.26 o                         
 -15   9   6       2281.38       2463.15       306.17 o                         
 -14   9   6       1051.12        977.10       237.79 o                         
 -13   9   6       1504.82       1344.78       198.05 o                         
 -12   9   6       1068.97        764.05       241.04 o                         
 -11   9   6       2082.18       2170.88       186.96 o                         
 -10   9   6       6832.69       7284.76       358.97 o                         
  -9   9   6      31795.20      31192.01       664.35 o                         
  -8   9   6       4739.15       5021.83       289.06 o                         
  -7   9   6      24081.66      23061.24       652.61 o                         
  -6   9   6       4179.43       4603.75       318.39 o                         
  -5   9   6         29.94        107.74       148.67 o                         
  -4   9   6        237.49        485.67       156.87 o                         
  -3   9   6       3676.99       3231.18       195.47 o                         
  -2   9   6        873.28        930.67       175.76 o                         
  -1   9   6       8626.85       8562.86       413.99 o                         
   0   9   6      20350.03      19787.50       854.89 o                         
   1   9   6      24913.84      26013.77       536.91 o                         
   2   9   6      49859.80      50766.64      1023.13 o                         
   3   9   6      39906.56      40177.88       797.19 o                         
   4   9   6      70876.53      71143.55      1255.01 o                         
   5   9   6      12589.81      11616.51       434.30 o                         
   6   9   6      31955.04      32131.41       646.10 o                         
   7   9   6       2802.27       2903.77       248.74 o                         
   8   9   6       2046.12       2214.12       219.22 o                         
   9   9   6      22760.12      21212.54       512.08 o                         
  10   9   6        800.41        852.63       147.64 o                         
  11   9   6       4974.61       4903.51       286.89 o                         
  12   9   6      28188.16      26007.92       920.78 o                         
  13   9   6         22.43        232.54       178.23 o                         
  14   9   6      47953.68      45792.89      1843.11 o                         
  15   9   6        108.59        191.29       178.04 o                         
  16   9   6      29618.78      31062.63      1122.18 o                         
  17   9   6          7.33       -101.60       124.74 o                         
 -17  10   6         98.58        318.49       130.61 o                         
 -16  10   6      15444.89      16854.06      1218.55 o                         
 -15  10   6       1693.40       1794.04       233.33 o                         
 -14  10   6      23368.94      24567.99      1093.70 o                         
 -13  10   6      13567.53      14063.90       637.47 o                         
 -12  10   6       3288.21       3169.72       198.64 o                         
 -11  10   6      12590.23      12148.35       652.75 o                         
 -10  10   6        397.20        108.79       195.32 o                         
  -9  10   6      13953.11      13371.15       391.37 o                         
  -8  10   6       4384.22       3951.96       247.14 o                         
  -7  10   6       4160.22       3678.65       219.56 o                         
  -6  10   6      12087.89      12141.24       488.64 o                         
  -5  10   6        391.04        663.14       145.22 o                         
  -4  10   6      30088.68      29345.48       620.41 o                         
  -3  10   6       1935.44       2159.51       245.57 o                         
  -2  10   6      44553.55      42790.39       998.45 o                         
  -1  10   6      25836.36      25829.85       711.26 o                         
   0  10   6       4260.66       3965.14       255.50 o                         
   1  10   6      49335.20      51185.75       975.18 o                         
   2  10   6      13156.33      13824.61       419.57 o                         
   3  10   6      73162.39      78537.73      1682.31 o                         
   4  10   6      21756.87      20532.59       592.18 o                         
   5  10   6      31112.97      32643.99       695.83 o                         
   6  10   6       3529.11       3257.69       266.27 o                         
   7  10   6        428.09        790.99       146.09 o                         
   8  10   6        325.41         95.74       206.99 o                         
   9  10   6        634.99        517.77       231.32 o                         
  10  10   6       2048.00       2055.58       260.25 o                         
  11  10   6       6111.32       5747.15       487.94 o                         
  12  10   6        698.45       1043.18       246.32 o                         
  13  10   6      20536.41      20141.73      1055.29 o                         
  14  10   6        894.82        850.60       269.81 o                         
  15  10   6      23609.20      24168.87       859.02 o                         
  16  10   6       7250.47       8167.89       352.16 o                         
 -16  11   6      11531.03      11497.29       421.87 o                         
 -15  11   6      56715.30      59432.84      1495.72 o                         
 -14  11   6      43560.46      45117.52      1238.95 o                         
 -13  11   6      62534.38      63231.32      1658.32 o                         
 -12  11   6      61377.03      62839.99      1365.01 o                         
 -11  11   6      20543.74      19647.86       444.18 o                         
 -10  11   6      45077.52      47072.49      1209.52 o                         
  -9  11   6       1650.19       1565.86       173.60 o                         
  -8  11   6      26760.10      27110.35       593.20 o                         
  -7  11   6      10956.80      11115.92       458.20 o                         
  -6  11   6      19382.42      19875.09       565.54 o                         
  -5  11   6      64867.36      64990.27      1168.68 o                         
  -4  11   6      16875.37      17709.25       551.48 o                         
  -3  11   6     115510.70     116845.79      2518.43 o                         
  -2  11   6      44734.74      47498.55      1010.26 o                         
  -1  11   6      84509.70      82869.90      1343.07 o                         
   0  11   6      74102.95      75239.71      1349.41 o                         
   1  11   6       6072.93       5853.79       437.82 o                         
   2  11   6      73119.45      73312.33      1330.30 o                         
   3  11   6       2242.27       2525.80       187.70 o                         
   4  11   6      22768.75      22501.35       644.10 o                         
   5  11   6      14651.82      15238.99       525.89 o                         
   6  11   6         62.53         36.01       154.21 o                         
   7  11   6       8186.94       7843.91       403.31 o                         
   8  11   6       5228.57       4731.14       334.46 o                         
   9  11   6        255.81        542.95       245.08 o                         
  10  11   6       1193.15       1198.26       284.58 o                         
  11  11   6        800.09        865.40       220.94 o                         
  12  11   6       6915.52       6132.51       574.89 o                         
  13  11   6       2009.74       1811.78       246.43 o                         
  14  11   6       9177.43       8899.08       419.09 o                         
  15  11   6      19247.58      20155.30       634.51 o                         
 -15  12   6      22968.25      22353.60       804.87 o                         
 -14  12   6      36334.68      35856.46      1608.95 o                         
 -13  12   6      61088.72      62846.00      1610.49 o                         
 -12  12   6      27640.67      26284.02       742.47 o                         
 -11  12   6      82745.74      82903.39      3305.86 o                         
 -10  12   6       5786.26       5823.26       372.39 o                         
  -9  12   6      54070.38      51919.89      1189.15 o                         
  -8  12   6       3053.42       2823.22       369.80 o                         
  -7  12   6       9014.61       9031.43       379.42 o                         
  -6  12   6      16626.78      17355.79       533.65 o                         
  -5  12   6       8231.73       8080.73       493.92 o                         
  -4  12   6      35952.18      38026.32       933.70 o                         
  -3  12   6      14480.17      15682.88       593.41 o                         
  -2  12   6      79119.47      79457.11      1440.52 o                         
  -1  12   6      84804.65      85814.40      1528.94 o                         
   0  12   6      19637.49      18742.77       536.18 o                         
   1  12   6      88366.44      88537.61      1572.57 o                         
   2  12   6       1761.54       1465.60       191.46 o                         
   3  12   6      45440.49      43621.69       829.90 o                         
   4  12   6      24131.98      23481.76       555.34 o                         
   5  12   6       1906.16       1778.16       192.75 o                         
   6  12   6      11893.06      11046.08       626.92 o                         
   7  12   6       2072.41       2303.52       452.84 o                         
   8  12   6       2037.00       1795.12       304.05 o                         
   9  12   6       3807.06       3592.77       299.70 o                         
  10  12   6        134.55        247.11       194.78 o                         
  11  12   6       1819.42       1775.63       368.94 o                         
  12  12   6       2037.61       1947.07       200.74 o                         
  13  12   6      12269.84      12160.58       398.70 o                         
  14  12   6      12983.36      12094.72       458.82 o                         
  15  12   6       9182.38       8579.94       339.76 o                         
 -14  13   6      12581.52      12732.79       445.75 o                         
 -13  13   6       4316.03       3847.92       344.91 o                         
 -12  13   6      34027.54      33124.14       781.96 o                         
 -11  13   6          4.78       -140.60       165.29 o                         
 -10  13   6      36556.70      33968.68      1430.82 o                         
  -9  13   6       1074.15       1309.66       238.35 o                         
  -8  13   6       3580.45       2932.02       199.30 o                         
  -7  13   6        226.60        -51.47       270.90 o                         
  -6  13   6        245.56        466.35       250.92 o                         
  -5  13   6       3124.70       3358.34       324.78 o                         
  -4  13   6        402.84        548.10       182.42 o                         
  -3  13   6      22636.76      24044.86       775.24 o                         
  -2  13   6      23302.52      23429.03       896.77 o                         
  -1  13   6       7410.61       7707.90       327.11 o                         
   0  13   6      57955.33      58749.81      1777.23 o                         
   1  13   6        155.73         82.68       159.08 o                         
   2  13   6      65687.49      65094.62      1126.65 o                         
   3  13   6      22177.08      21101.26       601.80 o                         
   4  13   6      31667.87      30189.29       754.91 o                         
   5  13   6      25332.01      23993.82       620.36 o                         
   6  13   6       2475.99       2323.43       300.61 o                         
   7  13   6       6502.77       6578.33       356.41 o                         
   8  13   6        567.72        601.46       265.79 o                         
   9  13   6          4.18        301.08       220.44 o                         
  10  13   6       4176.33       4345.75       272.26 o                         
  11  13   6        147.96        153.26       138.36 o                         
  12  13   6      22166.45      21691.52       575.55 o                         
  13  13   6       1258.51        917.73       134.45 o                         
  14  13   6      20292.97      19533.91      1035.79 o                         
 -13  14   6       1924.99       2407.81       273.80 o                         
 -12  14   6        562.84        571.49       120.23 o                         
 -11  14   6       6230.36       5971.95       297.15 o                         
 -10  14   6       9757.49      10182.44       373.03 o                         
  -9  14   6         10.38        169.23       174.89 o                         
  -8  14   6      18901.75      17847.19       696.89 o                         
  -7  14   6       8668.97       9400.55       686.28 o                         
  -6  14   6      16897.44      15655.14       541.74 o                         
  -5  14   6       3132.04       2919.85       284.05 o                         
  -4  14   6       1467.72       1066.28       437.92 o                         
  -3  14   6       2676.85       2397.57       395.36 o                         
  -2  14   6        407.99        343.68       311.92 o                         
  -1  14   6      26082.86      26119.13       907.07 o                         
   0  14   6         35.86         -0.62       162.69 o                         
   1  14   6      58154.30      57405.24      1161.69 o                         
   2  14   6       5294.79       5064.80       300.92 o                         
   3  14   6      32070.55      31503.57       775.94 o                         
   4  14   6      25933.82      25887.44       672.84 o                         
   5  14   6       2590.65       2767.35       258.20 o                         
   6  14   6      14068.63      13636.85       599.28 o                         
   7  14   6       1903.10       2020.38       271.30 o                         
   8  14   6       3146.77       2818.66       291.70 o                         
   9  14   6       1619.78       1663.21       246.54 o                         
  10  14   6       5162.22       5176.38       385.59 o                         
  11  14   6      20379.19      20219.02       462.38 o                         
  12  14   6       5394.24       5771.84       302.74 o                         
  13  14   6      28085.93      27245.18       998.81 o                         
 -12  15   6        160.89        -61.57       135.39 o                         
 -11  15   6       6029.81       5858.92       296.75 o                         
 -10  15   6        833.22        596.90       345.60 o                         
  -9  15   6       5701.29       5338.34       444.90 o                         
  -8  15   6      12081.49      12881.37       726.42 o                         
  -7  15   6       9978.44       8992.08       592.73 o                         
  -6  15   6      31227.48      32017.97       984.09 o                         
  -5  15   6       1534.99       1780.45       244.14 o                         
  -4  15   6      19091.68      19397.41       709.80 o                         
  -3  15   6        399.57        405.11       306.05 o                         
  -2  15   6        585.39        727.92       193.10 o                         
  -1  15   6        379.00        378.14       138.51 o                         
   0  15   6      13487.53      13715.14       465.84 o                         
   1  15   6       2064.69       1890.36       187.59 o                         
   2  15   6      10045.88      10148.16       386.31 o                         
   3  15   6        768.19        844.68       187.43 o                         
   4  15   6        437.39        434.36       167.16 o                         
   5  15   6       5270.14       4937.83       449.73 o                         
   6  15   6       2208.79       2632.68       263.60 o                         
   7  15   6       1781.06       1339.75       341.64 o                         
   8  15   6        139.54         52.21       250.17 o                         
   9  15   6       2485.38       2307.97       239.98 o                         
  10  15   6       5480.42       5005.17       370.94 o                         
  11  15   6      14185.92      13093.40       666.94 o                         
 -10  16   6         94.43         39.11       124.32 o                         
  -9  16   6       1588.24       1373.21       189.27 o                         
  -8  16   6        116.48         97.89       216.31 o                         
  -7  16   6      10774.33      11651.28       471.84 o                         
  -6  16   6       4087.48       3747.88       285.16 o                         
  -5  16   6      21192.75      21494.25       718.45 o                         
  -4  16   6       8330.62       7432.10       395.19 o                         
  -3  16   6      10317.08      10257.06       706.85 o                         
  -2  16   6       5895.35       6554.26       580.53 o                         
  -1  16   6        539.66        274.93       193.65 o                         
   0  16   6       8555.10       8699.04       651.60 o                         
   1  16   6        160.50        132.83       294.87 o                         
   2  16   6       4167.77       4004.26       471.41 o                         
   3  16   6       1502.47       1592.82       434.13 o                         
   4  16   6        310.31        242.66       313.93 o                         
   5  16   6      10386.73      11498.02       516.65 o                         
   6  16   6        712.78        374.15       152.16 o                         
   7  16   6       7858.57       8228.64       410.90 o                         
   8  16   6       1190.67        933.96       140.58 o                         
   9  16   6       2630.79       2658.42       212.50 o                         
  10  16   6      13384.82      12503.85       449.78 o                         
  -8  17   6       1506.30       1649.78       186.64 o                         
  -7  17   6      12492.01      12109.82       437.48 o                         
  -6  17   6      12141.20      11659.45       359.92 o                         
  -5  17   6       9250.80       8129.69       382.97 o                         
  -4  17   6      12608.67      12498.02       494.00 o                         
  -3  17   6       9567.84       9924.13       438.63 o                         
  -2  17   6        213.73        271.23       167.72 o                         
  -1  17   6      16217.66      17463.46       932.68 o                         
   0  17   6        249.67        572.59       201.39 o                         
   1  17   6      24032.03      24474.97       808.15 o                         
   2  17   6       1262.29       1543.87       307.45 o                         
   3  17   6      17497.97      16524.80       639.14 o                         
   4  17   6      17513.28      18258.45       645.32 o                         
   5  17   6       1462.73       1495.50       241.67 o                         
   6  17   6      22412.44      23213.82       700.11 o                         
   7  17   6        123.78        -82.30       126.44 o                         
   8  17   6      11011.35      11150.36       569.24 o                         
  -5  18   6        342.19        279.74       171.91 o                         
  -4  18   6        672.66        742.53       147.30 o                         
  -3  18   6        489.21        634.55       145.62 o                         
  -2  18   6        649.38        944.60       268.78 o                         
  -1  18   6       9128.16      10608.42       643.16 o                         
   0  18   6       3368.72       3644.35       252.60 o                         
   1  18   6       5166.23       5340.05       465.10 o                         
   2  18   6      10053.05      10691.76       364.60 o                         
   3  18   6         67.55         68.74       129.49 o                         
   4  18   6       2662.66       2535.78       182.07 o                         
   5  18   6       6416.35       6231.96       444.64 o                         
 -20   1   7       1375.59       1244.37       177.06 o                         
 -19   1   7      16337.19      18130.98       394.04 o                         
 -18   1   7       4131.14       4326.68       309.74 o                         
 -17   1   7      31489.89      32577.88       735.91 o                         
 -16   1   7       6404.48       6027.27       264.21 o                         
 -15   1   7      39989.43      41148.75      1277.76 o                         
 -14   1   7       1534.29       1517.40       252.57 o                         
 -13   1   7      44563.69      43998.22       795.77 o                         
 -12   1   7        323.81        250.84       158.55 o                         
 -11   1   7      43706.48      42253.94      1363.13 o                         
 -10   1   7        248.22        312.96       145.97 o                         
  -9   1   7      50457.05      47042.40      1033.72 o                         
  -8   1   7       6987.62       7536.16       312.89 o                         
  -7   1   7     129519.65     135896.03      4778.26 o                         
  -6   1   7       5960.80       6816.23       643.47 o                         
  -5   1   7      71714.26      75012.52      2759.02 o                         
  -4   1   7        716.00        624.39       167.06 o                         
  -3   1   7     122838.20     131869.00      2477.22 o                         
  -2   1   7         75.39        134.04       124.76 o                         
  -1   1   7       3246.14       3949.65       180.64 o                         
   0   1   7      12448.81      13314.34       372.39 o                         
   1   1   7      38000.61      42045.25       625.14 o                         
   2   1   7        644.91        707.87       126.96 o                         
   3   1   7      10903.90      10729.42       371.11 o                         
   4   1   7      29376.95      29646.71       597.31 o                         
   5   1   7       7686.80       6811.67       354.93 o                         
   6   1   7        224.28        177.80       160.11 o                         
   7   1   7        605.72        517.22        95.10 o                         
   8   1   7        793.10        753.83       108.95 o                         
   9   1   7       1627.59       1344.60       123.70 o                         
  10   1   7       1775.74       1985.15       152.14 o                         
  11   1   7      18349.26      16897.18       368.07 o                         
  12   1   7        449.45        656.89       132.92 o                         
  13   1   7      14778.87      14316.85       442.29 o                         
  14   1   7       1739.47       1789.63       168.16 o                         
  15   1   7      15360.44      14677.61       810.04 o                         
  16   1   7        220.97        105.85       130.75 o                         
  17   1   7       5921.95       6168.29       358.88 o                         
  18   1   7        108.55        208.41       193.67 o                         
  19   1   7       4266.99       3985.86       201.50 o                         
 -20   2   7      23383.37      25038.56       406.01 o                         
 -19   2   7       5517.81       5160.00       197.58 o                         
 -18   2   7      36861.23      40474.25       931.90 o                         
 -17   2   7      17071.71      17184.99       493.24 o                         
 -16   2   7      44611.41      45226.55       770.09 o                         
 -15   2   7      12602.80      12061.56       393.92 o                         
 -14   2   7      46367.84      46377.91       949.03 o                         
 -13   2   7       2184.92       1572.06       303.21 o                         
 -12   2   7      48649.16      48755.68      1751.77 o                         
 -11   2   7        853.38        723.57       155.90 o                         
 -10   2   7      51313.75      49792.75      1014.05 o                         
  -9   2   7         27.43        201.20       116.46 o                         
  -8   2   7     120713.21     115466.17      2670.14 o                         
  -7   2   7      22945.48      25922.62      1432.65 o                         
  -6   2   7     196430.88     206487.19      6817.42 o                         
  -5   2   7      37318.96      39652.56       982.49 o                         
  -4   2   7     161828.05     163854.36      3072.26 o                         
  -3   2   7      79325.62      83414.16      2428.32 o                         
  -2   2   7      89385.38      96062.34      1949.10 o                         
  -1   2   7      12607.75      12501.74       500.96 o                         
   0   2   7       1069.14        807.39       121.02 o                         
   1   2   7      13106.38      14886.19       289.98 o                         
   2   2   7      24591.32      24241.06       515.11 o                         
   3   2   7       3558.44       4147.18       160.44 o                         
   4   2   7      11418.24       9890.69       481.77 o                         
   5   2   7       6748.62       6842.20       363.64 o                         
   6   2   7      32366.49      28332.96       838.86 o                         
   7   2   7      11890.67      12249.70       270.46 o                         
   8   2   7      10020.70       9432.65       265.02 o                         
   9   2   7       7826.77       7882.67       234.57 o                         
  10   2   7      12850.55      12020.04       420.98 o                         
  11   2   7      10755.15      10564.99       302.10 o                         
  12   2   7      45898.05      46293.71       783.47 o                         
  13   2   7      16523.03      17547.95       470.02 o                         
  14   2   7      17510.79      18151.04       567.26 o                         
  15   2   7       1137.06       1170.76       168.23 o                         
  16   2   7       6658.57       6467.34       348.69 o                         
  17   2   7       1465.50       1407.71       210.32 o                         
  18   2   7       5448.55       5284.93       429.20 o                         
  19   2   7        605.04        486.65       111.44 o                         
 -20   3   7        618.98        655.42        75.74 o                         
 -19   3   7       4993.91       5257.26       191.76 o                         
 -18   3   7       8232.70       8115.71       300.98 o                         
 -17   3   7       4720.68       5165.19       207.06 o                         
 -16   3   7      19662.56      20092.99       478.04 o                         
 -15   3   7       4652.95       4724.45       250.13 o                         
 -14   3   7       9325.53       9478.09       438.36 o                         
 -13   3   7       1317.63       1006.39       195.95 o                         
 -12   3   7       4812.79       3891.74       291.83 o                         
 -11   3   7       2705.99       3194.09       179.97 o                         
 -10   3   7        238.86        178.58       140.97 o                         
  -9   3   7      11182.46      10737.02       399.26 o                         
  -8   3   7      11045.63      12197.29       461.75 o                         
  -7   3   7      67597.81      69803.46      4038.61 o                         
  -6   3   7      95429.41      98328.83      3628.45 o                         
  -5   3   7      54580.22      53189.45      1230.22 o                         
  -4   3   7      99049.02     102495.88      2798.43 o                         
  -3   3   7       5802.97       5520.43       271.32 o                         
  -2   3   7     106333.88     108126.12      2568.92 o                         
  -1   3   7      17584.43      17657.39       476.39 o                         
   0   3   7      17632.99      17102.24       546.08 o                         
   1   3   7       6081.31       5530.51       172.40 o                         
   2   3   7       4105.60       4072.04       170.92 o                         
   3   3   7        734.72        604.98       137.78 o                         
   4   3   7      13890.95      14618.94       507.53 o                         
   5   3   7      10381.02       9020.92       414.54 o                         
   6   3   7      41295.14      40149.51       859.14 o                         
   7   3   7      41429.11      39163.30       555.54 o                         
   8   3   7      53552.50      48996.38       892.02 o                         
   9   3   7        777.85        805.41       102.33 o                         
  10   3   7      38297.14      35012.12       562.59 o                         
  11   3   7      16681.11      16736.34       411.73 o                         
  12   3   7      27927.84      28034.67       681.98 o                         
  13   3   7      11495.73      12165.77       347.55 o                         
  14   3   7       6715.31       6860.33       302.80 o                         
  15   3   7       1969.84       1929.68       185.77 o                         
  16   3   7        207.21        109.98       266.69 o                         
  17   3   7       1471.91       1702.17       218.51 o                         
  18   3   7        647.79        693.70       134.30 o                         
  19   3   7       2255.59       2147.11       120.46 o                         
 -19   4   7          0.32        -95.23        95.23 o                         
 -18   4   7        233.71        -78.52       124.99 o                         
 -17   4   7       6820.20       7712.48       335.57 o                         
 -16   4   7       1490.64       1510.77       137.49 o                         
 -15   4   7       1908.69       1839.02       197.10 o                         
 -14   4   7      14819.52      15208.13       382.10 o                         
 -13   4   7       7369.64       6696.17       325.97 o                         
 -12   4   7      47823.38      47169.49       819.39 o                         
 -11   4   7      25480.23      24164.51       570.09 o                         
 -10   4   7      31202.19      30105.00       722.46 o                         
  -9   4   7       4505.78       4046.50       252.26 o                         
  -8   4   7       5522.78       5197.84       299.77 o                         
  -7   4   7      66193.59      65665.34      1232.87 o                         
  -6   4   7       7430.79       6607.31       380.94 o                         
  -5   4   7     133452.75     133459.58      3302.70 o                         
  -4   4   7        454.86        144.12       146.11 o                         
  -3   4   7      73157.94      74541.80      2114.55 o                         
  -2   4   7      34839.71      38745.27       766.65 o                         
  -1   4   7      40950.67      39829.73      1124.25 o                         
   0   4   7     175491.59     178414.70      3254.65 o                         
   1   4   7      31213.74      32735.95       503.49 o                         
   2   4   7      11442.54       9981.84       261.10 o                         
   3   4   7      30947.37      31319.89       587.14 o                         
   4   4   7      24951.63      25723.82      1008.33 o                         
   5   4   7      58236.75      58660.55      2393.65 o                         
   6   4   7     103120.66     105664.20      1606.39 o                         
   7   4   7      48336.47      45875.96       904.24 o                         
   8   4   7      34858.19      32892.55       536.83 o                         
   9   4   7      60914.20      58108.17       807.35 o                         
  10   4   7       4214.71       3923.03       194.77 o                         
  11   4   7      55276.59      53051.86       861.65 o                         
  12   4   7      18225.98      18145.73       391.57 o                         
  13   4   7      19748.75      18916.98       613.29 o                         
  14   4   7       4579.60       5393.46       544.18 o                         
  15   4   7       3383.86       3055.68       218.16 o                         
  16   4   7      10839.21      11779.42       508.43 o                         
  17   4   7        328.56        119.62       163.90 o                         
  18   4   7      16546.24      16966.07       516.08 o                         
  19   4   7         39.37         -7.31        95.54 o                         
 -19   5   7       1651.67       1493.11       197.92 o                         
 -18   5   7       5739.93       5581.20       261.24 o                         
 -17   5   7       3754.32       2857.32       304.88 o                         
 -16   5   7       5229.72       6228.05       227.03 o                         
 -15   5   7      22019.38      20722.56       431.45 o                         
 -14   5   7        944.81        974.64       126.84 o                         
 -13   5   7      55234.94      55627.42       904.02 o                         
 -12   5   7      41494.19      40079.05       870.71 o                         
 -11   5   7      71268.33      68719.25       898.67 o                         
 -10   5   7      39338.00      37100.75      1000.83 o                         
  -9   5   7      29334.24      28664.18       645.22 o                         
  -8   5   7       4783.18       4405.92       253.70 o                         
  -7   5   7        107.71        331.71       120.74 o                         
  -6   5   7      42087.10      40857.09      1160.43 o                         
  -5   5   7      13495.47      10729.50       327.15 o                         
  -4   5   7      34896.14      31492.71      1605.52 o                         
  -3   5   7       9109.70      12065.92       506.05 o                         
  -2   5   7      16908.35      16717.23       432.67 o                         
  -1   5   7     123396.19     126482.93      2447.89 o                         
   0   5   7       4930.70       5331.03       284.29 o                         
   1   5   7     130149.91     127663.24      1955.27 o                         
   2   5   7       1745.02       1616.40       113.73 o                         
   3   5   7       7345.43       6768.25       315.18 o                         
   4   5   7       2005.09       2668.94       286.02 o                         
   5   5   7      79550.22      81733.72      1285.62 o                         
   6   5   7        723.87        621.69       115.29 o                         
   7   5   7     123209.67     120869.72      2015.04 o                         
   8   5   7       1547.07       1146.52       111.76 o                         
   9   5   7       3396.51       2978.31       161.18 o                         
  10   5   7       3144.39       2761.60       161.73 o                         
  11   5   7       7244.18       7072.49       248.20 o                         
  12   5   7       4619.32       3666.92       245.69 o                         
  13   5   7       4876.34       4914.33       246.43 o                         
  14   5   7        889.09        730.94       271.61 o                         
  15   5   7       6288.65       6425.48       325.55 o                         
  16   5   7       4565.93       3646.58       288.80 o                         
  17   5   7      28929.65      28274.35       705.83 o                         
  18   5   7       4780.53       4617.57       267.01 o                         
 -19   6   7       1767.44        937.95       183.84 o                         
 -18   6   7         56.31         30.20       126.13 o                         
 -17   6   7      20586.72      20978.24       568.09 o                         
 -16   6   7        195.11         18.11       120.04 o                         
 -15   6   7       5334.23       4936.59       187.64 o                         
 -14   6   7       2337.41       2523.65       172.33 o                         
 -13   6   7      25180.06      24856.83       620.08 o                         
 -12   6   7      32001.65      30949.83       700.62 o                         
 -11   6   7      63855.17      59160.04       947.19 o                         
 -10   6   7      14753.25      14607.07       384.15 o                         
  -9   6   7      48500.38      45805.67      1006.52 o                         
  -8   6   7       2239.23       1801.72       282.48 o                         
  -7   6   7        232.20        507.45       113.16 o                         
  -6   6   7      44345.68      40900.45       759.48 o                         
  -5   6   7       6898.87       5555.43       261.23 o                         
  -4   6   7      44643.51      40355.30       919.46 o                         
  -3   6   7      16644.23      20689.96       525.37 o                         
  -2   6   7      20666.75      23813.70       708.90 o                         
  -1   6   7      49528.96      56025.56       947.05 o                         
   0   6   7     187481.45     190654.31      2904.44 o                         
   1   6   7     106856.70     109452.55      2987.79 o                         
   2   6   7      50484.42      50098.73      1211.38 o                         
   3   6   7      62823.12      60444.21       914.91 o                         
   4   6   7       1633.55       1553.65        97.92 o                         
   5   6   7      34181.46      32174.89       715.82 o                         
   6   6   7     115596.98     115012.32      1935.37 o                         
   7   6   7      14155.46      13830.41       342.67 o                         
   8   6   7      21882.99      19687.38       442.96 o                         
   9   6   7       1247.60       1332.12       124.89 o                         
  10   6   7       4413.31       4064.18       236.21 o                         
  11   6   7        369.60        125.26       129.06 o                         
  12   6   7      29002.14      29483.00       613.52 o                         
  13   6   7       2557.36       2741.93       367.03 o                         
  14   6   7       5714.83       6338.23       311.35 o                         
  15   6   7      13070.79      12288.83       773.09 o                         
  16   6   7       6448.53       5850.99       331.24 o                         
  17   6   7      28109.07      27374.65       658.44 o                         
  18   6   7      13836.53      13581.06      1587.85 o                         
 -18   7   7      17318.71      18438.63       789.20 o                         
 -17   7   7       8730.57       9006.51       324.20 o                         
 -16   7   7      19011.31      19259.51       546.29 o                         
 -15   7   7       4688.00       4953.84       321.52 o                         
 -14   7   7         33.69        -26.39       132.93 o                         
 -13   7   7       7523.45       7079.72       417.93 o                         
 -12   7   7      47441.21      48163.53       904.71 o                         
 -11   7   7         49.09         39.71       123.04 o                         
 -10   7   7      71365.60      69047.54      1027.67 o                         
  -9   7   7       8290.95       7972.73       360.57 o                         
  -8   7   7       9566.10       8508.42       343.05 o                         
  -7   7   7      87408.00      84022.77      1570.36 o                         
  -6   7   7       2735.14       2568.05       183.76 o                         
  -5   7   7     148517.62     144408.19      3457.03 o                         
  -4   7   7        771.06        506.61       185.97 o                         
  -3   7   7      58770.39      52549.94      2241.75 o                         
  -2   7   7      53951.74      58207.95      1283.27 o                         
  -1   7   7       9255.38       8987.95       329.82 o                         
   0   7   7     157851.27     169517.52      2463.54 o                         
   1   7   7      60477.55      57624.41       903.96 o                         
   2   7   7     127031.80     126761.42      2128.80 o                         
   3   7   7       8252.71       8611.45       430.64 o                         
   4   7   7      51704.32      48440.69      1284.98 o                         
   5   7   7      82725.02      82317.41      1443.98 o                         
   6   7   7      34991.59      31470.73       582.70 o                         
   7   7   7      94114.75      87813.28      1260.06 o                         
   8   7   7      35486.08      34607.75       676.41 o                         
   9   7   7       4710.67       5668.65       244.57 o                         
  10   7   7      14339.33      14658.32       438.30 o                         
  11   7   7      77888.66      80816.31      1361.39 o                         
  12   7   7        646.25        981.19       205.15 o                         
  13   7   7      57991.69      62029.11      1887.36 o                         
  14   7   7       5579.64       4852.87       369.09 o                         
  15   7   7       3342.40       3336.60       303.52 o                         
  16   7   7      17207.67      17299.29       507.47 o                         
  17   7   7       5423.89       6404.95       455.95 o                         
  18   7   7      17240.15      16997.16       723.46 o                         
 -18   8   7      10735.62      10533.17       386.67 o                         
 -17   8   7      28789.04      27865.10      1150.21 o                         
 -16   8   7      19926.98      19930.70       547.73 o                         
 -15   8   7      11309.08      10537.61       481.49 o                         
 -14   8   7      13224.53      13164.14       463.83 o                         
 -13   8   7       9146.98       9773.24       492.32 o                         
 -12   8   7       1275.36       1272.48       198.97 o                         
 -11   8   7      16734.08      16754.66       438.42 o                         
 -10   8   7       4429.61       4598.38       234.19 o                         
  -9   8   7       2666.09       2132.98       180.61 o                         
  -8   8   7      70694.29      70590.06      1240.65 o                         
  -7   8   7      15749.55      15971.09       540.00 o                         
  -6   8   7     137007.16     135812.27      2357.65 o                         
  -5   8   7      24975.25      24171.43       878.12 o                         
  -4   8   7     111690.55     107844.47      2268.19 o                         
  -3   8   7       4304.23       3257.57       391.95 o                         
  -2   8   7       1146.22        996.28       170.34 o                         
  -1   8   7       7056.13       9165.60       350.75 o                         
   0   8   7      48461.55      47724.28       872.24 o                         
   1   8   7       8295.13       8905.68       262.21 o                         
   2   8   7      10784.74       9391.29       710.50 o                         
   3   8   7        457.59        349.12       146.66 o                         
   4   8   7      18097.31      17664.74       484.52 o                         
   5   8   7         86.74         87.09       108.75 o                         
   6   8   7      81454.07      78528.04      1186.80 o                         
   7   8   7         40.30        194.30        94.03 o                         
   8   8   7      17574.56      15842.30       524.45 o                         
   9   8   7         62.84         45.02       126.44 o                         
  10   8   7      14074.08      14670.91       416.57 o                         
  11   8   7       1307.12       1195.08       163.68 o                         
  12   8   7      63949.52      68961.73      2063.22 o                         
  13   8   7       5386.20       5111.82       289.11 o                         
  14   8   7      12667.63      12819.00       656.83 o                         
  15   8   7        620.07        794.98       166.70 o                         
  16   8   7         10.04        -35.33       158.66 o                         
  17   8   7       1131.71        253.12       186.57 o                         
 -17   9   7      15564.02      15313.26       519.07 o                         
 -16   9   7      22760.90      23150.43       740.03 o                         
 -15   9   7      11670.95      11712.54       723.67 o                         
 -14   9   7       1962.31       1265.35       220.74 o                         
 -13   9   7       7736.97       7096.82       547.75 o                         
 -12   9   7      13164.51      14109.88      1236.83 o                         
 -11   9   7         20.02        139.84       128.99 o                         
 -10   9   7       1507.41       1271.99       175.08 o                         
  -9   9   7       1807.13       1986.37       182.37 o                         
  -8   9   7      16462.14      17346.33       453.22 o                         
  -7   9   7      49222.87      48708.62      1093.83 o                         
  -6   9   7     161198.16     162130.47      3973.48 o                         
  -5   9   7      97974.66      94751.46      1957.47 o                         
  -4   9   7     103757.80     101775.15      1830.14 o                         
  -3   9   7      41869.59      40926.00      1484.84 o                         
  -2   9   7      31345.93      28338.84       824.86 o                         
  -1   9   7      20379.32      21740.46       682.33 o                         
   0   9   7      45525.54      42515.18       762.11 o                         
   1   9   7      40260.84      38949.39       682.04 o                         
   2   9   7      72885.36      74728.95      1245.86 o                         
   3   9   7        242.64        546.14       134.51 o                         
   4   9   7      92052.31      94356.70      1511.77 o                         
   5   9   7      69016.68      71149.15      1096.19 o                         
   6   9   7      74776.82      75679.71      1166.09 o                         
   7   9   7      64925.71      63119.52       983.88 o                         
   8   9   7      63000.42      63099.04      1243.92 o                         
   9   9   7       1283.50       1171.18       172.18 o                         
  10   9   7      69012.72      71019.07      1230.77 o                         
  11   9   7      19003.06      19247.77       879.84 o                         
  12   9   7      79774.56      81356.73      1830.46 o                         
  13   9   7      21344.12      23553.36      2172.72 o                         
  14   9   7      38856.05      40754.50      1172.52 o                         
  15   9   7          6.15         78.15       170.29 o                         
  16   9   7       6814.60       7730.09       853.39 o                         
  17   9   7       5123.07       5504.29       377.00 o                         
 -17  10   7       7400.61       7992.64       326.13 o                         
 -16  10   7      11847.62      12845.05       767.49 o                         
 -15  10   7       6083.63       6410.97       508.02 o                         
 -14  10   7       7947.69       8745.41       367.20 o                         
 -13  10   7       3244.08       3635.31       320.17 o                         
 -12  10   7        500.74        501.05       158.86 o                         
 -11  10   7       3432.92       2450.54       369.21 o                         
 -10  10   7       1580.91       1309.87       234.34 o                         
  -9  10   7       8444.87       8829.43       333.85 o                         
  -8  10   7         49.12        119.08       141.01 o                         
  -7  10   7     127696.30     131560.02      1958.31 o                         
  -6  10   7      34521.17      33673.37       721.33 o                         
  -5  10   7     191004.78     188936.30      3108.33 o                         
  -4  10   7      43698.07      42764.69      1026.84 o                         
  -3  10   7     118039.70     117310.30      2494.11 o                         
  -2  10   7       3228.98       3032.68       200.53 o                         
  -1  10   7      71054.20      70376.20      1245.37 o                         
   0  10   7      31872.99      31468.45       645.87 o                         
   1  10   7     100982.18      99082.89      1900.63 o                         
   2  10   7      10320.61       9151.27       337.92 o                         
   3  10   7     206260.83     208775.77      3504.22 o                         
   4  10   7      11053.38      12736.34       448.52 o                         
   5  10   7     232397.95     234385.27      3442.62 o                         
   6  10   7      62786.15      65462.50      1184.76 o                         
   7  10   7     117592.84     116327.88      1828.64 o                         
   8  10   7      18170.93      18507.62       648.56 o                         
   9  10   7      87473.49      88725.05      1973.89 o                         
  10  10   7       9588.32       9155.89       586.68 o                         
  11  10   7      91116.48      92877.30      2043.85 o                         
  12  10   7      20593.10      22476.51      1492.30 o                         
  13  10   7      80792.94      84322.02      3001.53 o                         
  14  10   7        890.91       1052.27       437.86 o                         
  15  10   7      49038.00      50335.05      1303.75 o                         
  16  10   7       5655.60       5469.99       279.43 o                         
 -16  11   7       7375.45       7556.63       261.54 o                         
 -15  11   7      11342.05      13422.12       503.66 o                         
 -14  11   7          0.09        178.68       189.94 o                         
 -13  11   7       8276.85       9787.41       986.68 o                         
 -12  11   7       4710.93       5139.45       361.81 o                         
 -11  11   7        131.08         44.95       138.68 o                         
 -10  11   7        421.15        494.26       214.74 o                         
  -9  11   7          4.80         41.21       141.44 o                         
  -8  11   7      26685.35      27441.21       630.89 o                         
  -7  11   7      18963.83      18542.91       488.60 o                         
  -6  11   7      71295.53      73693.89      1416.88 o                         
  -5  11   7      60235.71      60964.73      4036.86 o                         
  -4  11   7      29826.52      30811.51       784.80 o                         
  -3  11   7      17368.06      16931.46       659.71 o                         
  -2  11   7      14866.92      14810.97       645.34 o                         
  -1  11   7        330.29        503.11       145.48 o                         
   0  11   7      30731.36      30310.39       703.71 o                         
   1  11   7      26323.49      25831.21       756.13 o                         
   2  11   7      82391.23      84895.27      1501.79 o                         
   3  11   7         28.01         88.50       132.36 o                         
   4  11   7     126354.18     128907.50      1908.20 o                         
   5  11   7      33706.71      35627.41       935.17 o                         
   6  11   7      61971.09      63704.00      1176.30 o                         
   7  11   7      31509.19      32230.30       680.68 o                         
   8  11   7      17106.79      17125.65       625.48 o                         
   9  11   7        551.10        520.99       255.01 o                         
  10  11   7      29781.06      29504.15       883.60 o                         
  11  11   7      18367.99      18757.62       719.61 o                         
  12  11   7      55420.91      55909.56      2160.20 o                         
  13  11   7       7314.81       7246.54       325.33 o                         
  14  11   7      46268.58      48034.75      1267.59 o                         
  15  11   7        681.47        440.94       152.62 o                         
 -15  12   7       1549.55       1513.94       177.38 o                         
 -14  12   7      25464.92      27674.59      1011.61 o                         
 -13  12   7       4289.90       4154.80       798.64 o                         
 -12  12   7       8308.67       8973.66       369.88 o                         
 -11  12   7       7909.95       7273.03       421.64 o                         
 -10  12   7       1955.77       1978.01       302.08 o                         
  -9  12   7        315.64        522.87       155.43 o                         
  -8  12   7       4091.59       4412.41       432.33 o                         
  -7  12   7      17631.41      18002.72       685.63 o                         
  -6  12   7      58369.44      59637.76      2002.05 o                         
  -5  12   7       2438.32       2537.95       288.76 o                         
  -4  12   7      77939.69      78277.10      1592.01 o                         
  -3  12   7      11884.30      11815.74       557.62 o                         
  -2  12   7      16371.80      15341.07       583.72 o                         
  -1  12   7       9810.38       9902.18       380.03 o                         
   0  12   7       2330.77       2951.33       234.26 o                         
   1  12   7       1769.85       1720.21       202.78 o                         
   2  12   7       4683.67       4652.20       348.39 o                         
   3  12   7      21863.48      22153.80       534.83 o                         
   4  12   7       4536.58       4948.45       302.76 o                         
   5  12   7      13463.65      14028.97       441.83 o                         
   6  12   7      44952.84      46360.41       942.97 o                         
   7  12   7       8086.12       7510.64       516.72 o                         
   8  12   7       3900.14       4860.78       427.85 o                         
   9  12   7       4287.47       4218.04       264.85 o                         
  10  12   7      13343.30      13611.63       600.13 o                         
  11  12   7        468.18        407.15       160.27 o                         
  12  12   7      13746.57      14370.79       463.40 o                         
  13  12   7       8864.76       8238.67       318.54 o                         
  14  12   7       1585.83       1861.17       205.11 o                         
 -14  13   7       1735.96       1406.15       168.21 o                         
 -13  13   7      19960.53      20144.55       820.08 o                         
 -12  13   7      11129.63      11399.48       524.98 o                         
 -11  13   7       3126.94       3310.86       233.99 o                         
 -10  13   7       2341.02       2094.96       254.96 o                         
  -9  13   7         94.51         26.98       171.89 o                         
  -8  13   7        134.72        197.75       189.64 o                         
  -7  13   7      11256.56      11164.73       493.00 o                         
  -6  13   7        758.94        823.05       401.23 o                         
  -5  13   7      33437.55      35047.12      1013.70 o                         
  -4  13   7      24632.91      25001.09       771.62 o                         
  -3  13   7      38622.25      37811.14       873.81 o                         
  -2  13   7      67455.05      65767.31      1511.76 o                         
  -1  13   7       7448.03       6940.68       333.30 o                         
   0  13   7      44454.34      45300.04      1052.69 o                         
   1  13   7        820.84       1058.36       187.13 o                         
   2  13   7       4479.94       4658.39       252.53 o                         
   3  13   7       2573.61       2260.90       195.65 o                         
   4  13   7         56.45        226.65       165.63 o                         
   5  13   7       6185.57       5733.04       419.95 o                         
   6  13   7      11983.14      11331.06       496.86 o                         
   7  13   7      10661.14      10326.71       480.56 o                         
   8  13   7      29476.56      29672.58       977.72 o                         
   9  13   7       3462.26       3796.10       585.06 o                         
  10  13   7      38590.31      37388.79       894.70 o                         
  11  13   7      10519.91      10309.96       377.94 o                         
  12  13   7        374.34        563.39       141.61 o                         
  13  13   7       6102.44       6597.12       480.64 o                         
 -13  14   7       6097.62       4295.54       341.90 o                         
 -12  14   7       1380.30       1543.42       141.75 o                         
 -11  14   7       8719.84       8678.62       321.95 o                         
 -10  14   7       2848.03       2496.78       262.23 o                         
  -9  14   7         73.47         47.60       270.08 o                         
  -8  14   7       6052.80       4626.59       548.38 o                         
  -7  14   7       3091.64       3549.59       450.63 o                         
  -6  14   7       2946.97       3021.07       318.82 o                         
  -5  14   7       2461.91       2166.32       267.89 o                         
  -4  14   7      18578.18      18532.00       856.76 o                         
  -3  14   7      36595.92      36516.91      1132.38 o                         
  -2  14   7      13751.24      12136.73       695.11 o                         
  -1  14   7      30130.60      31526.78      1021.59 o                         
   0  14   7         16.80        138.18       215.10 o                         
   1  14   7       5052.74       5395.18       320.59 o                         
   2  14   7       1384.94       1536.74       216.51 o                         
   3  14   7      13635.91      12969.70       411.27 o                         
   4  14   7         29.16         16.01       163.34 o                         
   5  14   7       1007.58       1438.32       184.19 o                         
   6  14   7      11969.72      11572.15       607.27 o                         
   7  14   7      15732.66      15965.57       936.35 o                         
   8  14   7        222.08        164.26       156.65 o                         
   9  14   7      41912.84      40794.27      1180.00 o                         
  10  14   7       1714.71       1741.24       166.80 o                         
  11  14   7       8586.35       8295.45       378.84 o                         
  12  14   7       3431.60       3212.29       216.45 o                         
 -12  15   7       3515.19       2755.01       582.48 o                         
 -11  15   7       2758.97       2337.75       164.18 o                         
 -10  15   7       2364.65       2313.14       227.60 o                         
  -9  15   7      18705.68      17118.27      2953.71 o                         
  -8  15   7      17536.06      17545.19       891.47 o                         
  -7  15   7      11402.50      11547.09       509.38 o                         
  -6  15   7      11598.67      11413.84       666.41 o                         
  -5  15   7        267.59        263.63       190.44 o                         
  -4  15   7         21.58       -244.62       294.89 o                         
  -3  15   7       3350.69       3341.98       461.97 o                         
  -2  15   7       5362.98       5368.60       369.05 o                         
  -1  15   7         75.50       -109.20       153.91 o                         
   0  15   7       2581.35       2523.87       258.14 o                         
   1  15   7       1459.30       1358.38       201.62 o                         
   2  15   7      49654.42      50966.54      1157.86 o                         
   3  15   7        436.74        297.70       170.16 o                         
   4  15   7      48933.86      50684.36      1149.79 o                         
   5  15   7       2013.81       2240.69       193.02 o                         
   6  15   7      11823.45      12146.23       438.65 o                         
   7  15   7       2380.62       2486.88       396.98 o                         
   8  15   7       1527.22       1314.61       220.40 o                         
   9  15   7          2.52         18.89       154.88 o                         
  10  15   7       1544.61       1453.97       188.12 o                         
  11  15   7         28.95        -31.87       179.24 o                         
 -10  16   7       2933.18       3442.80       220.83 o                         
  -9  16   7      23768.30      23140.64       775.63 o                         
  -8  16   7      11775.45      11943.82       477.78 o                         
  -7  16   7      26613.05      24050.85       986.56 o                         
  -6  16   7         32.07         11.95       180.14 o                         
  -5  16   7       9947.01       9353.73       431.83 o                         
  -4  16   7       4433.38       3450.59       432.11 o                         
  -3  16   7        146.02        401.40       295.96 o                         
  -2  16   7       6384.20       5870.64       555.49 o                         
  -1  16   7       4680.11       5050.59       354.48 o                         
   0  16   7        117.87          0.23       201.88 o                         
   1  16   7      60985.39      62167.95      1659.10 o                         
   2  16   7       1708.08       1456.11       362.42 o                         
   3  16   7     121738.87     125709.05      2974.70 o                         
   4  16   7         43.33         57.78       204.23 o                         
   5  16   7      93918.86      92865.96      2270.23 o                         
   6  16   7       1544.42       1577.92       150.72 o                         
   7  16   7      15416.38      15599.78       455.87 o                         
   8  16   7          7.57         40.22       123.20 o                         
   9  16   7       1650.38       1583.45       141.71 o                         
  -8  17   7      26147.65      26484.78      1124.07 o                         
  -7  17   7         57.80        114.28       209.06 o                         
  -6  17   7      21469.36      19663.48       624.46 o                         
  -5  17   7      14024.16      13771.86       406.98 o                         
  -4  17   7       2281.00       2285.30       182.08 o                         
  -3  17   7      26017.16      26569.06       941.47 o                         
  -2  17   7        317.84       -145.42       348.99 o                         
  -1  17   7      26784.42      26013.22      2081.53 o                         
   0  17   7      18833.76      20532.55       694.95 o                         
   1  17   7       4605.69       4358.03       324.34 o                         
   2  17   7      88444.14      97108.15      2348.47 o                         
   3  17   7        216.22        363.02       164.42 o                         
   4  17   7     101884.16     105430.08      2493.07 o                         
   5  17   7        755.18        710.21       146.93 o                         
   6  17   7      32572.52      32881.16       989.20 o                         
   7  17   7         12.82        -63.49       209.13 o                         
  -5  18   7       2752.36       2455.25       191.07 o                         
  -4  18   7      37027.77      34849.81      1874.94 o                         
  -3  18   7       1744.60       2158.19       296.93 o                         
  -2  18   7      36939.84      38940.24      1506.38 o                         
  -1  18   7          6.41        -20.88       222.06 o                         
   0  18   7      24397.41      27414.10       841.71 o                         
   1  18   7      17004.10      17269.63       614.50 o                         
   2  18   7       3024.02       3363.40       383.64 o                         
   3  18   7      39787.39      42575.75       916.58 o                         
   4  18   7        390.04        585.72       121.05 o                         
 -20   0   8       2478.22       2538.13       161.07 o                         
 -19   0   8       1216.66       1069.84       153.99 o                         
 -18   0   8      26867.59      28347.54      1261.01 o                         
 -17   0   8      22516.39      21673.91       797.58 o                         
 -16   0   8      81020.27      81229.36      2115.14 o                         
 -15   0   8        328.91        389.36       373.81 o                         
 -14   0   8      15426.49      14100.62      1157.36 o                         
 -13   0   8      13535.97      12233.54       552.70 o                         
 -12   0   8      20492.46      20849.25       742.70 o                         
 -11   0   8      55546.02      49873.00      2417.11 o                         
 -10   0   8      43655.39      41885.60      1612.83 o                         
  -9   0   8       9053.95       8269.86       539.98 o                         
  -8   0   8      38488.72      44924.58      3025.20 o                         
  -7   0   8      41242.22      43367.55      1937.17 o                         
  -6   0   8     214053.62     220025.80      7145.29 o                         
  -5   0   8      60239.22      62828.09      1696.06 o                         
  -4   0   8     125884.59     124609.05      2965.14 o                         
  -3   0   8      59125.98      69634.27      3172.80 o                         
  -2   0   8       8300.57      15345.15       801.75 o                         
  -1   0   8       4644.83       5804.95       458.54 o                         
   0   0   8     391579.06     438749.62      9387.61 o                         
   1   0   8      15016.67      18100.74       706.24 o                         
   2   0   8     110546.26     115523.47      2720.42 o                         
   3   0   8       8382.73      12325.93       838.19 o                         
   4   0   8       3282.11       6261.23       361.24 o                         
   5   0   8     156574.11     151775.00      3563.67 o                         
   6   0   8       1255.77       1435.41       261.20 o                         
   7   0   8     136111.31     127055.02      2401.74 o                         
   8   0   8      11716.77      12428.07       562.28 o                         
   9   0   8       7698.65       6515.96       319.35 o                         
  10   0   8      43239.04      43232.02       889.20 o                         
  11   0   8      38566.69      34485.82       942.56 o                         
  12   0   8      60471.00      59757.74      1405.69 o                         
  13   0   8       8580.53       7133.30       386.64 o                         
  14   0   8      14861.37      13690.39       605.93 o                         
  15   0   8       2050.05       2188.45       272.21 o                         
  16   0   8      13262.81      14482.77       817.30 o                         
  17   0   8      49207.50      51271.79      1913.17 o                         
  18   0   8       6188.02       7479.76       364.52 o                         
  19   0   8      18095.51      18490.95       827.49 o                         
 -20   1   8        905.48        994.34        89.75 o                         
 -19   1   8      10586.59      10985.05       289.99 o                         
 -18   1   8       1841.48       1562.52       191.89 o                         
 -17   1   8      59490.34      63936.39      1206.97 o                         
 -16   1   8       3450.23       3545.57       215.67 o                         
 -15   1   8      24266.88      23734.49       642.05 o                         
 -14   1   8       2096.53       1364.20       232.58 o                         
 -13   1   8       2360.36       2712.50       221.27 o                         
 -12   1   8      12101.46      11177.26       567.68 o                         
 -11   1   8      52951.30      52159.20       922.25 o                         
 -10   1   8      15571.28      14401.45       487.30 o                         
  -9   1   8       2377.74       1865.55       357.14 o                         
  -8   1   8       8162.29       8211.41       357.54 o                         
  -7   1   8      90764.23      93255.80      3502.38 o                         
  -6   1   8       3542.11       3644.96       443.84 o                         
  -5   1   8     272698.53     267264.25      4904.24 o                         
  -4   1   8       3568.24       4460.94       267.97 o                         
  -3   1   8      29270.01      26273.59       666.73 o                         
  -2   1   8       3119.76       4573.81       223.71 o                         
  -1   1   8      87930.60     108350.35      1716.15 o                         
   0   1   8      47309.02      50151.88       858.13 o                         
   1   1   8     157872.89     164440.00      3127.75 o                         
   2   1   8      38232.84      42363.63       818.43 o                         
   3   1   8      19269.09      16046.91       483.22 o                         
   4   1   8        141.40        703.74       163.19 o                         
   5   1   8      65541.43      81691.13      2931.81 o                         
   6   1   8      77253.13      68644.39      1293.70 o                         
   7   1   8      46999.52      49124.21       806.07 o                         
   8   1   8      52984.85      48871.60       734.73 o                         
   9   1   8       4235.19       4779.66       173.69 o                         
  10   1   8      36845.34      36656.56       627.96 o                         
  11   1   8      34965.97      34881.68       596.03 o                         
  12   1   8     120394.11     111049.27      1642.31 o                         
  13   1   8      14269.04      15364.71       377.14 o                         
  14   1   8      27235.05      25439.16       615.30 o                         
  15   1   8       5712.36       5315.37       263.53 o                         
  16   1   8       5506.02       5953.34       714.63 o                         
  17   1   8        892.52       1233.99       199.13 o                         
  18   1   8      32080.38      32877.92       765.49 o                         
  19   1   8       1733.11       2295.75       198.28 o                         
 -20   2   8        170.72         22.86        72.80 o                         
 -19   2   8        140.89         -1.09       106.96 o                         
 -18   2   8      19409.86      20276.32       905.20 o                         
 -17   2   8       4795.98       5039.27       235.57 o                         
 -16   2   8      41125.50      42052.55       731.04 o                         
 -15   2   8        351.75        235.24       188.83 o                         
 -14   2   8       1226.60        782.16       147.10 o                         
 -13   2   8        331.46        430.45       152.89 o                         
 -12   2   8      24479.56      24504.75       547.93 o                         
 -11   2   8        199.58        142.78       126.66 o                         
 -10   2   8      21544.04      20643.07       614.29 o                         
  -9   2   8      19674.13      19887.77       663.07 o                         
  -8   2   8      54431.44      53411.32      1354.52 o                         
  -7   2   8      20033.38      18793.70       609.40 o                         
  -6   2   8     333159.44     334640.56      6112.31 o                         
  -5   2   8      27690.40      27026.08       764.62 o                         
  -4   2   8     220092.02     211134.55      3900.79 o                         
  -3   2   8      49493.64      48940.10      1614.85 o                         
  -2   2   8       4554.51       3268.86       256.93 o                         
  -1   2   8     200720.11     220085.42      3792.70 o                         
   0   2   8      64325.59      70992.12      2397.03 o                         
   1   2   8     305053.59     327933.12      3735.36 o                         
   2   2   8       2407.09       4298.31       265.58 o                         
   3   2   8     190175.80     206923.42      4384.15 o                         
   4   2   8     114955.64     135620.30      2628.39 o                         
   5   2   8       9187.93       9604.57       725.88 o                         
   6   2   8     190695.91     202948.56      2640.03 o                         
   7   2   8       1039.91       1249.89       216.27 o                         
   8   2   8      77997.05      72379.73      1245.88 o                         
   9   2   8      27834.89      27140.58       453.86 o                         
  10   2   8        702.01        412.36        96.57 o                         
  11   2   8     144778.00     137500.53      1582.51 o                         
  12   2   8       1765.04       2361.20       168.13 o                         
  13   2   8     127765.37     121605.41      2326.34 o                         
  14   2   8       1118.46        677.88       153.35 o                         
  15   2   8      17127.21      17243.35       477.76 o                         
  16   2   8       5047.40       4982.14       336.19 o                         
  17   2   8       7425.90       7807.32       382.10 o                         
  18   2   8       1437.02       1208.67       213.64 o                         
  19   2   8       2917.08       3239.06       219.78 o                         
 -19   3   8       6308.07       6003.71       201.30 o                         
 -18   3   8        915.95        655.34       125.12 o                         
 -17   3   8      49397.73      51787.02       898.53 o                         
 -16   3   8       1422.90       1248.60       131.39 o                         
 -15   3   8      33623.70      32250.69       741.45 o                         
 -14   3   8        498.45        437.67       133.05 o                         
 -13   3   8        628.98        731.81       177.55 o                         
 -12   3   8        459.01        426.90       192.51 o                         
 -11   3   8      14983.03      14798.25       398.99 o                         
 -10   3   8       6439.77       6512.68       297.44 o                         
  -9   3   8       3941.40       4007.68       249.93 o                         
  -8   3   8      39461.85      37356.18      1020.98 o                         
  -7   3   8     184140.03     175746.78      4018.82 o                         
  -6   3   8      67000.87      68392.35      1560.36 o                         
  -5   3   8     460455.66     455699.34      8130.26 o                         
  -4   3   8      87890.96      86542.48      1776.18 o                         
  -3   3   8     114648.71     101621.55      2531.19 o                         
  -2   3   8     162221.75     174085.03      3290.27 o                         
  -1   3   8      19490.13      18933.18       442.07 o                         
   0   3   8     435074.53     456476.28      9699.66 o                         
   1   3   8       1817.65       1291.67        92.92 o                         
   2   3   8     332837.28     347056.12      4760.40 o                         
   3   3   8     130033.38     154622.02      2895.48 o                         
   4   3   8     196905.53     203131.34      3645.49 o                         
   5   3   8     230672.67     255115.97      7873.59 o                         
   6   3   8      67672.49      69626.36      1070.78 o                         
   7   3   8     275446.56     273910.53      3438.57 o                         
   8   3   8      73501.12      71195.80      1063.58 o                         
   9   3   8      67697.38      61042.80       839.43 o                         
  10   3   8     160307.19     154026.83      1847.29 o                         
  11   3   8      34770.13      32704.53       553.51 o                         
  12   3   8     188576.27     180805.44      2436.30 o                         
  13   3   8      12754.07      11454.42       386.54 o                         
  14   3   8      78156.83      83099.90      2961.25 o                         
  15   3   8      18501.01      17330.99       480.37 o                         
  16   3   8       7242.34       6846.28       559.28 o                         
  17   3   8      13044.76      12218.27       714.40 o                         
  18   3   8         42.14        -11.37       113.20 o                         
  19   3   8        913.82        822.91       150.15 o                         
 -19   4   8        479.67        598.97        93.91 o                         
 -18   4   8      31735.55      33534.65       672.84 o                         
 -17   4   8         93.23         96.45       136.64 o                         
 -16   4   8      90841.59      95119.38      1353.90 o                         
 -15   4   8       2623.63       2241.37       182.76 o                         
 -14   4   8      32099.43      31507.86       836.22 o                         
 -13   4   8       7457.91       7383.08       325.93 o                         
 -12   4   8       4938.61       4687.94       240.87 o                         
 -11   4   8       2397.94       2231.28       156.93 o                         
 -10   4   8       6018.96       6177.61       264.00 o                         
  -9   4   8       5528.16       5662.62       260.70 o                         
  -8   4   8     147492.14     138045.41      3728.00 o                         
  -7   4   8      10114.37      10469.96       350.29 o                         
  -6   4   8     333842.56     307747.94      4302.35 o                         
  -5   4   8      14767.68      15324.72       550.52 o                         
  -4   4   8     334355.75     307440.53      6375.89 o                         
  -3   4   8      25615.88      27793.95       733.36 o                         
  -2   4   8      96758.84      97752.65      1666.80 o                         
  -1   4   8      67669.44      70806.54      1774.94 o                         
   0   4   8      16080.12      16878.39       478.86 o                         
   1   4   8     231804.67     239184.06      3048.71 o                         
   2   4   8      60148.14      73317.99      1666.25 o                         
   3   4   8     204621.48     207768.83      3415.24 o                         
   4   4   8     245257.25     274075.62     13617.40 o                         
   5   4   8      37328.90      36696.26       828.08 o                         
   6   4   8     237846.72     257516.94      3566.13 o                         
   7   4   8       3054.10       2727.55       149.01 o                         
   8   4   8      68053.61      63986.21       947.93 o                         
   9   4   8      83882.11      80736.41      1241.85 o                         
  10   4   8       8045.86       6648.32       231.66 o                         
  11   4   8     248857.02     241254.81      3152.93 o                         
  12   4   8      12838.86      11112.14       471.65 o                         
  13   4   8     176925.98     174733.84      2612.55 o                         
  14   4   8      11069.84       9324.84       676.80 o                         
  15   4   8      42909.04      42517.03       994.19 o                         
  16   4   8       7565.23       7700.65       404.78 o                         
  17   4   8        418.91        176.94       115.16 o                         
  18   4   8        547.26        405.21       114.43 o                         
  19   4   8       1570.28       1382.93       219.93 o                         
 -19   5   8      21635.98      21783.41       605.77 o                         
 -18   5   8         15.76       -129.89       129.89 o                         
 -17   5   8      66185.99      70016.51      1235.09 o                         
 -16   5   8        993.92       1113.46       131.93 o                         
 -15   5   8      85060.12      86046.85       968.76 o                         
 -14   5   8      20963.88      19763.71       577.17 o                         
 -13   5   8      57743.87      57598.30      1151.81 o                         
 -12   5   8      27373.21      26818.43       498.62 o                         
 -11   5   8       9578.79       9447.98       280.79 o                         
 -10   5   8       3048.18       2924.92       276.96 o                         
  -9   5   8      87506.77      89645.45      1513.54 o                         
  -8   5   8        624.74        693.80       144.59 o                         
  -7   5   8     226003.89     216397.17      3478.99 o                         
  -6   5   8       1626.67       1744.24       189.55 o                         
  -5   5   8     300329.66     292921.16      4131.13 o                         
  -4   5   8       8861.12       7903.99       297.99 o                         
  -3   5   8     151422.53     151713.36      2894.35 o                         
  -2   5   8      63929.48      70222.44      1270.70 o                         
  -1   5   8      17670.23      15615.74       619.58 o                         
   0   5   8      13662.74      12990.58       379.71 o                         
   1   5   8        291.06        741.23       121.61 o                         
   2   5   8      30826.37      29604.73       537.09 o                         
   3   5   8      67346.60      78131.62      1219.85 o                         
   4   5   8      24950.91      24971.00       445.19 o                         
   5   5   8      96802.84     108917.62      1797.99 o                         
   6   5   8       1190.87       1173.43       160.17 o                         
   7   5   8      16262.45      16976.60       361.82 o                         
   8   5   8       1221.70       1522.02       121.00 o                         
   9   5   8       1562.71       2053.16       142.30 o                         
  10   5   8      49370.40      46405.46       770.93 o                         
  11   5   8       2223.88       2570.25       169.03 o                         
  12   5   8      85725.16      82738.12      1250.67 o                         
  13   5   8       3766.95       4262.17       353.97 o                         
  14   5   8      49153.41      48080.72      1053.62 o                         
  15   5   8          8.84         51.33       155.77 o                         
  16   5   8      13067.50      13051.29       377.67 o                         
  17   5   8        385.48        339.64       114.51 o                         
  18   5   8       1728.72       1526.70       205.79 o                         
 -19   6   8         24.70       -133.06       159.40 o                         
 -18   6   8      22083.58      21825.11       529.48 o                         
 -17   6   8         33.05         14.97       102.33 o                         
 -16   6   8      54308.04      55324.71       780.62 o                         
 -15   6   8       7617.88       7898.42       227.40 o                         
 -14   6   8      33727.18      31610.01       914.59 o                         
 -13   6   8      13875.92      12786.10       318.01 o                         
 -12   6   8      25371.49      24830.58       582.81 o                         
 -11   6   8      14594.14      13246.30       402.99 o                         
 -10   6   8      15490.06      15302.13       353.31 o                         
  -9   6   8       1071.94        935.96       144.79 o                         
  -8   6   8      57978.54      55568.88      1142.29 o                         
  -7   6   8        122.75        344.01       105.57 o                         
  -6   6   8     119278.16     112873.73      2005.56 o                         
  -5   6   8       6878.68       6427.94       309.75 o                         
  -4   6   8     136428.88     133446.81      2539.62 o                         
  -3   6   8      44398.07      43803.28       790.03 o                         
  -2   6   8       5053.43       4540.30       252.80 o                         
  -1   6   8      29752.86      30893.73       582.04 o                         
   0   6   8         74.52         99.64        77.50 o                         
   1   6   8       4416.81       3592.56       136.28 o                         
   2   6   8        564.23        968.16       142.33 o                         
   3   6   8      10761.78      11015.20       274.59 o                         
   4   6   8      28112.04      32982.28       558.57 o                         
   5   6   8        330.14        259.93        94.23 o                         
   6   6   8      11144.24      12423.32       334.89 o                         
   7   6   8      21612.65      18842.79       384.81 o                         
   8   6   8       4195.77       4334.35       202.68 o                         
   9   6   8       2359.68       1902.80       182.38 o                         
  10   6   8      31739.40      33082.57       767.69 o                         
  11   6   8      12896.69      11438.17       410.21 o                         
  12   6   8       9943.59       9867.78       431.18 o                         
  13   6   8      16645.00      15807.68      1451.32 o                         
  14   6   8       1464.90       1305.89       177.81 o                         
  15   6   8       9859.05       9179.36       337.79 o                         
  16   6   8        611.74        506.25       122.42 o                         
  17   6   8         23.56         55.27       115.94 o                         
  18   6   8       3247.02       2186.78       171.65 o                         
 -18   7   8       3831.59       3236.22       280.89 o                         
 -17   7   8       3364.52       3513.29       207.61 o                         
 -16   7   8        147.71        136.05       133.43 o                         
 -15   7   8       6290.29       6088.99       375.41 o                         
 -14   7   8       9919.41       9406.61       354.57 o                         
 -13   7   8       2512.18       2093.57       262.51 o                         
 -12   7   8       3586.56       3357.26       221.39 o                         
 -11   7   8       4135.42       3608.84       211.11 o                         
 -10   7   8        735.38        777.48       155.42 o                         
  -9   7   8       2277.03       2124.81       212.75 o                         
  -8   7   8      17216.98      15689.66       487.96 o                         
  -7   7   8       6671.56       6280.98       283.64 o                         
  -6   7   8       1844.43       1532.04       217.85 o                         
  -5   7   8       5795.16       5227.62       378.00 o                         
  -4   7   8        691.40        837.96       203.42 o                         
  -3   7   8        328.10        631.44       296.08 o                         
  -2   7   8      23964.80      24755.73       795.63 o                         
  -1   7   8       9894.59      12468.72       443.79 o                         
   0   7   8       1609.99       1583.03       147.02 o                         
   1   7   8       5293.49       5371.31       186.04 o                         
   2   7   8       8907.16       8857.60       353.58 o                         
   3   7   8       6402.42       7478.73       343.93 o                         
   4   7   8      12413.41      12549.17       577.43 o                         
   5   7   8       3408.36       4175.79       208.25 o                         
   6   7   8       3732.85       3358.29       157.52 o                         
   7   7   8       5497.80       5619.01       189.17 o                         
   8   7   8      11465.38      10657.07       503.55 o                         
   9   7   8      24962.62      25158.26       767.10 o                         
  10   7   8        124.05        151.98       130.27 o                         
  11   7   8      11972.17      12268.47       441.78 o                         
  12   7   8       3134.27       2647.74       198.40 o                         
  13   7   8         28.43         23.01       153.66 o                         
  14   7   8       1056.27        964.75       181.34 o                         
  15   7   8        620.25        669.40       160.01 o                         
  16   7   8       1028.95       1095.51       159.50 o                         
  17   7   8         68.69        -33.82       196.02 o                         
  18   7   8       2511.47       2747.76       267.15 o                         
 -18   8   8       9954.75      11363.73       578.86 o                         
 -17   8   8       2203.70       1645.18       292.90 o                         
 -16   8   8       3024.52       3135.64       219.48 o                         
 -15   8   8        371.26        310.51       176.17 o                         
 -14   8   8       5816.06       6352.69       347.44 o                         
 -13   8   8        136.81         18.39       153.35 o                         
 -12   8   8       6317.35       5873.87       272.13 o                         
 -11   8   8       8087.01       7612.38       294.83 o                         
 -10   8   8      17216.25      17488.50       466.98 o                         
  -9   8   8      48894.91      49193.18      1029.51 o                         
  -8   8   8       6799.50       7143.38       321.39 o                         
  -7   8   8      54044.06      51297.39      1109.30 o                         
  -6   8   8       6212.35       7226.86       400.09 o                         
  -5   8   8       7473.74       7312.28       393.03 o                         
  -4   8   8      14203.84      16004.74      1662.46 o                         
  -3   8   8        472.62        669.07       329.10 o                         
  -2   8   8      23100.54      25621.96       867.48 o                         
  -1   8   8       4470.29       4481.76       253.35 o                         
   0   8   8       1469.63       1755.54       193.19 o                         
   1   8   8      17123.36      15554.27       370.10 o                         
   2   8   8       6533.87       6771.75       249.95 o                         
   3   8   8      65621.76      65718.51      1256.20 o                         
   4   8   8      11307.78      11179.61       376.75 o                         
   5   8   8      24697.19      25154.59       561.48 o                         
   6   8   8       5538.59       5702.84       207.63 o                         
   7   8   8       2627.77       2900.56       166.69 o                         
   8   8   8       1693.31       1801.51       159.59 o                         
   9   8   8        318.48        386.09       133.44 o                         
  10   8   8       3187.83       3457.63       212.90 o                         
  11   8   8        688.96        480.09       138.33 o                         
  12   8   8       3176.45       4113.99      1169.79 o                         
  13   8   8       2006.16       1465.03       217.32 o                         
  14   8   8      13153.14      12707.37       656.78 o                         
  15   8   8        676.46        909.25       196.98 o                         
  16   8   8      10452.38      11038.99       847.68 o                         
  17   8   8        129.34        166.08       186.39 o                         
 -17   9   8       6433.79       6863.14       553.34 o                         
 -16   9   8         13.03        -20.60       166.22 o                         
 -15   9   8       4900.58       4528.20       458.67 o                         
 -14   9   8       2453.62       2287.77       251.44 o                         
 -13   9   8         10.10        315.18       211.05 o                         
 -12   9   8       2161.33       2252.68       280.04 o                         
 -11   9   8       1266.74       1257.94       186.47 o                         
 -10   9   8      12943.52      12663.47       439.75 o                         
  -9   9   8       1555.01       1576.46       204.23 o                         
  -8   9   8      77930.35      75422.54      1545.66 o                         
  -7   9   8       8680.16       9522.46       406.77 o                         
  -6   9   8      40430.02      38903.65      1093.17 o                         
  -5   9   8       5383.39       5865.87       261.44 o                         
  -4   9   8       5450.42       5641.51       408.79 o                         
  -3   9   8       6014.78       5865.52       519.29 o                         
  -2   9   8        440.14        601.80       176.78 o                         
  -1   9   8        119.16        167.56       151.38 o                         
   0   9   8       7164.93       6842.34       250.81 o                         
   1   9   8      12025.82      11027.08       303.12 o                         
   2   9   8      85592.33      87729.68      1309.32 o                         
   3   9   8      33004.73      34317.13       684.56 o                         
   4   9   8     113349.52     116140.43      1640.50 o                         
   5   9   8      19444.27      21144.72       452.86 o                         
   6   9   8      33396.16      33947.71       671.23 o                         
   7   9   8        362.17        503.31       118.16 o                         
   8   9   8       1715.73       1668.55       185.99 o                         
   9   9   8       4310.17       4470.89       261.35 o                         
  10   9   8        317.81        311.33       157.55 o                         
  11   9   8       2103.03       2773.70       373.18 o                         
  12   9   8        625.42        926.41       239.07 o                         
  13   9   8      15997.21      15710.08       906.95 o                         
  14   9   8       1862.13       2262.12       259.80 o                         
  15   9   8      28661.49      29365.53      1215.87 o                         
  16   9   8       1632.31       1538.36       224.82 o                         
 -17  10   8       1237.08       1209.60       148.34 o                         
 -16  10   8       1460.39       1194.37       145.38 o                         
 -15  10   8      15014.95      14474.59       799.21 o                         
 -14  10   8      12247.83      12323.98       641.16 o                         
 -13  10   8       6326.84       6404.27       321.32 o                         
 -12  10   8      22741.70      22864.88       934.27 o                         
 -11  10   8        201.22        137.37       189.21 o                         
 -10  10   8      22302.26      21603.72       595.08 o                         
  -9  10   8      21601.90      21363.62       858.74 o                         
  -8  10   8       8514.82       7805.70       313.28 o                         
  -7  10   8      35051.94      34114.93      1072.64 o                         
  -6  10   8       2171.36       2118.60       189.05 o                         
  -5  10   8         73.38        376.24       186.46 o                         
  -4  10   8         66.16        217.01       140.64 o                         
  -3  10   8       1252.68        933.88       208.55 o                         
  -2  10   8        317.18        465.13       142.27 o                         
  -1  10   8       5373.99       5235.53       254.67 o                         
   0  10   8      34993.16      36448.58       662.32 o                         
   1  10   8      11683.20      12247.52       461.09 o                         
   2  10   8      43046.29      43445.25       775.04 o                         
   3  10   8      63238.91      66147.25       977.68 o                         
   4  10   8      38539.49      39860.05       713.19 o                         
   5  10   8      47994.36      50551.76      1011.41 o                         
   6  10   8       3629.26       4166.33       219.70 o                         
   7  10   8      17995.30      18617.03       422.41 o                         
   8  10   8        438.43        429.04       157.12 o                         
   9  10   8       1186.50       1320.75       231.09 o                         
  10  10   8        130.17          0.43       245.11 o                         
  11  10   8       1185.08       1059.10       249.00 o                         
  12  10   8       8081.56       8070.71      1409.22 o                         
  13  10   8       2915.98       2713.61       373.99 o                         
  14  10   8      12447.31      13017.66       912.65 o                         
  15  10   8       5072.77       5182.94       341.25 o                         
  16  10   8       3675.80       3495.07       236.58 o                         
 -16  11   8      18732.02      18948.94       462.26 o                         
 -15  11   8      38062.40      38391.87      1333.66 o                         
 -14  11   8      30419.14      29878.45       893.83 o                         
 -13  11   8      73714.32      74473.82      1526.82 o                         
 -12  11   8      20740.42      20047.96       752.11 o                         
 -11  11   8      79988.46      81925.48      1443.22 o                         
 -10  11   8       1373.68        957.12       228.14 o                         
  -9  11   8      57618.60      57268.51       988.42 o                         
  -8  11   8      13633.02      13276.68       429.65 o                         
  -7  11   8      22520.05      22220.72       651.69 o                         
  -6  11   8        200.20        356.89       185.46 o                         
  -5  11   8      27454.93      26756.29       913.44 o                         
  -4  11   8       9078.72       9102.47       426.88 o                         
  -3  11   8      12401.74      12843.10       570.54 o                         
  -2  11   8      51727.16      52329.50      1123.34 o                         
  -1  11   8      58354.26      62801.16      1041.38 o                         
   0  11   8       8852.35       7706.30       410.55 o                         
   1  11   8      76849.98      78447.08      1404.65 o                         
   2  11   8       1853.71       2265.12       252.34 o                         
   3  11   8      53312.73      53322.18       944.48 o                         
   4  11   8      35133.29      37637.74       743.40 o                         
   5  11   8       6783.78       6762.90       317.71 o                         
   6  11   8      19761.83      20260.56       450.53 o                         
   7  11   8       6401.74       6043.62       311.93 o                         
   8  11   8      11436.73      11766.25       501.66 o                         
   9  11   8      14822.76      14013.93       804.47 o                         
  10  11   8       3419.02       3069.69       283.34 o                         
  11  11   8         72.55         -3.42       196.40 o                         
  12  11   8       2225.14       2140.97       213.18 o                         
  13  11   8       1873.51       1751.13       234.92 o                         
  14  11   8       7692.88       7582.46       370.54 o                         
  15  11   8       2625.24       2123.70       196.41 o                         
 -15  12   8      17470.86      17433.89       537.55 o                         
 -14  12   8      57021.43      56555.30      1557.24 o                         
 -13  12   8      13303.16      12482.20       407.73 o                         
 -12  12   8      96864.43      97630.56      1924.23 o                         
 -11  12   8       6607.08       5294.20       361.84 o                         
 -10  12   8     114699.18     112994.77      4161.88 o                         
  -9  12   8       1878.22       1904.58       199.00 o                         
  -8  12   8      49137.23      50260.43      1432.32 o                         
  -7  12   8       1103.97       1283.36       246.05 o                         
  -6  12   8      21270.18      21273.32       749.09 o                         
  -5  12   8        115.24        297.60       198.07 o                         
  -4  12   8       9475.02       9154.97       445.29 o                         
  -3  12   8      20686.05      21541.19       657.33 o                         
  -2  12   8      41388.60      42666.63      1085.90 o                         
  -1  12   8      23427.81      23692.92       669.47 o                         
   0  12   8      98915.73      99233.98      1635.49 o                         
   1  12   8       1995.69       2062.53       227.50 o
[truncated: 768,448 more chars]
